# Supplementary material for: CAZyChip: dynamic assessment of exploration of glycoside hydrolases in microbial ecosystems
Source: BMC Genomics. 2016 Aug 23;17(1):671. doi: 10.1186/s12864-016-2988-4 (PMC4994258; doi:10.1186/s12864-016-2988-4)
Supplement: Additional file 1: Table S1. — Primers sequences used for real-time qPCR quantification. (XLSX 12 kb) [file 12864_2016_2988_MOESM1_ESM.xlsx]

## Sheet: Feuil1
Name	Family	Primer Reverse Sequence	Primer Forward Sequence
Uhbg_MP	GH130	ATCACGGTGTGCTGCATTCCT	ACGGTTCGTCCAAATCGAGCA
TM1225	GH130	CGAACCGTTCCAGCCGTCTTA	TCGTCGGTGCAGAAGGTGATG
XylB	GH120	AAGGCGTATACGATCCGCAGC	AACGTGTACGGTCCACATCCG
CfXyn	GH11	CGACTACAACGTCGAGGGCAT	ACGAGGTCGTAGAGCGAGTTG
TxXyn	GH11	ATCGGCAAGGGCTGGCAATAC	CGTCAGATACGCGTTGCCGTT
Hum10_ORF1	GH3(1)	CGACGGAGAAATCCGCCATCA	CATCCGGCTTGTCGAATCCCA
Hum10_ORF2	GH3(2)	GTAATGCCGGGCTGTTCTCCA	TACCCTGCAGGTCTCCTTGCT
Hum10_ORF3	GH97	CCGCTGTTTCGTTGAGGACGA	ACAGTGTACAGTTCCGCGCAT
Hum10_ORF4	GH94	AGCCTCCGGCAGTATTGGAGA	ACGACAACCGCGAATACGTCA
Hum10_ORF5	GH8	GTGCTGTTGCAAAGTACCGGC	AAACGACCGTCAGTGTGGCTT
Hum10_ORF6	GH5(1)	GACCACTGCCCGCGATGAATA	CATGCCCAGAAGTTGCATCCG
Hum10_ORF7	GH5(2)	AAGTGCTTCGGGCCTCTATGG	CGCCGTTCTCGATAGCAGCAT
Cor428_ORF20	GH88	TGCCACAAACGACGCTGAGTA	TGGAGCCACATAAAGCCCACA
Cor428_ORF21	GH2	CGCCTGGACGCTTCAACCTTA	TCGTAAAGATCCGCCGCGAAA
rpoS	ND	AGCGGCAACACTGGAAGATGT	CCCTGCGTTTGCAGGATTTCG
