# Supplementary material for: CAZyChip: dynamic assessment of exploration of glycoside hydrolases in microbial ecosystems
Source: BMC Genomics. 2016 Aug 23;17(1):671. doi: 10.1186/s12864-016-2988-4 (PMC4994258; doi:10.1186/s12864-016-2988-4)
Supplement: Additional file 2: Table S2. — Summary of probes sequences on the CAZyChip, BC_scores and the accession number of associated gene. (XLSX 8992 kb) [file 12864_2016_2988_MOESM2_ESM.xlsx]

## Sheet: Probes_group_P3
GeneName	Sequence	ProbeName	BCScore	Family
AAA27702	TGGTTGGCAGAAGATGAATCTTCTAATTCTGCGGCAGCCCTGTCTTTATTGAATAAATAA	CUST_1_PI429436819	1_BC	GH68
EAQ40629	GCGCTCCTGTTCTGATAAATCCAAATACAGACGAAGTCATATACACTCCTTTATATTATT	CUST_10_PI429436819	1_BC	GH30
EEV38111	TTTGATGCATGAAGGGTTCGATGTCGATGATCCTTCGCAATACACGAGAGAATGGTTCTC	CUST_100_PI429436819	1_BC	GH125
AFZ89318	GATTATGTGCAGAATGGTTTGTATAACAACTCCGGTTTAAACGGTTATCTTCCGCATTAA	CUST_1000_PI429436819	1_BC	GH13
AGJ59049	CGGCTGCAGATCTGGACGTGCACCGGCGCCGCCAACCAGAAGTGGACGGTGACCCGGTGA	CUST_10000_PI429436819	4_BC	GH16
ADO54478	TACAATGACATCAAAGGACTTGGCAAAACTTACGGCTTTTGCGAAATTGGACCAGCCGTG	CUST_100000_PI429436819	1_BC	GH26
ADO54478	ACATGGATTGGCATCGATGCTTACAGCGATGATCCGTCCAATGACAATGAAATCAAGGTG	CUST_100001_PI429436819	1_BC	GH26
ADO54574	CAAAAAGACTATGAAAGTGGATGGTTCAGGCTTCGGGCATTAAGGTCCAACAAGGCTTAA	CUST_100002_PI429436819	1_BC	GH36
ADO54574	ATCCAGAGCTTGAATATGAAGTTCAGTCAGGAAATAGCGGGCAAAAGTCTATCCATGGGG	CUST_100003_PI429436819	1_BC	GH36
ADO54574	TGTTTCTGAAGACCAAGAGGATGCCATCGTCTACTATTTCCAAGTGATGGCTGTTCCGAA	CUST_100004_PI429436819	1_BC	GH36
ADO54581	ATTACGAGGGATGAGCTTCCCCAAGACCTATTTACTTCGTCCAAGAATGAAGCGGAGTAA	CUST_100005_PI429436819	1_BC	GH26
ADO54581	TTACTTCAAACATATTCAGCACATTGGCTCTTTTTCACCACATGGACAGGCGACTTCATC	CUST_100006_PI429436819	1_BC	GH26
ADO54581	AATTATAGCCCAAGTATCGGCAAGTATGACAGCTTGGTGAATCTCGTGCAAGGCAAGAAG	CUST_100007_PI429436819	1_BC	GH26
ADO54642	ATCGCGGATATTGGCACGGTCAGCATCGTACCCGTGTATGAAATTAAAATCACCCTGTAA	CUST_100008_PI429436819	1_BC	GH35
ADO54642	CACACAACCTGGGAAATAGGTTTGAAATCATTTGAACATCGGCTTATCGAGCGAGGGATG	CUST_100009_PI429436819	1_BC	GH35
AGJ59049	GTCTGGCGGGGAAGTGTGTGGATGTGGCCGGGGGCGCGGTTGCGAACGGTACGGCGGTGC	CUST_10001_PI429436819	4_BC	GH16
ADO54642	ACGGGAGACATTGGTTATGCATTTATTGACGGTGAACTGATTCACGATAATTTCTGTAAC	CUST_100010_PI429436819	1_BC	GH35
ADO54643	TCCAACCTTAATTATCTTGATCTTGTGACAGGACCTAACGGCAATCTGACCGATTGGGGT	CUST_100011_PI429436819	1_BC	GH5
ADO54643	TTTGATTATTGGTGAATTTGGCGGTTACCATCAGGGAGCAGACGTCGACGAGACAGAAAT	CUST_100012_PI429436819	1_BC	GH5
ADO54643	TGGCAAAGATGTTCAAACGGTTCGAACCAATATTGATAACGTTCTGTATCAAGGGCTCCC	CUST_100013_PI429436819	1_BC	GH5
ADO54646	AACTGCATGGTGATGGTCGTATCCTTGGAATAGACAATGGAGATCTCACCAGTGATGAAC	CUST_100014_PI429436819	1_BC	GH2
ADO54646	TAACCGTTATAGATCAACATGGGATTGTTGTACCCAACCAGGATGTTGATTTGAGCTTTG	CUST_100015_PI429436819	1_BC	GH2
ADO54646	ACTAAAATTGGAGGCTAATCGGGCGATTCTCCCTGCTGATGGGCATGAAATATCTCATGT	CUST_100016_PI429436819	1_BC	GH2
ADO54658	CAGCTAAATCAGGTGGTCTCTTTGACTCCGTATGCTTCCTATATGTGGATTGTTCGTTAA	CUST_100017_PI429436819	1_BC	GH13
ADO54658	TTAGATAATCAAGCAGTAGCAGCGGCTGAGCTTTTAATCGGTAATACCCAGTATGCTCCG	CUST_100018_PI429436819	1_BC	GH13
ADO54658	ATCTCTAATTTTAGTGGGCGGGATGTACAATTCCGTATACCGGATTCATTTTATTTATCA	CUST_100019_PI429436819	1_BC	GH13
AGJ59050	AATCTCCTCGATGAACGGTGTCACCGACAACGGTGAGACCGTGACCGTGGCCGACTTCCG	CUST_10002_PI429436819	3_BC	GH18
ADO54677	TTTCAAAATACAGACGGACAAAAGGTTCTGGTCATCGCCAACCCGTTTAAGGAATCTCGC	CUST_100020_PI429436819	1_BC	GH30
ADO54677	TGAAGCACTTTTCTCATTTTGTATTACCAGGGGCCAGACGCATTGGAATTCGGGGTTCAT	CUST_100021_PI429436819	1_BC	GH30
ADO54677	CGATGATCACCGTGGATCCAGCGAATCGAAAACCTATTCTGAACCCGGAATATTACGTTA	CUST_100022_PI429436819	1_BC	GH30
ADO54693	ACCCATGGACAATTGCTCCAATTGAAGCCTTGGAGTGTTATAATTATCGAAGAAGCGTAA	CUST_100023_PI429436819	1_BC	GH42
ADO54693	AATGATTTGGGACGAACGATCCGGTACTATTTTAACTATTCCGAACAAGCAGGCTCGGTG	CUST_100024_PI429436819	1_BC	GH42
ADO54693	TTAGCCTATTACGATCACCCGCATTGGGGCAAATATGCTGCGATTACGCAAAATCGCTAT	CUST_100025_PI429436819	1_BC	GH42
ADO54733	CAAGGGCAAATCACGATTGATCCAGCGAATGACAAAAAAGAAAACCAAAATGAGTACGGA	CUST_100026_PI429436819	1_BC	GH68
ADO54733	GTCGTTTCGAGTTATATGACCAATCGTGGGCTTTTCCCGGATCACAAATCTACTTTTGCA	CUST_100027_PI429436819	1_BC	GH68
ADO54733	TGGTATTTATTTACGAGTACAAGAGGTTCTAAGGTGACTGTAGATGCGATCGGTGACGAT	CUST_100028_PI429436819	1_BC	GH68
ADO54734	GGGGAATTACTCTTTTTTCAGATGGCGGTAAGGCTATTTTTAATAATGTAGTGATCAAAC	CUST_100029_PI429436819	1_BC	GH32
AGJ59050	ATCAACGCCTACGGGCTGAAGGCCATCGACATCGACATCGAGGCGGCGGCATACGACAGT	CUST_10003_PI429436819	3_BC	GH18
ADO54734	TTGATATCAACAAGAAAAATGTCCACTTGAAGATTCTCGTCGATAAAACCAGCATCGAAG	CUST_100030_PI429436819	1_BC	GH32
ADO54734	ATTCAGTTGTTCGCCAAATTCGGTTGAAGCGTACATCTGATGTCGGCTATCGCTTGGTTT	CUST_100031_PI429436819	1_BC	GH32
ADO54768	AGGGTGAAGCAGGACTTTTTAGGTCTGTTCTGGAGATTTGTTAAAGAAGACATCATCTGA	CUST_100032_PI429436819	1_BC	GH36
ADO54768	ATAGAAACTGGTGAGCTGTTTGGCGGTGATGAATTAATGCATGTAGGCATAACGCTGACC	CUST_100033_PI429436819	1_BC	GH36
ADO54768	GCTGCCGCGATTAAAACGTTAAAATTCAAAGGTCTGAATCCAGACTACATTTACAGAAAT	CUST_100034_PI429436819	1_BC	GH36
ADO54802	TGCTGTAATGAACGATATAGATGGCTATCGCAACGTACCCTACAAACGCATTCAGGGATG	CUST_100035_PI429436819	1_BC	GH105
ADO54802	TGTTTAACAAATACACGCAAAAGGCGATCGACGGCATCCTTTCCCGCATTAAAGAGGATG	CUST_100036_PI429436819	1_BC	GH105
ADO54802	ATCCCCAGAAGGACTATGGCATACAGTGCTGAATGATGATACCTCTTATCTGGAAACCTC	CUST_100037_PI429436819	1_BC	GH105
ADO54869	AATCCAAAGCTTCTGATTAGTGATTTGAAATGGGATTCGGCAGGTTGGCCTACGTATTAA	CUST_100038_PI429436819	1_BC	GH43
ADO54869	AATTACAAAATCATTTATGGTCGCTCGACCAGTATCACTGGCCCGTATGTGGACAAGAGC	CUST_100039_PI429436819	1_BC	GH43
AGJ59050	TCGGGAGTCTCCCAGCAGCCGTGGGACTTCACCCGGGTCCTCGCCTCCTACACGGGCTGA	CUST_10004_PI429436819	4_BC	GH18
ADO54869	CGCAATGGCTATTATTATCTGTTTGCTTCCATTGATAACTGCTGCAAAGGCGTAGACAGT	CUST_100040_PI429436819	1_BC	GH43
ADO54899	ATACGTGCAAAAGGCATTGAAGGGCATCTTAAACCATATTAGCGAAGACGGACGGGTACT	CUST_100041_PI429436819	1_BC	GH105
ADO54899	AATTCATTTGAAAGACTGGTATTTGTATCCGCCGTGTATGGACGTGGAGTGTTCCCTTCG	CUST_100042_PI429436819	1_BC	GH105
ADO54899	TACAACAATGTCAAACAGGATCACATGTCCGGATTTTTCTGGGGAAGAGCGAATGCTTGG	CUST_100043_PI429436819	1_BC	GH105
ADO54900	ATGGAGTTAGAGCCGTATGACACCATGATCACCCATATCGGCTTAACAAAATCGGTATAG	CUST_100044_PI429436819	1_BC	GH112
ADO54900	ATTAACAATAGTGATCAACTGCAAAGAACGACGATTGAAACGGACTATGGCAAACAAACC	CUST_100045_PI429436819	1_BC	GH112
ADO54900	CAGGCAATGAGTTACATGAAACGAAGTACATTACAGATAACCTATATACAGAATGTGCTT	CUST_100046_PI429436819	1_BC	GH112
ADO54958	ACAAGACTGACAGGAAGTGTTACGATTCCGGCAACCTCTACAGAAAAGGCAAAAAAGTAA	CUST_100047_PI429436819	1_BC	GH3
ADO54958	AAATTAAAAAACACTGGCAAAACAGCCGGAGCTGAGGTTGTGCAGGTATACAGCGGTAAG	CUST_100048_PI429436819	1_BC	GH3
ADO54958	CCTGCATTTTCCTTTGGACACGGTTTATCCTATACAACTTTCGGGTACAGTGATTTGAAG	CUST_100049_PI429436819	1_BC	GH3
AGJ59064	ACTACTACAACGCGGACAAGTACAACCCGCAGAACGAGCCCGACCTGATCGCCCCCTACA	CUST_10005_PI429436819	3_BC	GH92
ADO54959	TTTTCAAATCAACCCTTCCATCTAAGTCAGCAGCTACCTTTCAATGGAAGCCTACAACTT	CUST_100050_PI429436819	1_BC	GH30
ADO54959	TATAGTGGAAGTATTGAAACGGTCGCTTATCGTAACCCCGATGGTACGCTGATCCTGATT	CUST_100051_PI429436819	1_BC	GH30
ADO54959	TATGCGATTGGACATGCCAGCAAATTTGTCCGTCCTGGTGCGGTACGTATTAATTCTTCT	CUST_100052_PI429436819	1_BC	GH30
ADO55024	GAACCGGACGAATATTAATACCCAGCTGTTAACGATTGAAGCTGCAATGACGGGAAAAAA	CUST_100053_PI429436819	1_BC	GH4
ADO55024	TGATTACCAATCTGCCGAAGGAAGCCTGTGTAGAGGTACCTTGTCTAGTCAATCGTAATG	CUST_100054_PI429436819	1_BC	GH4
ADO55024	TATTTGAGGCAATCGAAACCAATCAGCCCTTTGCCATTGGCGGGAATGTGATGAATACAG	CUST_100055_PI429436819	1_BC	GH4
ADO55035	ATATTCCCATCGGAAGAGCAGGACACTTTATTTTCGCTGGAGCTTTATGCGCTGAAATGA	CUST_100056_PI429436819	1_BC	GH32
ADO55035	TTTTCGATCGCGGACAGGTAGCCATTACCGATTTAATATTTCCTGACGCAGAAGCTAAGG	CUST_100057_PI429436819	1_BC	GH32
ADO55035	TGAAGACTTTGCAGTCAGACATGGGACCTCACTAGGAATCTTACCAGATCGAATGGACAT	CUST_100058_PI429436819	1_BC	GH32
ADO55036	GGCATTAATGTATTTGGAGGGCAAGCTTTTTACCAAAATGTAAGGGTCGAAAAAGTCTGA	CUST_100059_PI429436819	1_BC	GH32
AGJ59064	AGAACTACCGGAAGATCTTCGACAGTTCGACCGGCTTCTTCCGTGCCCGCGACGCGAACG	CUST_10006_PI429436819	3_BC	GH92
ADO55036	GAGATAGACGATGAACAGGTAATTGACTTGGAAGATGGTACGTTTGCCGCAGGGCATTTT	CUST_100060_PI429436819	1_BC	GH32
ADO55036	GTACTTCCGGGAGTAACCTATCATATCAAAATCCAAGCAAAAGGATTACGCCTTCGTATA	CUST_100061_PI429436819	1_BC	GH32
ADO55047	CAATAAAAATGCAGGACAATCCGACAAAGGCAAGGATCGCGAAAAAGTGCAGAACAGCAA	CUST_100062_PI429436819	1_BC	GH4
ADO55047	ATTAATCATGGGGTAATTTCCAACCTGCCGGACGATGCGATTATTGAAGCCCCTGGATAT	CUST_100063_PI429436819	1_BC	GH4
ADO55047	GGCTCATACATTATCGAAGGTCTGGAAACAGGACGTGTATACCGGGGACATTTTAATGTT	CUST_100064_PI429436819	1_BC	GH4
ADO55048	GAATGGAACAAAGTAACGTTGTTCCACAACGATAAGCTGGTATGGGGAATCGAGCCTTAG	CUST_100065_PI429436819	1_BC	GH6
ADO55048	TGGTCTAATCTGAACGAATCCAATGACTACTCCTTCGATCCAACCAAAACTTCTTATGCT	CUST_100066_PI429436819	1_BC	GH6
ADO55048	TAATGTGCTGCGCACCATTAAAGACAACTATATTGAAATTGGATTCAGTGCGGCTGCCGG	CUST_100067_PI429436819	1_BC	GH6
ADO55121	GCTCACAAGACATTTTGCTAAGCTTTAGTTTTACTTTGTTACCGGAGGATAAACATGAAT	CUST_100068_PI429436819	1_BC	GH3
ADO55121	TACAAAGCGGCGAGACTACAATTGTGGAATTTTCAGTGGATGAGGACATGCTTAAATTTT	CUST_100069_PI429436819	1_BC	GH3
AGJ59064	GGGACCATGCCCTCCGGATGGGGCACCTCGGCGGACGCCGCGCCGCCGGCCCTGAAGTGA	CUST_10007_PI429436819	4_BC	GH92
ADO55121	TGAAAACAAATGAGTCAGTGGATATCCGTATTTCTGTATCCAATACTGGAACGTATGCTG	CUST_100070_PI429436819	1_BC	GH3
ADO55122	AATGAAGGAGAAATTGAGATTTATCAGCTGCAGGAATGTGGAGCCATAATCAATCATTAA	CUST_100071_PI429436819	1_BC	GH32
ADO55122	TTTTCTCTGCGTTATTTCTTGGAAGATACGGAACAGCGCAGTGTGATGCTTGATGCAGGA	CUST_100072_PI429436819	1_BC	GH32
ADO55122	ATGCAAATATTTATAGAAAGCTCAAGTCTGGAGATTTTTGTGAACGAAGGCGAGGAAGTA	CUST_100073_PI429436819	1_BC	GH32
ADO55158	GATTTTTATCGCTTACTGGTCGTGCTGAACCGTCTGGGTGCGTTTAAAACAACCAAGTAA	CUST_100074_PI429436819	1_BC	GH25
ADO55158	TAAATGAACAGAGTGCTTACATTAAAAAGGTGGATCAGCGAGTAGCTGAACTGGAGGCGC	CUST_100075_PI429436819	1_BC	GH25
ADO55158	AATACAGTGACAGTGGACGGGTTGATGGCATTCAAGGGCCTGTTGATCTGAATGTATATG	CUST_100076_PI429436819	1_BC	GH25
ADO55195	AATACTATGATGAAAAAGGCGATGCGATGGCTCGTCTGATGTGGGAAAGTCAGCATGAAG	CUST_100077_PI429436819	1_BC	GH26
ADO55195	GGACAGAGCGTAAAGGCAGTATTGCTTTGGAAGCAGGTAAAATGGTAGATCTAAAAGTGG	CUST_100078_PI429436819	1_BC	GH26
ADO55195	ATGATGGTATTCGCGTATGGGTAGACGGCAAGCTGGTGATTGACAGTTGGTTCAAACAAA	CUST_100079_PI429436819	1_BC	GH26
AGJ59075	GGCCCGGACACCCTCCGCCTCGGTTACGAGACCGAGGACGGCCACGTGGAGGTCCTCGCC	CUST_10008_PI429436819	4_BC	GH43
ADO55551	ATTCAATGGGGCGATAATGGCGGGACGAATCAGCATTTCCGTGTAGTTAAAGTGGAATAG	CUST_100080_PI429436819	1_BC	GH43
ADO55551	ACTATAAAATTGTGAATCGGAACAGCGGGAAGCTGATTGGTGTTGAAAGCGGTGCTACAG	CUST_100081_PI429436819	1_BC	GH43
ADO55551	TTTTCCAACTGCAACTTCATTGGCCATGGATTGGTTCGACAGCATTAACGTTGATACCGC	CUST_100082_PI429436819	1_BC	GH43
ADO55745	GAGACACGGCATTATGTACAGCGAGTCATCTACTATTACAGGCAATATACAAAAATTTAT	CUST_100083_PI429436819	1_BC	GH23
ADO55745	TTTCAGGATAATCCTGTGGTCATCGTAGCGGCATACAATGCTGGTCCAGGTAAAGTTAAG	CUST_100084_PI429436819	1_BC	GH23
ADO55745	TATGCAGATTATGCCGAATACCGCCAATTGGATTATGGACAGTGCCCAGATTCAGAAGGT	CUST_100085_PI429436819	1_BC	GH23
ADO55767	CGTAAACAAAGCTTCTACTGGTATCAAAAGCTGATCGCTACAAACGGTGAAATTCGTTAA	CUST_100086_PI429436819	1_BC	GH1
ADO55767	CGTTACGGATTCATCTATGTGGATCGTGAGGAATTTGATCTCAAAGATCTGCGCCGCATT	CUST_100087_PI429436819	1_BC	GH1
ADO55767	ATATCGAGCAGATTCAATTGGCTATTACAGACGGCGTAGAAGTGTTCGGTTTCTGTCCGT	CUST_100088_PI429436819	1_BC	GH1
ADO55933	ATTTTTACGGGTATGAATGAAAAAGGAATTTCCATCTGGGGAAAACGTATCAGCGATTAA	CUST_100089_PI429436819	1_BC	GH43
AGJ59075	ACCGTCACGGTACGTCCCGCGGACCCCGACGCGGAGGCCCCCTCCGGCCTCCGCGTCGGA	CUST_10009_PI429436819	4_BC	GH43
ADO55933	TAACAATGAATTGGAGCAATGCGTCCGAAGGGTCAAAGGAGGAAGTGCTATTGCTTCCTT	CUST_100090_PI429436819	1_BC	GH43
ADO55933	TATACCCAAAAGATTATTATCCGGCAACTGGGAGCGCATCGTGATCAGGCAAGAAGTAGA	CUST_100091_PI429436819	1_BC	GH43
ADO55934	GAGGATGGAACACCTAATTTTGGTATTCCAGTGCCAGATGGCGTTTCCGTTAATAACTAA	CUST_100092_PI429436819	1_BC	GH43
ADO55934	ATTACAAGGAAATTACAGGTGACCCGCTGTATGATCCGAATCGTCATACACGTGTTCAGC	CUST_100093_PI429436819	1_BC	GH43
ADO55934	ACCTGGTCACAACAGTTTTACTGTTGCTGAGGATGGTAGTGACGTTATCGTATATCACGC	CUST_100094_PI429436819	1_BC	GH43
ADO55950	TTTTGCAGGTACGAAAGAGATGGATTTACCGCAGGCGAAAATTGAAGTGACGGAGATACC	CUST_100095_PI429436819	1_BC	GH2
ADO55950	TTGCATATCCGTGGCAGTCAGGCTATTCGTGAAGAGAACATTAAGGTAGAACAGCAAGCA	CUST_100096_PI429436819	1_BC	GH2
ADO55950	AAGTATGGACTATTTTGGTCGTTGGAAGGCGCTTCAATATACGGCTAAACGCAGCTTTGC	CUST_100097_PI429436819	1_BC	GH2
ADO55969	TGAATACATCAGGTGAAGAAGAGCTAACGGTTACTGCCAGCCGCAAGGATTCTGTCATTA	CUST_100098_PI429436819	1_BC	GH31
ADO55969	TATGATTATGCAGATCAAGTAGCGCTTCATTTGTTTGAACTAGGTGAGGGGCAACAGGCC	CUST_100099_PI429436819	1_BC	GH31
AFZ89318	TTGTCAAAAAAGACCCGTCCCAAACCAACATCATTGGCTATCAAAATCCGGACCATTGGG	CUST_1001_PI429436819	1_BC	GH13
AGJ59075	GTGCCCGCAGGACCGTTGACGCTGCGGGTCGACGTGACCACCGAGGACGTCCTGCCGCCC	CUST_10010_PI429436819	4_BC	GH43
ADO55969	TTGGGTCAACGAGCAACATGATTTTACAACCTTGCCTGTGCTCGTGAAGCCAAACACATT	CUST_100100_PI429436819	1_BC	GH31
ADO56003	TTCCTGGAAGGAGATATTTGTATTGAAGGCTATGGCTTTCAAGTGCTGGAGCTATCCTAA	CUST_100101_PI429436819	1_BC	GH42
ADO56003	GCCCAGACACAGCAATATCATCTGGATGACCAAAAAGGAAAAGAGCTGATCAGCGGAAAA	CUST_100102_PI429436819	1_BC	GH42
ADO56003	ATAGAAGCCACTATGCGGTCCAAAGATGGAAAGTCGTATCTATTTGTTCTGAACCATAAT	CUST_100103_PI429436819	1_BC	GH42
ADO56312	AGCATTGGCAAAGCTGCGTGGTGAGGAAGGTTTGTTTAGTGTGGAGGCAAAAAACATAGT	CUST_100104_PI429436819	1_BC	GH88
ADO56312	TTATCCTGAGCAAAGACACATCAATGTGCCCATTATCTACGGCGATTACTTCTTTGTCGA	CUST_100105_PI429436819	1_BC	GH88
ADO56312	TAGCAAAATATTCGGCACGTGCAGAGCAATTTACCAAAGCTGCAGAATCCATCCTCAAGG	CUST_100106_PI429436819	1_BC	GH88
ADO56422	GTGCAGGAACTGTCTGCAGATTTACCCCCTCATGGAGCTGCACTATTCATTATAAAATAA	CUST_100107_PI429436819	1_BC	GH27
ADO56422	ATATGCGGCTTTATTTAATGCTGGAGATGAAGCTTCCACAGTCCGTGTGTCCTTACAGGA	CUST_100108_PI429436819	1_BC	GH27
ADO56422	ACTTTCATTGCTGACGAACAAAGAAGTGCTTGATGTTCATCACAACGGTGTGAATGCGCG	CUST_100109_PI429436819	1_BC	GH27
AGJ59226	ATGTCAGCGCCTATCAGACGGAATTCGACACGGACGGTCTGGACTTCGTCTTCGTCAAGG	CUST_10011_PI429436819	2_BC	GH25
ADO56435	AAATCGTTCCACTGGTACAAAGAAGTTATTGCTACGAACGGTGAAAGCTTGAAGCGTTAA	CUST_100110_PI429436819	1_BC	GH1
ADO56435	GGCTACATTTACGTAGATCGTCATGATGATGGTAGCGGTACACTTGAAAGATATCGAAAG	CUST_100111_PI429436819	1_BC	GH1
ADO56435	ACATCTTGGGGCTGTATTGATCTTGTCAGCGCGTCGACTGCTCAGCTTAAAAAACGTTAT	CUST_100112_PI429436819	1_BC	GH1
ADO56477	AATAACTCGACGCAGTTCCCGTCCCAAATGCTAGTCGATTACGTGCGTGTCTATCAATAA	CUST_100113_PI429436819	1_BC	GH16
ADO56477	TATAGAGAACGGAACCGGGAACACCGAAGAATTTCAGCAGCCGTTCTTTATTCTCCTGAA	CUST_100114_PI429436819	1_BC	GH16
ADO56477	TTTTTCCCAATACCATGTGTACAGCATCGAGTGGGACTCCAAGTATATCCGCTGGTTTGT	CUST_100115_PI429436819	1_BC	GH16
ADO56495	AATATTCTGCCGGTTGCAGGAGATGGAACTATTCACCAGGTAAAAGTGTTGCTGGGCTAA	CUST_100116_PI429436819	1_BC	GH94
ADO56495	TGATTCATATCACGAATCCGCAACACGTCTCCAAAGGTGTAGCTACAGTTACCGTAGATG	CUST_100117_PI429436819	1_BC	GH94
ADO56495	TTTATAGCTATTACTCAATCCATCCTCGGTATTCAGCCGGAATGGGACGGTCTGCGTATT	CUST_100118_PI429436819	1_BC	GH94
ADO56501	ATACAGATTGGGAGAAAGCACCTCTGTATATAAACGATAAACGTGTCTGGGGTCTGGAGC	CUST_100119_PI429436819	1_BC	GH48
AGJ59226	ACACGCCAAGGATCAGGCGGAGTACTTCGTGGAGAGGACTCCGGACAAGGAAGGCGACCT	CUST_10012_PI429436819	3_BC	GH25
ADO56501	CAGATTGGAGCAACTATAACGAAAGCGATGATTTTTCCTATGATGCAACCAAGACCTCTT	CUST_100120_PI429436819	1_BC	GH48
ADO56501	TGTGAAACTGGATAAGGCCGTTAATGGGGCAGACTACTATCTGGAAATTTCCTTTGGAGC	CUST_100121_PI429436819	1_BC	GH48
ADO56525	TAATGAAAATTGGGCTTGTTGTCTCGGATCTTACTGGGGATTTTGCCAGCTCTACCTTCC	CUST_100122_PI429436819	1_BC	GH36
ADO56525	TTCAGATCCTATTAATACCTCGACTGAAGATGGCGTTTCCCCTTTCCGTCTAGCGTTTGA	CUST_100123_PI429436819	1_BC	GH36
ADO56525	ATCCGGCGACTAACGCTAAAAGGACTTGACCCAGCCAAAAAGTATATAATCGAAACCGGT	CUST_100124_PI429436819	1_BC	GH36
ADO56532	GATACGGTGAAGATTCCCGCCTACAGCTCTTTGATTACCAAAGAAGATAGAAAGAGCTGA	CUST_100125_PI429436819	1_BC	GH13
ADO56532	TGGGATAAGCAGAAGAGGAAAGTAGTCTTCTCCAGCTCAAAGGATTTGAAAGTAAAGAAA	CUST_100126_PI429436819	1_BC	GH13
ADO56532	GAAACATTGTATATATATCATAACCTGTCAGGAGAGCCGGTTACCCTCCAGATGAAAGAT	CUST_100127_PI429436819	1_BC	GH13
ADO56545	ATCTGTACCCAATCTTGACGATGTTAGGGAAATCGGCATACAATTTCTTGCCTCGGCGAA	CUST_100128_PI429436819	1_BC	GH5
ADO56545	TATGCTGGCAAAGCTGTCAAGATAAATTCTTCTGGAGGTACGACGCTGTCGTTCAACCTT	CUST_100129_PI429436819	1_BC	GH5
AGJ59226	AAGCCAGGTGAAACGTGTCCGGGACGCCGAGTGCGTCGTCGGCTTCTACCACTTTCTCTG	CUST_10013_PI429436819	3_BC	GH25
ADO56545	TCTTAAAGCGGATATCATCATGTCTGCTAATTCCCAGCACTACCTGCTTCTCTCACAAAG	CUST_100130_PI429436819	1_BC	GH5
ADO56562	TATATATGACACAAGGGAACGAATTACCGCCTGTGGATGCACTCTGGACGGATTCGATAA	CUST_100131_PI429436819	1_BC	GH115
ADO56562	ATTGACTCGTGGTGATCATCTGTTTTCGATCTTAGCTCGAAAGTCGCAACTCAGAGTCGA	CUST_100132_PI429436819	1_BC	GH115
ADO56562	CACACTGCATACGTATAACACCGCTCAAGTGTACTATTGGTGTTTACTGTCGGATTTGGA	CUST_100133_PI429436819	1_BC	GH115
ADO56608	TTGACGAGCGATGACGGCACTTGGGATGCCTACGTGGATTTCATTGAATTTTCGTTATGA	CUST_100134_PI429436819	1_BC	GH43
ADO56608	ACTGTCAAAACCTTGTCCAATATTACTCACGCTATCGGAGATCAGGAGGTCAAACTCACC	CUST_100135_PI429436819	1_BC	GH43
ADO56608	AGGTGGACTTGGTTATTGGAGGAACAACTGTAGGTTCCTTCAATTTCACAGGCAAAACGC	CUST_100136_PI429436819	1_BC	GH43
ADO56609	TATAACGGAGTCAATCCGTTGTACGCCGAATATGACTGGGTAAAATATACGAGCAATTAG	CUST_100137_PI429436819	1_BC	GH16
ADO56609	CCAGGCCAAATTATGATGAATTTATGGAATGGCACCGGAGTAGATAGCTGGTTAGGTCCA	CUST_100138_PI429436819	1_BC	GH16
ADO56609	ATTAAGTGGTATGTTGACGGGGTTCTAAAGCATACGGCAACTACGAACATACCGAAAACG	CUST_100139_PI429436819	1_BC	GH16
AGJ59263	ATGTGCTACATCGACGACATCGGCTCCTGGGCGACCAACGAGATCACGGTCAACTGGAAT	CUST_10014_PI429436819	2_BC	GH9
ADO56616	GAGGCGCTAGTAAATGGGCTGACATATTGGAAATTGAAAGATATCTGGCAAGCTGAATAA	CUST_100140_PI429436819	1_BC	GH32
ADO56616	ACAAGTCGCATCTATCCGAGTGAGAAATTGCTAGGCATAGAAATCATAACAGAGGGTGGA	CUST_100141_PI429436819	1_BC	GH32
ADO56616	CATGTATATCTGGATCGTTCATCCATTGAAATGTTTGCGAATGAAGGGCAAGCTACGATG	CUST_100142_PI429436819	1_BC	GH32
ADO56655	CCGACTGATGTGCTTACAGATACATACACTACTACACCGACTGACGCACAATCAGAATGA	CUST_100143_PI429436819	1_BC	GH5
ADO56655	TTTCTTGTTTGACTGGTACAATGAACGTGCACGGACCTATCCGAGAGCACTAATCCAGAA	CUST_100144_PI429436819	1_BC	GH5
ADO56655	TTTTTACAGCAGCTGGTAATGTCAGCATGACCGCACACATGAATGGATTTCTGCTGGAAG	CUST_100145_PI429436819	1_BC	GH5
ADO56679	TGTATATGGAGATTCTGGCTGGGAACCGCGCTTATTCAGCGAGGATTATCAAGCTGATTT	CUST_100146_PI429436819	1_BC	GH2
ADO56679	AGTTTGAGGAGATGCTAGAAGCCTTTCATGAGCGTTGCAATGAGTATGGAGCCGAGTATA	CUST_100147_PI429436819	1_BC	GH2
ADO56679	TTGGACTATTCGATGTCATCGGGATTAACTATTATGGCGGATGGTACTTCGGACATGTCG	CUST_100148_PI429436819	1_BC	GH2
ADO56681	GGACATATTAATGTCGATGATTTTAATGTGCCTGTTCAGGTAAAGAAGAAAACCAACAAC	CUST_100149_PI429436819	1_BC	GH32
AGJ59263	TACGTCTGGGGATCCAACAGCCAGGTCCTGAACAACATGATCGTGCTGGCCACGGCCCAC	CUST_10015_PI429436819	3_BC	GH9
ADO56681	TGACCAATACCCAGTTCTTCTGGGACAACATTTACTTCAACCCGTCGCATAAAATTCCGG	CUST_100150_PI429436819	1_BC	GH32
ADO56681	AGAACTTGAAACTCCATATCTTTCTCGATCGCTCGGTCATTGAAGCCTTTGCAAATTACA	CUST_100151_PI429436819	1_BC	GH32
ADO56682	GGAGATGGAGAACCGTTTGTTAAATCCTTGGATATATGGGATATGCAGTCCATTTGGTAA	CUST_100152_PI429436819	1_BC	GH32
ADO56682	ATTTATTTGGATCGCTCCATGGTCGAAGCCTATGCAAACGGATTGAAAAGCCTGACAACC	CUST_100153_PI429436819	1_BC	GH32
ADO56682	AACTCTGCTGTATTATGATTGGAATCAAACGATGCTCTTGGTCGACCGGTCGAAAACGAC	CUST_100154_PI429436819	1_BC	GH32
ADO56683	AACTCCATTCATATTCCTAATGGTCCAACGGAGCAGACATCCAGGAGGGTTGAAGTATGA	CUST_100155_PI429436819	1_BC	GH32
ADO56683	ATTGAGATAAGTGCGAAATCAGGGGAAGTTGTAGTGAACTCGTTTTATATGCATGCTCTT	CUST_100156_PI429436819	1_BC	GH32
ADO56683	TAAAATGAAGTCCTCTGGGCAAAGTGAGACTATTATCGGTTATGACCCTGTGCGCCAATG	CUST_100157_PI429436819	1_BC	GH32
ADO56715	TCAAAGTTAAGCTCGGTTTATAGCGATTCATCCAACAAACAGTCATCCAGTAAACCATGA	CUST_100158_PI429436819	1_BC	GH5
ADO56715	TCAAGCTTAACGGAACAAGGTCGTATTATCATTGAAGGTCCCAATGGTATTAGGGCGACA	CUST_100159_PI429436819	1_BC	GH5
AGJ59263	AGCACGGCGCCGGATCCGGGGTCGTTCAAGCTGAACGGCCGGGCCTGCGCGTCGGGCTGA	CUST_10016_PI429436819	4_BC	GH9
ADO56715	TCTTGGAAAGGAAACAGTCCGGGTCTTGATTATCTGGATATGACTACTGACTGGCAAGGA	CUST_100160_PI429436819	1_BC	GH5
ADO56725	GCGGAGAAATATGATTTCTCATCTCAATTATTTACTCTAACTAAAGAGACTTCCTCGTGA	CUST_100161_PI429436819	1_BC	GH36
ADO56725	TTAATGAACATCGGACTTATACTCACCCCGCCTTATAAGGCTGACCAGGATTTCAATATT	CUST_100162_PI429436819	1_BC	GH36
ADO56725	AAAGCTCATCGGACTGGACGAAATGGCAGTATATTTCGTGGAAGAACTGGATCGACGTTT	CUST_100163_PI429436819	1_BC	GH36
ADO56813	TGGAGCAATTATACACAGACTGATGATTATTCCTTTAACCCCACAGCAAACAGCTTACAA	CUST_100164_PI429436819	1_BC	GH74
ADO56813	ATGTGATTGCTAACTTCAAAGCGTTAACCAATGCAAAGCCAAGTGCAGATTCTTATGCGG	CUST_100165_PI429436819	1_BC	GH74
ADO56813	CCATTAACGGTGAGAAATCGCAGAACTTCTTTACAGATTGGTCAAGCAGCGGTACAGAGA	CUST_100166_PI429436819	1_BC	GH74
ADO56837	CCCCTAAGCATCGTTATACTCAAGAAGACACCACCACGTAGATCTAAAAAAGCAGATTGA	CUST_100167_PI429436819	1_BC	GH13
ADO56837	TATATGGAATTGCTGAACAGCGATCATAAGGACTTTGGGGGAAGTGGTCAGGTAAACTCC	CUST_100168_PI429436819	1_BC	GH13
ADO56837	ATTAATTTTCAGCCTGTGCAAAGAGAAAATTATCGAATTGGGTTGCAAAAGGCAGGAAGC	CUST_100169_PI429436819	1_BC	GH13
AGJ59268	GAACTCCGTGACCGCGCGGAGCTGGGCCCCCCGGAGGAGTACGTGGAGGAGTTCGACTGA	CUST_10017_PI429436819	4_BC	GH35
ADO57001	AGGGTATATGTTTTGAATGGCAGTGGTGGAATTGGAGAAACGGGAACCTATTTGAAGTAA	CUST_100170_PI429436819	1_BC	GH13
ADO57001	GATTCCAAAAAAGTTACGGATGGCAAAATTACCTTGACTTGCTCCGGTAAAGGAAATGCA	CUST_100171_PI429436819	1_BC	GH13
ADO57001	TTAAGAGAAGATATACCGACAGCGCCAAAGGCATTGACAGCTTTGCGTTGGTCACGATTT	CUST_100172_PI429436819	1_BC	GH13
ADO57227	TTTACATCTTATCAGCTGCAAGGTCAGCATTTGGATGTTACACTGCCACCGATGTCGGTT	CUST_100173_PI429436819	1_BC	GH51
ADO57227	AGTAACGATATGCAGGCACATAATACATTTGATCAGCCAGAGCGTGTGAAAAAGGAAACT	CUST_100174_PI429436819	1_BC	GH51
ADO57227	TTGAGCCTTGAGCTAAGAGGGCTCGAAGAGGTTAAGAAGATTAATGGTGTTGTCTTAGCC	CUST_100175_PI429436819	1_BC	GH51
ADO57326	TTATAATCAAGGTTATAACAAAGGTGCTTGGCAGGCTGACGGTAAGCCAACCTCAGCGTT	CUST_100176_PI429436819	1_BC	GH53
ADO57326	ATGAACCTGCTGCCTCCAAGGCATTTATTTCTGCAATCAAAACGAAGGTTCGGAGTATCG	CUST_100177_PI429436819	1_BC	GH53
ADO57326	ATAGTCTCATTGCAAAATATGGCAAAGGCATTGTCATCAGTGAAATCGGAATGGAATATA	CUST_100178_PI429436819	1_BC	GH53
ADO57327	AGCAGCGTTCAACTGGGTGCCTATGCTGTTAAGGTTTTAAAGGCAGAGCGCAATAATTAG	CUST_100179_PI429436819	1_BC	GH42
AGJ59268	CTGCGCGCGGGCTCCAACACCGTGACCGTCCTCGAACTGGAACGACTGGGCGCGACCCTG	CUST_10018_PI429436819	4_BC	GH35
ADO57327	AAGCTTACACTGGATGGCCGAACTTATTCGGATCTGCTTGAAAATCATGTGATAGCAGAT	CUST_100180_PI429436819	1_BC	GH42
ADO57327	ATTCGTACTGATGGAGTTCATGACTATATTTTTGTAATGAATTTTACGCATGAGCCGCAA	CUST_100181_PI429436819	1_BC	GH42
ADO57373	CATTTTATGAACCAAAATAATATTATCACACGCGATCTTCTCCATGAGTCCCTCCGCTGA	CUST_100182_PI429436819	1_BC	GH26
ADO57373	ATTAACCGGGTAGATGTGCTTGCAGCCGATATCTATAATAATGATTACAGGTCCTCCTAC	CUST_100183_PI429436819	1_BC	GH26
ADO57373	ATGATCGGTTCGTACATGTCCATCATTTAGATAACCTGTTGTGGGTCTGGAGTCCCAATG	CUST_100184_PI429436819	1_BC	GH26
ADO57385	GATGAGTACAATGGAACGATAGATGAACTTCGTGCTTCATTGGCAGGCTCGCTTGATTAG	CUST_100185_PI429436819	1_BC	GH25
ADO57385	TTTTCTATGTATAAATTGTGGGTAGCGCGATACAGCACTACGCAAAAGCCGACCGCAGTT	CUST_100186_PI429436819	1_BC	GH25
ADO57385	ACTTCCGCACAGATCAGTGAAGTGGCTCATGCATTTTTGGATGAAATGGAGAAGCTTACC	CUST_100187_PI429436819	1_BC	GH25
ADO57388	GGGAGCTACGCTGACTTTTCCCATTTCTTATACTATGGTAAGGACCATCTCTCCTCATAA	CUST_100188_PI429436819	1_BC	GH43
ADO57388	AATGATCTTCCTGTACATTTGGCTGTAGAGGTCCATGCCTCCTATGCACAATTTTATTAT	CUST_100189_PI429436819	1_BC	GH43
AGJ59268	TGGTCCTCGGCCGAACTGTCCGACACCATCGCCGCGGGCTTCGCGGCCTCCTCGGCGGAG	CUST_10019_PI429436819	4_BC	GH35
ADO57388	AATGAAGAGGACTATTTGTATACGTATGTCAGCTATGAAGAGGGAGTGGGAAAAGTGCTG	CUST_100190_PI429436819	1_BC	GH43
ADO57534	CTTCCGGTAGAAACGCAAAGATATATTTCCAAAATTCAGAATGCACGTGAAAAATATACC	CUST_100191_PI429436819	1_BC	GH23
ADO57534	TACCAGATTAAACGTTTTAACGGACAGGAAAATATGGCGCTGGCTGCGTACAATGCAGGT	CUST_100192_PI429436819	1_BC	GH23
ADO57534	GGAGTTAGTGACCCCTATGATCCTGCACAAAATATTGATGCTGGCGTACGCTATTTGTCT	CUST_100193_PI429436819	1_BC	GH23
ADO57771	ACGTTTACCGTCGGATCTGGACAGTATACGTTCCAGTACAAATACAACCAGAAGCTATAA	CUST_100194_PI429436819	1_BC	GH78
ADO57771	AGCATTACAACAGACCATTACTACGCAATACCCGTCGATTCAGTATCCGCCTGGTAATGT	CUST_100195_PI429436819	1_BC	GH78
ADO57771	ATGAAGAAATGCGGATGACGGTTCACGTACCACATAATACGACAGCTGAGATTACGCTTC	CUST_100196_PI429436819	1_BC	GH78
ADO57830	CGAAACAGATCTTAAGAACGCAGATGTAGCCATAATCAAAGTAACTAATTGGGAAATGAA	CUST_100197_PI429436819	1_BC	GH46
ADO57830	TAACCAACCTCCTAATGGTAAGAATCGGGTGAAACAATGGAGTTCTCTTTTAGCTTCTGG	CUST_100198_PI429436819	1_BC	GH46
ADO57830	AAAGACATTCATGACTAACTTCTATGCTAAGCGTACATTGGTTGTCGATACCAACGATTA	CUST_100199_PI429436819	1_BC	GH46
AFZ89318	ACGATCGGGAAAGGAGATCCAATCGGCACGACTTACAACATTAAATTAACCGGAACGAAC	CUST_1002_PI429436819	1_BC	GH13
AGJ59318	ACACCATGAACTTCACGAACAGTTCGGGAGCGGTCGTGACGAGCTTCCAGAAGCCCGATT	CUST_10020_PI429436819	2_BC	GH64
ADO57917	AGCCGGATTATGAAGCCTGTAAATTTCATAGCAGAGCAAGTGAAAGCAAGCGCCGAATAG	CUST_100200_PI429436819	1_BC	GH5
ADO57917	ATTGGTGCCAATAACCTGTACTTTACGTATTGGTCCCTGAATCCGAATAGCGGCGATACA	CUST_100201_PI429436819	1_BC	GH5
ADO57917	TGATTCTGGTAGAAGGTGTGGACCATAATGTACAAGGCAACAACAGCCAATATTGGTGGG	CUST_100202_PI429436819	1_BC	GH5
ADO57958	TTTTGATGAGACTAACGATTACTCCTATGGAGCTGCCCAAACAGTATTCGCAGACTGGGA	CUST_100203_PI429436819	1_BC	GH5
ADO57958	AAGTCCAAGGCTGATAAATATGTGGAGATTTCCTTCACAGATGGAGCGGGAACGATTCAG	CUST_100204_PI429436819	1_BC	GH5
ADO57958	GATTGGGCCAAGATTGGTAATGAAAAGGTAAAAGCAACTTTTGTAACTTTGCCAAATCCG	CUST_100205_PI429436819	1_BC	GH5
ADO57989	TTGATTCATAGTGGCAGAGAGGAATATTTATTACTGGTTAACGATAACCGAGCGGGATAG	CUST_100206_PI429436819	1_BC	GH13
ADO57989	AACAAAACGAAAGGCTTGGATGAGGGGACAAATCAAGAGATTGCAGGTACAGCAATGACA	CUST_100207_PI429436819	1_BC	GH13
ADO57989	TTGTGGGATAAAATTTTGACGGTGAGACATGCACTGGAGAACTGTCGTTTTCCGCAATGG	CUST_100208_PI429436819	1_BC	GH13
ADO58127	TATTGTACATATCAATTATGAGACGCAGGAACGGACCCCCAAACAAAGTGCGCTGTGGTT	CUST_100209_PI429436819	1_BC	GH1
AGJ59318	TTCTACAAGGACGCGGTCACCAATCACTACTCCGCCAAGGTGCACGCCCAGATGGCCGAC	CUST_10021_PI429436819	3_BC	GH64
ADO58127	TTTTGTCTGGTCTTTCTTTGATAACTTTGAATGGGCCTGGGGATATAGCAAGCGTTTTGG	CUST_100210_PI429436819	1_BC	GH1
ADO58127	TGAAGATACCGGGCGTCAGCGCTATATTGAAGAGCATTTAAAGGCGTGTCATCGCTTTAT	CUST_100211_PI429436819	1_BC	GH1
ADO58145	GCTCCAAAAAGGACTCATTTAACTGGTATAAAAATGTGATAGCAACCAATGGTGAAGAAT	CUST_100212_PI429436819	1_BC	GH1
ADO58145	TTATCTCATTTAGCTACTACATGACCTTGACCGTATCGGCAGGTCCAGAAGGAGAAAAGG	CUST_100213_PI429436819	1_BC	GH1
ADO58145	CGGATGTGCATGCTCGTGGGGAGTATCCCAACTATATGAACCGCTATTTTGAAGAAAATA	CUST_100214_PI429436819	1_BC	GH1
ADO58168	GAAGCACACAAAGAACATTTGCCGCAATTCTTTGCTCATAAGGAAAAGGCGACAGTATAA	CUST_100215_PI429436819	1_BC	GH4
ADO58168	ACAATGGTGCGATTGATGATGTCCCTTATGATAGCGCCATCGAAGTAACCAGTGTCATTC	CUST_100216_PI429436819	1_BC	GH4
ADO58168	CGATGCTGCATGTGAAATCATTAATTCCATTTATAATAACAAAGGCACATTGATGGTGGT	CUST_100217_PI429436819	1_BC	GH4
ADO58242	TATCAAGCTGTTATCAAGGAACGCTTGTTTGTTGCTAATCTGGATGAAGAGTATAAGTAG	CUST_100218_PI429436819	1_BC	GH1
ADO58242	CTGGTGGAAATTAACCTGGAAAATGATCGAAGTCGGCATTTGAAGAAATCCGGCTACTGG	CUST_100219_PI429436819	1_BC	GH1
AGJ59318	ACTCCTCCCAGACGCTGACCGTCCAGCCGTTCAAGGACCAGCCGAACACGAAGTACTTCG	CUST_10022_PI429436819	3_BC	GH64
ADO58242	ATGCTGTGGGCCTTCACAGACAATGTTTCTCCTATGAATGCTTTTAAAAATCGCTATGGA	CUST_100220_PI429436819	1_BC	GH1
ADO58393	GAAAAGCTTCCACTGGTACAAAAACGTAATTCATTCCGACGGTGAGAATCTCGGCGAATA	CUST_100221_PI429436819	1_BC	GH1
ADO58393	TGGTTATATTTATGTAGACCGTGACAACGAAGGCAACGGTTCATTGAAGCGTGTTAAAAA	CUST_100222_PI429436819	1_BC	GH1
ADO58393	AAGGAGAAGTGAATGACGATTACCGAATCGACTATCTCAAGCGGCATATTGCCGAAATGG	CUST_100223_PI429436819	1_BC	GH1
ADO58541	GGAAAGTTACTATTGGTATCGAAATGTAGTAAGTAATAACTGGTTGGAGACTAGACGTTA	CUST_100224_PI429436819	1_BC	GH1
ADO58541	ATATAATATGAGATTTGGCATGATTCATGTCGATTTTCGCACACAAGTCCGTACCCCCAA	CUST_100225_PI429436819	1_BC	GH1
ADO58541	ATGACGGCCTTCATGTTAAAGGGTATATGGCCTGGTCACTTATGGACAATTTTGAGTGGG	CUST_100226_PI429436819	1_BC	GH1
ADO58542	GCACGGAGGATTTATTTTGTCATGGATTTTTACCAAAAAGCAGGAAAAAACGAATGAACA	CUST_100227_PI429436819	1_BC	GH95
ADO58542	ATTAGTCCCCTATCAAATCGGCCGTCACGGTCAGTTACAAGAATGGTTGGTCGATTTTGA	CUST_100228_PI429436819	1_BC	GH95
ADO58542	TATTAAGCAACTGTATTCAAGCCGCAGACCTGCTGGAATTAGACGATGAATTCCGCAAGC	CUST_100229_PI429436819	1_BC	GH95
AGJ59374	GCTCAGCTCCCGCGGGGCGGTTACGCGAGCAGGATGCTGACGCTGCGCCGGGAAGGGTGA	CUST_10023_PI429436819	4_BC	GH36
ADO58648	TATTCATGCGTTTGCGAGCGGAAAATGTACGATTGTCTCGTTCCAGAAGTGGGATATCCT	CUST_100230_PI429436819	1_BC	GH32
ADO58648	AAATATTCATCGGCGACGGTGAATATGTTCTCACCGGAAGAGTGTATCCCGGAATGGAAT	CUST_100231_PI429436819	1_BC	GH32
ADO58648	TTGAAGAGGTGGAAAATTACCGATCCAATCTGTTCGAACAGCGGGATATCTTGCTGACAG	CUST_100232_PI429436819	1_BC	GH32
ADO58654	ACTGGTCTTACCAGGTGTTAGCAACAGAAGGATATCAGAGTAGTGGGAGCTCTAACGTAA	CUST_100233_PI429436819	1_BC	GH11
ADO58654	TAAAGGTACAGTGACCAGTGATGGGGGCACATATGACATCTACACAACAATGCGATACGA	CUST_100234_PI429436819	1_BC	GH11
ADO58654	ATATTTGGCTCTCTACGGGTGGACGAGAAACGCACTCATCGAATATTACGTCGTTGATAG	CUST_100235_PI429436819	1_BC	GH11
ADO58801	AAAGCTACCTTATACCAGAACGGCGTACTTGTTTGGGGAACCGAACCGATAGCTAATTAA	CUST_100236_PI429436819	1_BC	GH26
ADO58801	TATAACGAAAGTGACGATTATTCGTATAAAGGCACACAATCCTCATATGCCGATCATGTA	CUST_100237_PI429436819	1_BC	GH26
ADO58801	TAAAATGGAGAAGGCTGCAACCAGTGCCGATTATTATTTGGAAGTCAGCTTCAACTCGGA	CUST_100238_PI429436819	1_BC	GH26
ADO59014	TACAGACGCCCATAAGGATAATGTTAAATCTATGGCTACACTTGACGCCGCGGATACTCT	CUST_100239_PI429436819	1_BC	GH3
AGJ59374	GAGATCACGCGTGCGGGCACCGTGCGCAGCGGTGCCGCGCTGATGGCGCACGGACTGTCG	CUST_10024_PI429436819	4_BC	GH36
ADO59014	ACCGTTATATCCATTTGGACACGGGCTAACGTATTCGCCATTTGAGTATAGTGATCTGCA	CUST_100240_PI429436819	1_BC	GH3
ADO59014	TACTGCTCAAAAATGAGCAAGAATTTCTGCCATTAAACCCTGCCCAGTGCGGCAAAGTAG	CUST_100241_PI429436819	1_BC	GH3
ADO59111	ATTCACTTTACAGGGTCAGGGTTTTCGGATGTCTTTACCTCTAAATCTGGAACATTCAGC	CUST_100242_PI429436819	1_BC	GH43
ADO59111	ATGAATGGACACATCTCGCCTTCACTGTAGATCATGGAGTGCTAGAGGTGTATGTGAATG	CUST_100243_PI429436819	1_BC	GH43
ADO59111	CTATTCTGTGTCACTGTGGGTGAAACCTAGCGAATTGACTGTGCATACACCAACTTTTTT	CUST_100244_PI429436819	1_BC	GH43
ADO59117	TTTGACCGGGCATCACGATCATACCATAAAGATCGAACAGGATGGCTATGGCATATTTCC	CUST_100245_PI429436819	1_BC	GH13
ADO59117	AGATTATTTTGATGATCCCCATACGATTGGATGGGTTCGTCAGGGCATTCCTGAGCTACA	CUST_100246_PI429436819	1_BC	GH13
ADO59117	ACTCATCCTACTGCGCAAAGATGGTTATCCCTGCGTATTCTACGGTGATTACTACGGTAT	CUST_100247_PI429436819	1_BC	GH13
ADO59156	AGTAAATATTACCCACGCGGGGTTACCGCTATTTTGTGGCTGTATGAAGGCAAAGGGAAT	CUST_100248_PI429436819	1_BC	GH52
ADO59156	AACAACTCCTGGTTGAGCAAAATCTATCTGTCTCAGTTTATTGCCCGTGAGCTGCTGGAA	CUST_100249_PI429436819	1_BC	GH52
AGJ59374	CCCCGCCTGCGGCTGCGCGGCCTTGTTCCCGAGGCCGTGTACCGCGTCGACGACGACAGC	CUST_10025_PI429436819	4_BC	GH36
ADO59156	ATTTGCAAACCGTACTGGTACCAGGAGTTTGTCTATTTGAAGACGGAGGCTGGAAGCTAT	CUST_100250_PI429436819	1_BC	GH52
ADO59157	AATGGCGGGATCGGATCAATACGTATTTTTATCGCAAAAGTGGTATTCCCGACGAAAAAA	CUST_100251_PI429436819	1_BC	GH67
ADO59157	AACATGGATTAGTCTGCGGGAGCATCTAAATGAATTGATCTATGAACAGGTGCTGACGCG	CUST_100252_PI429436819	1_BC	GH67
ADO59157	TCATACAGCATATTTATGATACTCATTTTGAAGGTGCCGAACGTGCGGCCCATCTCCAAG	CUST_100253_PI429436819	1_BC	GH67
ADO59158	AACAACGGTTCGATCACTGTGACTCTTGCTCCAAAGGAAGTTAAAATCTTCACCAAGTAA	CUST_100254_PI429436819	1_BC	GH13
ADO59158	ATCAACAACTCCTGGAATAGTCAAACCCGCACGATTGGCAACTTCGATAATCTGTCCAAC	CUST_100255_PI429436819	1_BC	GH13
ADO59158	AAGGAAAAATGGGTGGACGACTCCTTTTACAGTTTTCAGCGCTCTAAAAATGGCGACGAG	CUST_100256_PI429436819	1_BC	GH13
ADO59180	AATAATCCAAACAACTGGTACACCCCAACGGTGCATGAAGTCAGGTTGCTTGGTCATTAA	CUST_100257_PI429436819	1_BC	GH43
ADO59180	GACAAAGTTAACTTCCAAGCCCGTTACGTGCGCATCAATCTTGTTAATGCGGTGTTATTT	CUST_100258_PI429436819	1_BC	GH43
ADO59180	GATGGTGTTCATTATTCCACCATTGACCGCACAAGCAATACCACATATGGCTTTACCAGT	CUST_100259_PI429436819	1_BC	GH43
AGJ59396	ATCGTTCTCCACATGGGGATTCACCGACCGGTACGGTTCTACCGCCGACACCAAGATCTA	CUST_10026_PI429436819	2_BC	GH10
ADO59182	AGATCCGTTAAACAGAGTGGGCACTGGTTCAAGCAAGTGATCGAAAATAACGGATTCTAA	CUST_100260_PI429436819	1_BC	GH1
ADO59182	ACGAACGCTTATAAAAATCGCTATGGCTTCGTATCTGTCGACCTTCAGAACGAAGGCAAA	CUST_100261_PI429436819	1_BC	GH1
ADO59182	TCAGAAGGCTCCAATGTAAAAGGTTATCACTTATGGACATTTATGGACAACTGGTCCTGG	CUST_100262_PI429436819	1_BC	GH1
ADO59301	ATATCCAAGGACAAACTTGGAAAGATGGTACACATCTGCTGAACTCTAACGGCACGGAAC	CUST_100263_PI429436819	1_BC	GH10
ADO59301	AGTATGGACAACGTCTCAGTCAACACGATGAATACTGTACTAAATAAGCTGTCGGCGACC	CUST_100264_PI429436819	1_BC	GH10
ADO59301	CTGCATATAAATGATTATGGTATTATCAACGACCCTTCTTTAGCCGACCAATATGTCAAT	CUST_100265_PI429436819	1_BC	GH10
ADO59348	AAGTCACACTGAAGTTCCACTTCTGGAGCGGAGATGTGGTGACATACAAAATCACCAAGA	CUST_100266_PI429436819	1_BC	GH5
ADO59348	ATAAAGAATTTGGCAATACTTTTGCCCCTGCCTATGATACCCATGGCATCAAGCTGCTGC	CUST_100267_PI429436819	1_BC	GH5
ADO59348	AATTAAGTGCTGTCGAAGGGACTACTCAAGCCTTTACCATTCCAACAGACTTCCGTGGTA	CUST_100268_PI429436819	1_BC	GH5
ADO59558	GATCCTTACTCTATTGTTGTGAGAAATGAAGAGAAGAATTCATTGCCTCCAGAACCATAA	CUST_100269_PI429436819	1_BC	GH23
AGJ59396	ATGTCCGACGACGAGAAGAGCTACACCAACGGGGATCTAGGTCTGCGCTCCGAGCAGAGC	CUST_10027_PI429436819	3_BC	GH10
ADO59558	GAAGGGAAATCCACAGGTCCTCACTTGCACTTTGAGTATCATCTGAATGGTAAACCAACG	CUST_100270_PI429436819	1_BC	GH23
ADO59558	GAAAACCGTATACGGGCATATAAGCAAATGGGCGGTTAAAGCGGGAGACAAAGTAAGTCA	CUST_100271_PI429436819	1_BC	GH23
ADO52214	TACTACTGGTTCGGCTCGCAACTGACCAGCTGGGACACCAACGACAACAAGTACTCCACC	CUST_100272_PI429436819	2_BC	GH43
ADO52214	TATGTCATGTATATTCATGCCGAAACGCCCGACTACGGATACGCGCACATCGGCGTCGCC	CUST_100273_PI429436819	2_BC	GH43
ADO52214	TGGCAGGAGCATGACCTCGGCAACTCGCCGATCGTACAGATGCCGATTTCCATCGCCGAC	CUST_100274_PI429436819	3_BC	GH43
ADO52228	TACTGCGACTTGTGGCGTTCTGTCAGCGCGGAATCGGAATTGGCCCGCATCGCCTCCATC	CUST_100275_PI429436819	3_BC	GH20
ADO52228	TGGTTCAACTTGATCGGCTTGTGCCTTGCGCGGCGGCATGACGTCATCACGGTCGATGCC	CUST_100276_PI429436819	3_BC	GH20
ADO52228	AGTACCGATCTTGATGAGGCTCGGCGCACGATGCTGCAAGGGCTGTCGCCGCATATCGTC	CUST_100277_PI429436819	3_BC	GH20
ADO52253	TGGTGCCAATGTGCAACTGTATACCGCAAATGGCACGAATGCTCAAAAGTGGGTGAAATA	CUST_100278_PI429436819	1_BC	GH25
ADO52253	AATGGAACATACGCTCAGAAGTGGATAGCAGTCAAAAACTCCGATGGCTCATACACGTTC	CUST_100279_PI429436819	1_BC	GH25
AGJ59396	ATCGCCACGGTTGCCGGGCACTTCAAGGGAAAGGTCGCGGAATGGGATGTGGTCAACGAG	CUST_10028_PI429436819	3_BC	GH10
ADO52253	TAATGGAACCAATGCTCAGAAGTGGAAAGTGACGCATGATTCCAACGGATACGTGACCTT	CUST_100280_PI429436819	1_BC	GH25
ADO52393	ATCGCTGTTCGAGCCGTATATCAAGCCGCAGGAGAACGGCAACCATCACGACTGCGATTG	CUST_100281_PI429436819	2_BC	GH2
ADO52393	TACGAGGTCGGTGTACTGGTCGATGAGGATGACGTCATCGCCAAGCCCGAGTCGATTGAA	CUST_100282_PI429436819	2_BC	GH2
ADO52393	ATCTGGAGGATTATTTCACGCGCATCCAGCGTTATGACGGCTTGGCCGGCGGCTTCATCT	CUST_100283_PI429436819	2_BC	GH2
ADO52420	GCAGTCCAACTCCACCTTCACCGACACCGACGGCAAGAAGTACGTGAACTACACGAACAT	CUST_100284_PI429436819	2_BC	GH95
ADO52420	TTACCATGCGCCGTTCCAGATTGACGGCAACTTCGGCAACACCTCCGGTGTCGACGAAAT	CUST_100285_PI429436819	2_BC	GH95
ADO52420	CACCACGTACAAGCTGGTCGAGCTGCAGCTCAAGAACGCGATGTATGCAAACCTGTTCGA	CUST_100286_PI429436819	2_BC	GH95
ADO52461	TTCGACAAGTCGGGTTGCTACTGCGTTGTCAACAACACGGATCGCGCGCAGTCCACGTAT	CUST_100287_PI429436819	2_BC	GH112
ADO52461	TGTTCTGGGCCTCCCACAACGAGGGCAAGTATGCGGCATACAGCTCGTCGAACCCCGAGT	CUST_100288_PI429436819	3_BC	GH112
ADO52461	TCAACGTGGCGATCCTGAACTGCTGGGGCAAGATGCGTTCGTGGATGGCCTACACGGTCG	CUST_100289_PI429436819	3_BC	GH112
AGJ59431	TGTGAACGGCAAGAAGTGGGTCTTCGACCACCCGTTCTTCATTGTCCTGAACCTGGCGGT	CUST_10029_PI429436819	2_BC	GH16
ADO52490	AGTTGCAGGCCACCATCGATCAGGCCAAGGCCTTGGATCTGAGCGGTTACACGAAGAAGT	CUST_100290_PI429436819	2_BC	GH101
ADO52490	AAGCTCAAGGAATCCGCGTACACCAAGGATTCGTGGGCCGCGTTCAAGAAGGCTCTGGAT	CUST_100291_PI429436819	2_BC	GH101
ADO52490	TGCCGAGCACCGAGGTCAAGGTCAACAAGTGCGATCTGCAGAACCTGTACGATGACGCTT	CUST_100292_PI429436819	2_BC	GH101
ADO52712	ATCAGGTCTATGAGGGCACCGACAAGGACTCCACCGCCCACAAGAACATGTACCTGACCT	CUST_100293_PI429436819	2_BC	GH2
ADO52712	ACCGAAGGGCAGCACCGAAAAGCGACTGATCGGAGAGAAGTCCTTCACCAAGAAGACCAC	CUST_100294_PI429436819	2_BC	GH2
ADO52712	AACAAGATCAAGGCCAACTGGAACGAGTCGAACACGATGGGCGACAACCTGACCGCCAAC	CUST_100295_PI429436819	2_BC	GH2
ADO52932	ATAGGCGATACGTCATATGTGACGCCGATTCTTGACGGTATCATCGCCCGTGCGCAGTCC	CUST_100296_PI429436819	2_BC	GH3
ADO52932	AGCAGATAGGCGCGTTCAACACCACGATCAAGCAGGCGAAGCCGGCTATGGTGATGATGT	CUST_100297_PI429436819	2_BC	GH3
ADO52932	GTGACGGCCTCCGCAACGCGCGTGATGACCCTGAAATACCAGATGGGACTGGCGAAGTGA	CUST_100298_PI429436819	3_BC	GH3
ADO52971	TGGTCGGCAAAACTCACCATTCCGGCATTGGGGGCGGTATTCTTGAAACCGGAAAACTGA	CUST_100299_PI429436819	2_BC	GH13
AFZ89347	CGGTTTTGTCTATATCAATCGAGATGAAGAAGATGAAAAGGATTTGAAACGGATCAGGAA	CUST_1003_PI429436819	1_BC	GH1
AGJ59431	ATGCAACGGCACGAAGGCCCAGCAATGGGCCCACACCACGGCCCGCGATTTGACCAATAT	CUST_10030_PI429436819	3_BC	GH16
ADO52971	AGAACCTCACCTTCATGGGCAACGAGATCGCGCAGTACGGCGAGTGGAATCATGACGGTT	CUST_100300_PI429436819	2_BC	GH13
ADO52971	ATCACCTTCTCGATGGTGTACGCCTATTCGGAGCATTACGTGCTGCCGATCAGCCACGAC	CUST_100301_PI429436819	2_BC	GH13
ADO52988	AAGAAGTGGCAGCTGCTCATCGATACATACAACCCCAAGGGGCCGGAGCTGAGCTATGAG	CUST_100302_PI429436819	2_BC	GH13
ADO52988	TCCTGATCTTCAACGCGCATTACGAGCCGATCATGTTCACGCTGCCCAGTGAGCGGTATG	CUST_100303_PI429436819	2_BC	GH13
ADO52988	TGGACATGGATGACTGGTCGAACACGCACGCGTTCTCGATGATGGTGTTCCTCAACGGCT	CUST_100304_PI429436819	2_BC	GH13
ADO53168	TCAAGGATTCGTTCACGATGACCGTCACTGACAAGGGCACGGTCGATCCTGATCCCGATC	CUST_100305_PI429436819	2_BC	GH20
ADO53168	ATAAAGGCTTCGACCTCGCAGTCCGACGTGAAGGTCGGTGATACGTTCGATCCGTCGAAG	CUST_100306_PI429436819	2_BC	GH20
ADO53168	TTCCTCGATGAGCATCGCTATCAAGGACGGTAAGGTGACTCAGACTTGGACCGGCGACGA	CUST_100307_PI429436819	2_BC	GH20
ADO53205	ACTTCTTCCCCGACACGTTCTACGAGGGCAACGATCCGAGCATCGAAGGTCTCGACAACT	CUST_100308_PI429436819	2_BC	GH112
ADO53205	ACTGGATCGACTTCCTCTCCGGTTTCGTTCGCGCCAATGTCAAGAAGCTCGCCGACATGT	CUST_100309_PI429436819	2_BC	GH112
AGJ59431	ACTCGGCTCCAGACATGGACGTGCACCGGCGCCGCCAACCAGAAGTGGACCGTCGGCTGA	CUST_10031_PI429436819	4_BC	GH16
ADO53205	ATGAGGTCGTGGATGCCTCCTTGTGGACGCTTGATGAGGACACCGATACCGTGCATGTCT	CUST_100310_PI429436819	2_BC	GH112
ADO53265	ATGGGCGAGGTGATTCATGGCGATTACCCCGCGATTGTCCGGCAATCTGGCATGGATTCA	CUST_100311_PI429436819	2_BC	GH13
ADO53265	TCAATCATGACTCGGAAGAGGTCGTGCGGCTCGTCACCGATGTGATGTTGCATTGGCTGC	CUST_100312_PI429436819	2_BC	GH13
ADO53265	TACGCCTATGATGCGGTCGGCCATGGCGGAGAACGTTTGCATGTCGAGCTGTCGCTCGAC	CUST_100313_PI429436819	3_BC	GH13
ADO53462	TTCCAGGTGATGATTGATGGTGAGGTCGTCTTCGAGAAGACGGCGATGCAGCACGACACG	CUST_100314_PI429436819	2_BC	GH110
ADO53462	ACATGACGATCGAAGGCAACACCTTCTACGTCAACGGCAACCGGGTGCTCAACGCGAAGA	CUST_100315_PI429436819	2_BC	GH110
ADO53462	ACCATCGAGAACAACCTGTTCGACGGCATGGGCATGGCCGGCATCTACATCTCCAACGAT	CUST_100316_PI429436819	2_BC	GH110
ADO53518	TACGAGATTGCCGTGCTGCCGTGTGTGTATTTGCTGTCCGAAGAGACGAGCCGTAGGGTT	CUST_100317_PI429436819	2_BC	GH42
ADO53518	ACTTCGAGTTCGTGTTCAACCGCACCCATGAACCGGTGACCGTCGACGTTGAGGGGGAGG	CUST_100318_PI429436819	3_BC	GH42
ADO53518	ATGTGATCACGTCCACGGCCGACACGTCCACGGTACTGGCCTCCTATAAGGCGGAACGCT	CUST_100319_PI429436819	3_BC	GH42
AGJ59432	AGGACTACTTCGACCCGTACATAGACGAGGTGTGGAGCACATACACGGGCAAGGACCTGA	CUST_10032_PI429436819	2_BC	GH64
ADO53522	TCAAGGTGCTTGATGACAAGCTCGCCGCAGCGCTCAAGGTCTATGACGACGACAAGGTGA	CUST_100320_PI429436819	2_BC	GH29
ADO53522	TGAGCTGACGTTCACCAAGAAGGGTGGCGAGAAGCCTCCGACCGAAGTCAACAAGGACAA	CUST_100321_PI429436819	2_BC	GH29
ADO53522	ATACATACACCATCCCCGACATCGAGGGAGTCGTGTACAAGGTCGACGGCAAGGTGTTGG	CUST_100322_PI429436819	2_BC	GH29
ADO53550	AACTTCGAGTTCGCCAAGGCGGATTGGATCTTCGACGCGATGAGCAAAGCCATCGACGAG	CUST_100323_PI429436819	2_BC	GH13
ADO53550	TCGTGCCAACGGTTGGGCGAATCTGACGAATTTCGGAGCCACACCGGTTTCGCTGCCCGA	CUST_100324_PI429436819	3_BC	GH13
ADO53550	ATGGTACCTGCACATGTTCGCCAAGGAGCAGCCCGACTGGAACTGGAGGAACCCGGACGT	CUST_100325_PI429436819	3_BC	GH13
ADO53587	ATACCATTCCGTCCGGTGACGTGTACGTCAAGTTCCAGATCAACGACGCATGGGGCCTCA	CUST_100326_PI429436819	2_BC	GH20
ADO53587	TTCGACAAGAACGCAAACACGTTCTGGCACAGCAAGTACTCCAACCCCAGCGCCAATCTT	CUST_100327_PI429436819	2_BC	GH20
ADO53587	ATGAGCGTAACACGCAGAAGTGGCAGATCCGCGCCGACAAGGATGGCAAGTACACCATCT	CUST_100328_PI429436819	2_BC	GH20
ADO53611	TCAACTCCGATATGCGTATGCAACTGACCGTCGAATACCCCGGGAACGCCACTGACATGG	CUST_100329_PI429436819	2_BC	GH2
AGJ59432	ATGTTCTGCAACACCACCATGGTCGACATGTTCAGCGTCCCCATGAGCATCGGCCTCACA	CUST_10033_PI429436819	2_BC	GH64
ADO53611	TGAAAGCGATGACGGTCTCGTAGCGGAATACCAGTACGAGCTTGCCGATCCGAACCACAC	CUST_100330_PI429436819	2_BC	GH2
ADO53611	TCTGCCCGCGTTCGGTATCGAATGGGAGCTGCCCGGCGAATACGATCGTCTGCGCTACTA	CUST_100331_PI429436819	3_BC	GH2
ADO53655	TCAACGAGTTGTACCTGTATCAGGCGGATGCAGGGGCGTCTCTGGAAAGCTACCTCTCGT	CUST_100332_PI429436819	2_BC	GH89
ADO53655	TTACTACTATCGGCGGTGGAAGACGTACGTGGACAACCGGCTGAACAAACTGGAGCACGG	CUST_100333_PI429436819	2_BC	GH89
ADO53655	TACAAGCACATGGACGGCGAATACTATCAGGGTGCGAGCGAATCCATCATCAACGCCCGC	CUST_100334_PI429436819	2_BC	GH89
ADO53666	ATCAAGCTCAAGGACAACGACAAGGGCTACTACACCGACGCCAGCTACAAGGCCTACTCC	CUST_100335_PI429436819	2_BC	GH84
ADO53666	AGACCATCGCCGACATGGAAAAGGTTAACGGCAGCGAGTACACCACCGACAGCTACAAGG	CUST_100336_PI429436819	2_BC	GH84
ADO53666	AATGGCTCCCTCACCTACAAGATCGATGACCCGAGCGACATCAAGTCGTTCCGCATCGTG	CUST_100337_PI429436819	2_BC	GH84
ADO53681	AAGTCCATCAAGGTCACGTCCAAGCCGGACAAGACCACGTACACCGTGGATGAGACGTTC	CUST_100338_PI429436819	2_BC	GH20
ADO53681	TCATGTTCGACGAGCAGGAAGTGCGGTACGTCAAGTTCGTGGCCAAGTCCTCGAACGATG	CUST_100339_PI429436819	2_BC	GH20
AGJ59432	GCCTCGTACATCCAGGACACCGCACCCAAGGGCGCCCGGCTGACCCTGACACCTTTCTGA	CUST_10034_PI429436819	4_BC	GH64
ADO53681	ACATGTGCCAGAAGTACACGATCAACCAGTTCTCCTTCACGCCGCGTACCAGCCAGGACA	CUST_100340_PI429436819	2_BC	GH20
ADO53716	ATCAGCTGTTGAAGACCATTCAGGCGTCGCTGGCCGAGCAGGACAAGCTGGATCTGTTTG	CUST_100341_PI429436819	2_BC	GH13
ADO53716	AATACGCAGCTTCGCGATGCGACTGCTCTCGCAGGATGAGGTCGATGTGCTCATCGTGAT	CUST_100342_PI429436819	2_BC	GH13
ADO53716	TGTCCCGACTGCTGTCGATACGCAAGTCGCTGGGACTGTACCATCACGAGGAGTTCTTCA	CUST_100343_PI429436819	2_BC	GH13
ADO53719	ACCAACAACGAATATCCGAACTGGCGCATCCCGCTGGCCGACGGCAAGGGCAATGTCGTG	CUST_100344_PI429436819	3_BC	GH77
ADO53719	TGATGGTCATGCTGATCGTCAACGGCTATCTCGACCCCGACCTGCTGAAGGACGAGAAAG	CUST_100345_PI429436819	2_BC	GH77
ADO53719	ATATCTCGCGTACGAGCACGTCGAACTGCGCGAGCGCCTGGGACTGATCGAAGGATCGGT	CUST_100346_PI429436819	3_BC	GH77
ADO53781	TATGCCAAGTTCACCGTCGCGTATGAGGCCCTGAGCAAGCAGCTGAAGGCCGACCCGAAC	CUST_100347_PI429436819	3_BC	GH84
ADO53781	AGATGGCAACTGGACCAAGATCGGCGACGTGAACGGCAACCAGAAGCAGATCTTCACGCT	CUST_100348_PI429436819	2_BC	GH84
ADO53781	TCATCCAGGCGGAAAAGGGCGGTGACACGATCGTCAACGGCAAGATCGAATACCAGGATG	CUST_100349_PI429436819	2_BC	GH84
AGJ59550	AACATCATGGCGCTGGCGAAAAAGTTCACGGCACCGGCGTCGAGCGGCGAAGTACGACTG	CUST_10035_PI429436819	3_BC	GH23
ADO53804	AACTTCGTCTCGTTGGCACCGTGGGCCGATGTGGCGCACATCTTCACCGTGGTGCATGAG	CUST_100350_PI429436819	3_BC	GH13
ADO53804	TGGAGCTGCCCGACTATGGCATCGATCCGAAGTGGGGTGCGCACATACACGACGAGCTGA	CUST_100351_PI429436819	3_BC	GH13
ADO53804	TTCAGCTACCACAACCTGACGGTGCTGGAATCCTCCGACCCGAACATCCTCGCATTCGCC	CUST_100352_PI429436819	3_BC	GH13
ADO53862	TCAAGGACGGCATCGTCGACTACATCTCCCTGAGCTACTACATGTCCGTAGCCGTCAGCT	CUST_100353_PI429436819	2_BC	GH1
ADO53862	TCGAATACCTCAAGAGCCACATCGCCGAGGTCAAGAAGGCCATCGACCTGGACGGCGTGC	CUST_100354_PI429436819	3_BC	GH1
ADO53862	TGTTCATCGTCGAGAACGGCGTGGGCATGTACGAGACGCCCGACGAGAACGGCTACATCG	CUST_100355_PI429436819	3_BC	GH1
ADO53938	AGTATTCGCCGGACATCCTCTTCTTGGCTCCGGACCTGTATGACGCTGACGGGAATCTTG	CUST_100356_PI429436819	2_BC	GH33
ADO53938	AGCCGATCATCTCCGATACCGGTGCTCGCAAAAATATCGTGTTCGTGGGTGGCGAGACCA	CUST_100357_PI429436819	2_BC	GH33
ADO53938	TCGACTCGCGCTCGACAAGAACGTGCTGTTGGTGGACTTCAACAAGCAGTGGCTGGAACT	CUST_100358_PI429436819	2_BC	GH33
ADO53939	TTCCACGGCAGGCATGTCCATCGTGTTCGTCTTGTTGGCACTGTCCGGTGTCGCGGCGTT	CUST_100359_PI429436819	3_BC	GH33
AGJ59550	AAGATTCATGTGCAGCCTGATGCGCAAGGGCAGGGCACACCCCCAGTACGACGGATCACC	CUST_10036_PI429436819	3_BC	GH23
ADO53939	ACAGCCACGACATCATGTACACGCACATTTCCATGGATTGGCTCGGCTACCTGTCCGCCA	CUST_100360_PI429436819	2_BC	GH33
ADO53939	ACGGTACGGTCAAAAACGAGACGCAGCTGCCGGATCCGAACAACAACGCGCATATTACGC	CUST_100361_PI429436819	2_BC	GH33
ADO53959	ATGGCACGTACCGCATACAGCCGCTGTGGCTGGATCTCGATCTCGACGGGCTTGGTCTTG	CUST_100362_PI429436819	3_BC	GH36
ADO53959	AAGCCGGATCGTTCCGCGGCGTTCTACCGGTTCACGCAACTGACAACGTCCCAGACTCTC	CUST_100363_PI429436819	3_BC	GH36
ADO53959	ACAAGCTCGGCGAATGGGTCGCCGAATACAAGAGGCACCGCGCATGGTTCGCGATCGACA	CUST_100364_PI429436819	3_BC	GH36
ADO66768	GCGGCTTTCTAAAAGTTGGTAAGAATGAAATTGTTATTTTTGAGACAGAAGGTACCTATG	CUST_100365_PI429436819	1_BC	GH35
ADO66768	ATCAGACCAATATAGGTCGTTTTTGGGAAGTAGGTCCAACGCTTTCACTGTACATCTCTA	CUST_100366_PI429436819	1_BC	GH35
ADO66768	CCCAACACCCAAGTTTTTATCGATATGAGTTTCTTTTAGAGGATATCGGTGATTGTTTTA	CUST_100367_PI429436819	1_BC	GH35
ADO66832	GGAAAGAAATATTGGCGAAGTAAAAGATAAACAACCGAGTTTGACATTTGCACCATATGA	CUST_100368_PI429436819	1_BC	GH38
ADO66832	ATTAAAAAAGCCGAAGATGGTAATGGTTGGATTATCCGGGCCCATGAATATGCCGGGACT	CUST_100369_PI429436819	1_BC	GH38
AGJ59550	TCAACTCAAGCAGGAGTCGAACTTCGATCCGCAGGCTCGATCCCCTGGCGTGGGTGCTCA	CUST_10037_PI429436819	3_BC	GH23
ADO66832	AGTATTGGCACTTTACCGCAAATTACCACAACTCAGGATGCGACTATCGTAATTGATACG	CUST_100370_PI429436819	1_BC	GH38
ADO66961	GTGCCGCTTGAAATTTCTGGCTTTAATTATCGGCAAAGCTCGGTGTCAGGCTACAATTAA	CUST_100371_PI429436819	1_BC	GH20
ADO66961	CAGGGGCAAGATGCCCTAGAGGAGCTTTTGGAAGAACGATTACCGTTTTGTCAATATCAA	CUST_100372_PI429436819	1_BC	GH20
ADO66961	CGATATGCTGCATTAGCTCATCGTCTGAAAACCGTTGCGCGTCGTATTAAAAATCATCTT	CUST_100373_PI429436819	1_BC	GH20
ADO66962	GGTCCTTATTTAGAAGATCGTTTCCGTTTTATGGAAGATACTTTTGACTGGAATATAGTG	CUST_100374_PI429436819	1_BC	GH2
ADO66962	CTGCTCTGCCTTATAGTCAAGCTCAATTAACCGAAAAGTCACACCATTATGAATTAATAA	CUST_100375_PI429436819	1_BC	GH2
ADO66962	GATTGGGTATCAATCAAAAATCATCAAGGATCTACCATGACGGTTTATGGAAACTCTAAT	CUST_100376_PI429436819	1_BC	GH2
ADO76261	CTGGTTCTGAAGTTGTTCAGCTTTATATCGGTTTAAATGATTCAGCTATTTTTAGAGCCA	CUST_100377_PI429436819	1_BC	GH3
ADO76261	GCTTAAATTCCCCTTTGGTTATGGCCTAAGTTACACTAATTTTGAATATTCTGAACTTGC	CUST_100378_PI429436819	1_BC	GH3
ADO76261	CACCTGCTTATAATTATTTTCCTGGCAGAGAAAAAACAGTTGAACATCGAGAAGCAATAT	CUST_100379_PI429436819	1_BC	GH3
AGJ61204	CAGAAAAACTACTGCCATTGCCAACAGCATACGATTACTCATGCTGTATCGTCACCTTAG	CUST_10038_PI429436819	1_BC	GH23
ADO76263	CAGCAATGAGGACTGCATCTCATAATATTCTTTATTCAGTTGCTAATTCTAATGCTATGG	CUST_100380_PI429436819	1_BC	GH3
ADO76263	GTTATCAACTACAGGTGAAAATGGTGCTTATATTGATGACTTAGAAAGTGCAACAAGCAT	CUST_100381_PI429436819	1_BC	GH3
ADO76263	GGGAGATAAGTCTACAGGATATATGGATGCTGATCTTGCTATTAGAAATGGAAATGATTT	CUST_100382_PI429436819	1_BC	GH3
ADO76356	AAGGTTAAAGCTAGTGCAGAAGAAGGCTATTCAATTTGGGTACCTCAAGTTTCAGAATAA	CUST_100383_PI429436819	1_BC	GH13
ADO76356	CGGAAAAGCCTAACTCTGGTTTGGTAATGATGATTACTCAACATGAAAATGGAGAAATAA	CUST_100384_PI429436819	1_BC	GH13
ADO76356	GCCCAGCATATGAAAGTGAAGCAAATGATGAAAATACTTATTCTTATATTAGAGCAGGCA	CUST_100385_PI429436819	1_BC	GH13
ADO76373	CTATGCCCTGGAATGAAGAAGAATATGCTGGATTTTCAGAAACTAAACCTTGGTTAAAAT	CUST_100386_PI429436819	1_BC	GH13
ADO76373	TAAGCCAAGCTGAAATTTTAGAAATTGCAAATTATAGAACTAGGGACAATGCTCGAACTC	CUST_100387_PI429436819	1_BC	GH13
ADO76373	CTTTGGCAGATTTTGATGATATTGAAACCAGAGCTAAAATTAGAGAAGAACAGGCAAAAG	CUST_100388_PI429436819	1_BC	GH13
ADO76382	CTGGGATGGATTTAGTTTTATGATCTTATTTAGGGGCCACAGAATTAAAGTTGAAGTACA	CUST_100389_PI429436819	1_BC	GH65
AGJ61204	AATCAAAACCTGGCGTTTCAGATAATCAATGGTATGCAGCCAGAACAAGTTTATCAAACG	CUST_10039_PI429436819	1_BC	GH23
ADO76382	GTCTATTGTCAAAGGTTTTGCTGGTTTTAAAGTTAAGGCAGGACAAATTGCATTTAAACC	CUST_100390_PI429436819	1_BC	GH65
ADO76382	TAATTATAATACTGATACAGATGATGGTCTGCATATTACCAGTATGGCTGGCAGTTGGAT	CUST_100391_PI429436819	1_BC	GH65
ADO76541	GCTGTGGTCCTCAACAGCTAAGTAAACATCGTTTGAAAGCAGTTAACTTTATTTTTGAAT	CUST_100392_PI429436819	1_BC	GH2
ADO76541	CCGCAAACAAATGGAAACCGCAGTGATCTTTCTTGGTTAGAAATAAGTAATAAATCTAAG	CUST_100393_PI429436819	1_BC	GH2
ADO76541	CTGGTTAGGAAGAGGGCCACATGAAAATTATAGTGATAGTAAAACTAGTGCTTTAATAGA	CUST_100394_PI429436819	1_BC	GH2
ADO76542	CCAAAGATGGGATGCTTAGTTTTGAACCTAATTTACCCACAAATTGGAGTAAAGTTAAGT	CUST_100395_PI429436819	1_BC	GH65
ADO76542	TAGATAATAATCAAGGCAATACCCGTGAAGGAATTCATGCCGCTTCTGCAGGAGGGAGTT	CUST_100396_PI429436819	1_BC	GH65
ADO76542	GTCCAAGTATTCACTGTTTAATGGGCTTAAGAGTAGGTGATACAAAAAGAGCTTATGATT	CUST_100397_PI429436819	1_BC	GH65
ADO76648	CAGAAATTGGGCAATTGTTGTTGATGATCAAATAGCTGGAACTGAGCCAATTCGTTTTTT	CUST_100398_PI429436819	1_BC	GH13
ADO76648	GGTGATGCGTGGCATAGAATTTTTGTTTTATTAAATCCAACTCAAAGCTGGAAACAGTTT	CUST_100399_PI429436819	1_BC	GH13
AFZ89347	ATTGACTATTTACGCTCCCATCTTGAACAGTGCAGAGAGGCCATTAGTGACGGAGTTCAT	CUST_1004_PI429436819	1_BC	GH1
AGJ61204	CTATCTGTTAAACCCGGGAAATAATATTGATACCGGTACGGCTTATCTAGCAATGCTACA	CUST_10040_PI429436819	1_BC	GH23
ADO76648	GCCCTTTATTAGTGCTGGTACCGAATTTTTAAGAACAAAATTTGGGGATGAAAATAGCTA	CUST_100400_PI429436819	1_BC	GH13
ADO76651	CGGCTTTAAGCATTCAATCAACATTGATCTTCCACCTTTAGCAGGTCTTTATCTAAAATA	CUST_100401_PI429436819	1_BC	GH13
ADO76651	CTGTACCACGAGATAATTATTGTATTGGAGTACCTAAACCTGGCTCTTATGAATTACTTT	CUST_100402_PI429436819	1_BC	GH13
ADO76651	CTGGGAACTAGATAGTGAAGAAAATGGTTTTCAGTGGATTGAAGCAGATGATTATGAACA	CUST_100403_PI429436819	1_BC	GH13
ADO77015	CAGGGAAGGTATTTTAATCTTGCTGATGTTTTAGGAGTAGATAAAGAAATAGGCTTTAGC	CUST_100404_PI429436819	1_BC	GH112
ADO77015	GAATATGTAGCTGAAGGAGGAGGATTTATTGGAGTAGGAGAGCCAACAGCTTATCAAAAT	CUST_100405_PI429436819	1_BC	GH112
ADO77015	GCCTATACTGCTTTTAGTGGTGGAAAAAATTGGTTAAATCCTTTAATAACTTCTGCAGTG	CUST_100406_PI429436819	1_BC	GH112
ADO77244	GGTCTATTTACCCCAGGGTAAATGGTTTGATTTTTGGAATAAAAAAGTTTATCAAGGCCA	CUST_100407_PI429436819	1_BC	GH31
ADO77244	CCCTCAGATGAGGAATGTCAAAATCTTTCTGATCAATTTATGGTTGGAGATAGTATTCTA	CUST_100408_PI429436819	1_BC	GH31
ADO77244	TAATAGTAATGGTGAACTATTATGCCGCTGGACTCAACTTGGAGCTTTTATGCCTTTTTT	CUST_100409_PI429436819	1_BC	GH31
CCW20609	GAACGCTTGAAAAAAGATTCGTTCTATTGGTATCAACAAGTGATAGCATCAAATGGAGAT	CUST_10041_PI429436819	1_BC	GH1
ADO77267	TGGAAAAAGAGTTGGAAGTTAAGGTAATGGTTGATAGTGATTTACACAAACCAGGTGATT	CUST_100410_PI429436819	1_BC	GH13
ADO77267	GAGCAGGATAATTGTCTAGAAGTAGTTGGTTGGTCTAGATTATTTAACAGGGAAGAATAT	CUST_100411_PI429436819	1_BC	GH13
ADO77267	GCTGAAAAATATATTAGAGAAGCTATGTTTGGTGGCAAGTATGGAGCTTTTAGAACTCAA	CUST_100412_PI429436819	1_BC	GH13
ADO77388	CACCCATGATTCTTCTCTTTCACCAGCAATTTATAGTATAATTGCTGCAGAAATTGGTTA	CUST_100413_PI429436819	1_BC	GH65
ADO77388	GCTGATGTTATTTTGTTGATGCTTCAGCTCGGCAATAAGTTTAGTCGTGAACTAAAAATT	CUST_100414_PI429436819	1_BC	GH65
ADO77388	GAAGCAGAATTGCCACTAGTTAAAAATTGGCATCCTCTTATAATTTGGCGTTATCAAGTT	CUST_100415_PI429436819	1_BC	GH65
ADO77439	TGTTAGAAGAAAGTGGCGGGGAGCAGAATATAAAATTAAAGTTTTTAATCCAGATCAGGT	CUST_100416_PI429436819	1_BC	GH94
ADO77439	AGTTAGTTATCAAGGATTAATAGTTGATCCCTGTATTCCTGCTGATTGGGATCAATTTTC	CUST_100417_PI429436819	1_BC	GH94
ADO77439	GCTCACTGGTAGCTCTGGTTGGGCTTATCAAGCTGTAACTAAATGGATTTTAGGAGTTAG	CUST_100418_PI429436819	1_BC	GH94
ADO77449	CTGACAGCTGGGAATGATATTTATCAGCCTAAAAGTTCTAAATTTTGGTATTGTAGACCT	CUST_100419_PI429436819	1_BC	GH2
CCW20609	GATTTAATCGGTTATACACCGTGGGGAATCATTGATATTGTTTCATTTACAACCGGTGAA	CUST_10042_PI429436819	1_BC	GH1
ADO77449	GCAGCTTTATGATTATTACAATTTGCCAAATGGTGCTTTTTATGGGAGTAAAAAAGGGTC	CUST_100420_PI429436819	1_BC	GH2
ADO77449	GCCTTTAGCTACAGGAATTATTGGTTGGATGCTTAACAGTGCTTGGCCTTCTTTAATTTG	CUST_100421_PI429436819	1_BC	GH2
ADO77595	GGCTGGCAGGCTGATTTAGAGTTAAAATTACCATTTTCTGAAACAGATAATTTTGTCAGA	CUST_100422_PI429436819	1_BC	GH23
ADO77595	GCAATTGATGCCAACTACTGCCTTTTGGATAGCAGAAGAACTTAATTATGAAGATTTCAA	CUST_100423_PI429436819	1_BC	GH23
ADO77595	ATTTGGAAGTTGGTATTTTGCTTATCTATATCAAAAATTTGACAAAAACTTAATAAAAGC	CUST_100424_PI429436819	2_BC	GH23
ADO78180	CTAGTGATGATCTGATTCTTAGAGTTTATGAGGCCTATAATAGAAGGACTAAAACTGCAA	CUST_100425_PI429436819	1_BC	GH38
ADO78180	GCAGCTACAATTAAAGAAGCCTATAAATTAAACCAACCTTTGTTTAAGCGAGTTGTAGCA	CUST_100426_PI429436819	1_BC	GH38
ADO78180	CTGCTGATAGAGAAATTCATAACTTTAAATATTCCCTTTATCCTCATCAGGGAGATTGGA	CUST_100427_PI429436819	1_BC	GH38
ADO78181	TACAGTTCAAGCTGAAACAAAGGCAGAAAGTATTAAAATGAGTACAGCTTATGAGGCAGA	CUST_100428_PI429436819	1_BC	GH85
ADO78181	CGAATGATAGTTCTAGATTTAAATTAGATAATTTGAATTTTGGCAGTCAAGCGGGACGGA	CUST_100429_PI429436819	1_BC	GH85
CCW20609	CATTGAATATTTAAAAGCACATATTACAGCAGCGATAGAAGCAGTTGATCAAGATGGTGT	CUST_10043_PI429436819	1_BC	GH1
ADO78181	GGGAGCTCAAACAGTTCATTTATATCAGAGCTTAGATGCTCAAAAACCATTTTTATCTCA	CUST_100430_PI429436819	1_BC	GH85
ADO78183	CGGTTGCTTTAGACAAAAAATCCAAGCTGCAGGCCTATTTAATAGCTGCTCAAGCTATGC	CUST_100431_PI429436819	1_BC	GH20
ADO78183	GCTGACCAAAGAGTAACTGCTTATTTTGCTGATTTTGAGCCTGATTTAGTTAAAAAAGCA	CUST_100432_PI429436819	1_BC	GH20
ADO78183	GAGTCAGCAAAGCAAATTTGGTTGGGAAATGATTGTTCGCTTTCAAGAAATGAATAAACT	CUST_100433_PI429436819	1_BC	GH20
ADO67905	AGTCACGGGAACTGGAGTTCACCCTCGGCTTCCAGGAGCTGTCGTTCTTCGACACCCGCT	CUST_100434_PI429436819	3_BC	GH3
ADO67905	ACACGGGCAAGGTCCACGGCACGGTGGTGGCCCAGCTCTACCTGCGCATCCTGGGCGCGA	CUST_100435_PI429436819	4_BC	GH3
ADO67905	CGGCGCGCGAGGTCCAGAAGCAGGCCAAGGACGTGCTGCGCGTGAAGACCCGGGTGCGCA	CUST_100436_PI429436819	4_BC	GH3
ADO68071	TCAATGTCTTCGAGAGCACGGGCCTTCTGCAGAACATCCTCGTGAATGCCCCTGGCTTTC	CUST_100437_PI429436819	2_BC	GH32
ADO68071	TATCACCTCAAGGTGGTGGCCAACGGCGCTCGCATCCAGGTGTACCTGAACAACGGCACC	CUST_100438_PI429436819	3_BC	GH32
ADO68071	TTACACCGTCAACGTGGACACGATGGGGATGGTCAAGCTCTGGCGTCCAGGCCGGGACAT	CUST_100439_PI429436819	3_BC	GH32
CCW20801	ACAGTGGAAAATAATACGATAAGCGGGTTTGGTGCAATTGTAATCGAAACAAACGCGTAA	CUST_10044_PI429436819	1_BC	GH13
ADO68199	TACTCCAACAAGCTCATCGCGATGATCAACAAGTACGGCCTGGAGCGCTTCGACGCGATC	CUST_100440_PI429436819	2_BC	GH73
ADO68199	ACGGCAACTTCCTGCGGAAGAACAAGCGGTACGCCGAGGCGTTCAACCACACGGACAACG	CUST_100441_PI429436819	3_BC	GH73
ADO68199	TCAACGGCAAGTGGGTGACGGTGGACGCTGCCTTCCGCAAGTACAACTCGCCTTCCGAGT	CUST_100442_PI429436819	3_BC	GH73
ADO68245	AGAGCAACGGAGGCGTCTTCACCAACGTCGCCTTCGAGAACATCACCATCAACAACCCGA	CUST_100443_PI429436819	2_BC	GH87
ADO68245	AACGGCATCACGATCAAGAACGTCGACATCGTGGATCCGACCTACCAGGGCATCAGCATC	CUST_100444_PI429436819	2_BC	GH87
ADO68245	TCAAGAACACCGTCATCGAGAACATGTGGATCGAACACGTCCACTGCGGCTACTGGGTCG	CUST_100445_PI429436819	2_BC	GH87
ADO68328	AACTCATCGAACCTGGTGAATGACGGAATCAATCTGAGCACCTGCAAAAACAATGGGGAT	CUST_100446_PI429436819	1_BC	GH76
ADO68328	TACAATGCCTATCTGCGCCGTCAGGCGGACTCCGCGTACACGAAGAATCGCAACGCCCTG	CUST_100447_PI429436819	3_BC	GH76
ADO68328	TTCAAGGGGGCGTACGTCCGTGGATTGGGAGCGCTGAACGCGCTGCTGGCCGATCGGCCC	CUST_100448_PI429436819	4_BC	GH76
ADO68467	GATTGGATCACCCAACCTTACGACTATTACGGCAAGCCCACGTACAACCCCAACAACGAA	CUST_100449_PI429436819	2_BC	GH92
CCW20801	ATCGGCTGTTGATTTGCCAGAAGGATTGGCTAGAGAAGGTTGTGTTGTGATTCAAACAGG	CUST_10045_PI429436819	1_BC	GH13
ADO68467	TATGATCCGGTGGAAGCCTCCCACCAGTTCCACGAGGGAGGGGCTTACCAGTACCAGTGG	CUST_100450_PI429436819	3_BC	GH92
ADO68467	ATCGAGTTCTACAACGGCCGGGGATACATCCCCTCTGGCTTGAAGCTGGGCGTCGACTGC	CUST_100451_PI429436819	3_BC	GH92
ADO68671	TGGAGTCTGATCGATAATTTTGAATGGGCGGAAGGGTACGAACCCAAATTCGGTCTTTTC	CUST_100452_PI429436819	1_BC	GH1
ADO68671	TATTTTGGGCTCAACTACTACACGCGAGATTACATCCGTCAGGACCTGGGCGAGGCCTCC	CUST_100453_PI429436819	2_BC	GH1
ADO68671	AGAAAAGCCGCACGGAGACACCGTCGGTACGAACGTTCCAAGACATCGCGCGCAACCTCG	CUST_100454_PI429436819	3_BC	GH1
ADO68867	AATCTCCCAGGACACCCAGAGCACCAGCACCTCGCTGCTCCATGCCATCTACCAGGTGGT	CUST_100455_PI429436819	3_BC	GH18
ADO68867	CAGAACGAAGTCCCCAGCGGCGTCGAGTGGGGCCCCTGGGAGTCGCTCGGCGGCTGCTGA	CUST_100456_PI429436819	4_BC	GH18
ADO68867	TACGTCAAGGACGACAAGGCCACCTACAGCGGCAAGCTGTGGCGCGCGAAGTGGTGGACC	CUST_100457_PI429436819	4_BC	GH18
ADO68923	AAGTGGCAGCAGTGGAAGACGACCACCTCCTTCGGCAAGAACACCTCCATCAGCATGTAG	CUST_100458_PI429436819	2_BC	GH5
ADO68923	AAACGAAGCGGCTCTACGACAACGCGGGCCTGAGCTGGACCATGTGGTCCTACAAGGCCA	CUST_100459_PI429436819	3_BC	GH5
CCW20801	CATCAGGTCAACGTTAGACAAGCACTTCAGAATAAAGAGTCTATTTTCTATACGTATCAA	CUST_10046_PI429436819	1_BC	GH13
ADO68923	CCCAACCACATCGTCATCATGGAGGGGGCCTACGGGAACTGGAACTGGAACATGCTGCCC	CUST_100460_PI429436819	3_BC	GH5
ADO68979	TCGACATCATGGAGCACAAGAACACCGAGACGCGCACCTTCCAGAACGTGTTCTGGGACT	CUST_100461_PI429436819	2_BC	GH16
ADO68979	TTCACCGGCTACCTGGAGCCCAACCCGGCCGACTTCCCGATGTACATGAAGGTCGACTAC	CUST_100462_PI429436819	3_BC	GH16
ADO68979	TGGTACGTGGACCGGGAAACCAATCCCTCGCCGGTCCACACCGTGGACATCACCGCCGGC	CUST_100463_PI429436819	4_BC	GH16
ADO69097	TTTATTATGGAGAGGAAGTGGGGATGACCAACGGCACCACCTCCAACGACGAGGCCAAGC	CUST_100464_PI429436819	2_BC	GH13
ADO69097	ATGAGCTGCCGCTGAACTTCAACTTCCCGCTCTCGGAGCAGATCCTGGCGGGCCTCAATG	CUST_100465_PI429436819	3_BC	GH13
ADO69097	AATGGCTGGCAAGCCACCTTGCCTGGACGCGCCACGGGCATCTGGCGGCTCCAGCCCTGA	CUST_100466_PI429436819	4_BC	GH13
ADO69163	GTTCGAGTCGTACAACTATCCCGGCCGGTATCTTCGCCACTCCAACTTCCTGCTCTATGT	CUST_100467_PI429436819	2_BC	GH43
ADO69163	TCTGGGTGGAGAAGAGTGATGGGTCCACCTCGTTCAAGAACGATGCGTCGTTCTACCAGC	CUST_100468_PI429436819	2_BC	GH43
ADO69163	AAGCTTGAGACGAATGTGACCAATCTGGCCGATTCGCAGTTCAGGCTCGTACCGGGCCTT	CUST_100469_PI429436819	2_BC	GH43
CCW21290	GGCTACTATGATAAAATTGGCGAAGTCGGCAAATACTTCGACATCCCACAATATAAATAA	CUST_10047_PI429436819	1_BC	GH73
ADO69176	TTTGATCATGTGCGGCTCGATCATTTCGGAGGGTTCGAGTCGTACTGGGCCATTCCCAGC	CUST_100470_PI429436819	2_BC	GH77
ADO69176	GTCCTGGCCCAGTTGGCTTTGCTCACCAAGACTTACGGGCGCTTACCCATCGCGTCCTGA	CUST_100471_PI429436819	3_BC	GH77
ADO69176	ACAAGTGTCGGCCGGGTTGCGTCATCTACACGGGAACGCATGACACCAACACCGCCATGG	CUST_100472_PI429436819	3_BC	GH77
ADO69223	GCTCCCACGAAGACGGAACCGGCGCCTCTGGCCGATCCGGCGCGTCCCAAGCCCCGGTAA	CUST_100473_PI429436819	4_BC	GH23
ADO69223	GAGAAGGCACATGCCCTGGGCGCGTACACCCAGCATCGCGCGGCGTGCTTTCTGGAAGGA	CUST_100474_PI429436819	4_BC	GH23
ADO69223	GGGGCCATCGCCTTTCTGGGGGAGACCCAGGTGCCGCTGCTGTCCCTCTCCTTCCTGCCG	CUST_100475_PI429436819	4_BC	GH23
ADO69253	TCGGCCACCGGATTCAACGCGGACTCGAGCTGGAACATCGCGTCCCCCTGGGCGCCCTAG	CUST_100476_PI429436819	4_BC	GH2
ADO69253	TTCATCCGCCACTACGGCGCCGAGGTGTGGACGGCCTCGGGGTTTGGAACCACCTGGGAC	CUST_100477_PI429436819	4_BC	GH2
ADO69253	GCCCAGCCGGGCCTGTCCGGCACCGGCGTCTCGTTCGAGTCCTTCAACTACCCCGGGCGT	CUST_100478_PI429436819	4_BC	GH2
ADO69318	AACTACACCGCGCACGTTTACATGGATGGGACTTCGGACAACGACATCGCGTACCAGGTG	CUST_100479_PI429436819	2_BC	GH97
CCW21290	GGAACACACCAATATGCTACAGATGTAGATTGGGCTAACATCAATGCTAAAATCATCAAA	CUST_10048_PI429436819	1_BC	GH73
ADO69318	ATTACGATCTGGTCAATCGGAACAGCGGCAGGACACTGGACGTCAGCGGTGCCTCGACCG	CUST_100480_PI429436819	3_BC	GH97
ADO69318	TCATTCAGTGGGCTTACGTCGACAGCACCACCAACGACGAATGGCGCCTGGTCGACTCCG	CUST_100481_PI429436819	3_BC	GH97
ADO69324	GAACAACCTGATCTACGACACGATGAACTACCCCGGCATCATGCTGGCCACCGATCACGA	CUST_100482_PI429436819	2_BC	GH87
ADO69324	TGGCCATCACCAACGTGCGGATCAGCAACTCGATCAACGGTGCCGGCATCCTGGCCATGA	CUST_100483_PI429436819	3_BC	GH87
ADO69324	TCTACGACTCGACCTACGACGGCATCCAGTTCAAGAACGGTGGCGGCAACATGCCGAACG	CUST_100484_PI429436819	3_BC	GH87
ADO69338	TTGACCATCAACAACATCGCCGTGACGTCCGGCACGGTGACCGTGGGCATCCACTCGAAC	CUST_100485_PI429436819	3_BC	GH30
ADO69338	TGGGGCAACGCCTCGTTCAACTACACGATCCCGGCCACCTCCATCGTCACGTTCAAGTGG	CUST_100486_PI429436819	3_BC	GH30
ADO69338	GTTCAACGTCGCCTTCAAGAACCCGGATGGCTCCAAGTCCCTCATCGTCTACAACCAGAA	CUST_100487_PI429436819	2_BC	GH30
ADO69422	ACCCCGGGCCTCTCCTCGTCACCGGCCTCCCCTTCCAGTTCCCAGGAGGCCGGGCGCTGA	CUST_100488_PI429436819	4_BC	GH3
ADO69422	CTGCGCGAGCTCCACTTTGGCCACGGGCTGGAGCTCACGGGGCGCAAGCAAGCCGCGGCA	CUST_100489_PI429436819	4_BC	GH3
CCW21290	TCATATGTAAAAGCTGGTCAAAATACACTTTACAAAATGAGATGGAATCCTGCACATCCA	CUST_10049_PI429436819	1_BC	GH73
ADO69422	GACGCGGCCGCGGCGGCCCTCTTCGGGGAGATCGGCACACCGGGCCGGTTGCCCGTCAAC	CUST_100490_PI429436819	4_BC	GH3
ADO69527	ATCACCCGGACGCCGCAGGTGTTCGAGATCGACTACGTGCGCGCCTTCCAGTGGCAGTAG	CUST_100491_PI429436819	4_BC	GH16
ADO69527	GCCGGCGTCAACGGGGCGACCCAGCCGTACTACGGCGTGCCGCAGGCCACGGCGGACCTC	CUST_100492_PI429436819	4_BC	GH16
ADO69527	TATGGCGCCTGGCAGTATGACAAGGCCCAGTACATCATCCTGAACCTGGCGGTGGGCGGT	CUST_100493_PI429436819	3_BC	GH16
ADO69655	TCAGTTCGACATCAAAGTTCTTAGCTATGGAGGCACCACTCAGAACTTCTGGACGAAGAT	CUST_100494_PI429436819	1_BC	GH3
ADO69655	AAGGTTCCGTTCACCAGTTCGAGTTACCCCTCCACCTGGAAGAACGACAAGCTCAGCTCG	CUST_100495_PI429436819	2_BC	GH3
ADO69655	TCTACGTGAACGGTGTCTATGACACGGCGCTGTTCAGTGGTCCGAACGTCTGGAAGTCAG	CUST_100496_PI429436819	2_BC	GH3
ADO69671	AAGTTCTCGCTGCGCTACCGCAAGCACCTGCTGGATGTGGAAATCACCCCCGAGACGCTG	CUST_100497_PI429436819	3_BC	GH65
ADO69671	ATCTCGTGCAGCGTGCTTACACGGGCATCGAGATGCGCGGAGACCGGTTGCACTTCAACC	CUST_100498_PI429436819	3_BC	GH65
ADO69671	TGATCCCGAAGACGGTCGACTACTACCTCCAGCGCACCTCTCATGGCTCGACGCTGAGTG	CUST_100499_PI429436819	3_BC	GH65
AFZ89347	AACGGGCTGGGGGAATTCGATAAAATAGAAGAATACGGCTCAATTCAGGATGATTACAGA	CUST_1005_PI429436819	1_BC	GH1
CCW21843	CCACGAAGCAGAATTAACTGTACCATTTGATTTAAGCCATGGAGAAGTAAAGCTATTTAA	CUST_10050_PI429436819	1_BC	GH13
ADO69829	TGTACCACGCATGGAACAGCGCCCATACCGCGCGCGTGATGCTCGTGGATGCCATTGTCT	CUST_100500_PI429436819	3_BC	GH43
ADO69829	ACTACTACCTCTTCTACAGCGGCAATGCCTACTACAACGGCACTTACGCCATCGGCGTGG	CUST_100501_PI429436819	2_BC	GH43
ADO69829	ACGAAGTACCTGGTGTGGAAGGCGGACGGCAACGCAGTAGGGCAGAAGACGCCCATCTAC	CUST_100502_PI429436819	3_BC	GH43
ADO69936	ACCTACAACAAGAACGGCACGCAGTACGACTCTCCGACCTATACCTGGACCAAGCCTTGA	CUST_100503_PI429436819	2_BC	GH55
ADO69936	GCCCGCTTTGAGACCAGTGTGACCGGTCTGAGTGCCGGAAAGGTCGTCACGTACTCGTTC	CUST_100504_PI429436819	3_BC	GH55
ADO69936	TCGTGCACTACAGCTACCCGGGCATCGGGCAGCAGAACGTCACCATGACGTACAACAGCG	CUST_100505_PI429436819	3_BC	GH55
ADO70014	ATACACGGGACCCATCGACGGCGTGCCGGGATCGAATACCTACAAAGCGCTCCAGTCCCT	CUST_100506_PI429436819	3_BC	GH25
ADO70014	ATACATGGGCCCCAGTGATGGCGTCATGGGGGTGAACTCGTGGAAGGGCCTCCAGACCTT	CUST_100507_PI429436819	3_BC	GH25
ADO70014	TCCTGAAGGGTTTTGGCTACACGGGCCCCGTGGATGGGGTCATGGGAACCAACTCCTACG	CUST_100508_PI429436819	3_BC	GH25
ADO70015	AGTACGATGCCAATGGCGGTAGCGGGGATACCGCTGGGTTCAAAGGCATCTTCGTTCGAT	CUST_100509_PI429436819	2_BC	GH76
CCW21843	CGTATATGGTCAATTTGATTTAGTAGATGCTGAAAATTCACAAGTTTTTGCGTACACGAG	CUST_10051_PI429436819	1_BC	GH13
ADO70015	ACGTCATCAGCGGCACCACGGACTTCGCTTCGTGGAACGAGTACAACGATGACGTCATGT	CUST_100510_PI429436819	2_BC	GH76
ADO70015	TGGCTGAGCACCAATGCCAACACCGCATGGTCGTACCGGAACTCCTCTGGCGTGATGTGG	CUST_100511_PI429436819	3_BC	GH76
ADO70097	TCAATGAGTCCTACGTGTTCTTCCGGTTCCTGGAGGGGGCATCGGTTGGCTCCCTCGGTC	CUST_100512_PI429436819	3_BC	GH102
ADO70097	CCGCGCGGTGCGCTGGCCTACATCCAAACTGATCGGCCCGTGGCCACAGCGGACGGACAG	CUST_100513_PI429436819	4_BC	GH102
ADO70097	ATCCGCGGAGGCAAGCTGGCGGGCCAGAAGCTGGAGCTGGCCTGGGCGAAGGATGCGGTG	CUST_100514_PI429436819	4_BC	GH102
ADO70112	CCCCTGGCTCCGTTGCTCTCTGGATTCCCGGTGATCCTCTTGGAGAGGAGTTCTGGATGA	CUST_100515_PI429436819	3_BC	GH13
ADO70112	AAGGCACTTTCGTGGACCTTCCGGAGGCGTATGGAGGCATGATGTTCCAGGACGTGTTGA	CUST_100516_PI429436819	2_BC	GH13
ADO70112	TCAGGCGCTGTGCTCCCGCTTGGTGTCCCACATGGACGATGGGCACGTGAAGCTCTATGT	CUST_100517_PI429436819	3_BC	GH13
ADO70113	TGAATGCCTTGCGCGAACAGCAGAAGCGCAATTTCATCGCCACGCTCTTCATCTCCCAGG	CUST_100518_PI429436819	2_BC	GH13
ADO70113	ACAACAACGCCTATTGCCAGGACAATGCGCTGTCGTGGGTGAACTGGACGCTGAGCGCCC	CUST_100519_PI429436819	3_BC	GH13
CCW21843	CCCAGTGAATCCGAATTATAAAACTATCAATGTTGCACAACAATTAGAAGATGAGCATTC	CUST_10052_PI429436819	1_BC	GH13
ADO70113	AACCTGGAGAGCAACCGGGATGGCGCCAATGACAACCACTCGTGGAACTGTGGGGTGGAG	CUST_100520_PI429436819	3_BC	GH13
ADO70169	TTGCCACGGACATCAAAAAGCTGATGGCCATCCGCAAGTCCAAGGGGGTCCACTCCTCAT	CUST_100521_PI429436819	2_BC	GH13
ADO70169	TATATCCTGACCCACCCAGGGGTTCCGTGTGTCTACTGGGTCCACTTCTATGATTGGGGC	CUST_100522_PI429436819	2_BC	GH13
ADO70169	ATGACTACGTGAAGGGCTTCAACGGCTCATACGTCGGCAATTACAACACCGCCACCGTCC	CUST_100523_PI429436819	2_BC	GH13
ADO70569	TCTATCAGTCCGAGATTCCCTACGACGTTCCCAACCAGGCCGTGTGGAAGAGCAAGAACG	CUST_100524_PI429436819	2_BC	GH55
ADO70569	AACGTGACGGTGTACGGCCTGTTCAACGAGCACCACAACGAGTACCAGACTCTGTGGAAC	CUST_100525_PI429436819	2_BC	GH55
ADO70569	TATGACGTGGGCATCAAGATCAACAGCAACCACGTCATCGGCGACCACTTCTGGCTGTGG	CUST_100526_PI429436819	2_BC	GH55
ADO70641	ACCACGGCTGACGGCGCCAACTTCATCCACATGGATGATGTCGAGATCGTGAAGCTCTAA	CUST_100527_PI429436819	2_BC	GH16
ADO70641	GAGACGCCCACCATCAACGTCACCTCGGGCTACCTGGAGTTCGGCTTCCACACGCAGGCC	CUST_100528_PI429436819	4_BC	GH16
ADO70641	ACAGCCCTTCGAGACCTGGACGTACCAGGTCAAGACGGGGCTCGCGAACGGCAACTACAA	CUST_100529_PI429436819	3_BC	GH16
CCW22107	GCACAGATCAAAATACATTGTATAGTATGAGATGGAATCCAAAAAATCCAGGAGAACATC	CUST_10053_PI429436819	1_BC	GH73
ADO70667	GGCGAACTTCAACGAGGCGGATGACTACTCATTCAAGGCCGGGCAGACGGCCTATGGCGA	CUST_100530_PI429436819	3_BC	GH6
ADO70667	AATCACCTGCGATTGGTCCGTCCTGGGTTGCGGCAACATGGGCTTCCAGTCCGCGCAGTT	CUST_100531_PI429436819	3_BC	GH6
ADO70667	TACTACAAGGTGACGGCCTTCAATGCCTCCCTCGAGTCGGCCGCGTCGAACGAAGCCTCT	CUST_100532_PI429436819	3_BC	GH6
ADO70697	TATGTGTTGGAACTCCCAGGCAACCCCGCCCCCGGGAAAATTGGCAGTGATGGACCTTAT	CUST_100533_PI429436819	2_BC	GH13
ADO70697	TTCCGACGCTGTATTACGGTTCGGAGATTGAGTTCCAACAGGGCAAGCCCATCGACTGCG	CUST_100534_PI429436819	2_BC	GH13
ADO70697	TTCGGACGACAGCTACAACGACGCCACCTACAACGTCGTATACGTGGACTCCCACGACTA	CUST_100535_PI429436819	2_BC	GH13
ADO70899	AATGCCGGTGGCATCCCTCTCAACAGCAAATCAGCGAAAGACTTCTGGGGAGGAGACCAG	CUST_100536_PI429436819	2_BC	GH5
ADO70899	TACGTGGACAACAACTCGCTGGATTTCGACTGGCACTCGGGCAAGGCGAAAGTCAGCTGT	CUST_100537_PI429436819	2_BC	GH5
ADO70899	AGGAGGTCTCACCGTTGCGCTACCCGGGTGACTGGGCCAACCAGAGCATCAAGTTCGAGT	CUST_100538_PI429436819	3_BC	GH5
ADO70970	TTGGACTACTTCGGCATCTTGATGACGCTGGCCGAATCGACGCCCCAGAACACGGAGCGC	CUST_100539_PI429436819	3_BC	GH3
CCW22107	GTGAATTAGCTAATGGAGTCGAAATTGATGGCAAAAAGTACTACAATTTCTATGGAGTAG	CUST_10054_PI429436819	1_BC	GH73
ADO70970	TCGAACATCGTCTACTCACGGTTTGGACCGAAGCCCGCCATCCTCGAGCCAGCCTTGGTG	CUST_100540_PI429436819	3_BC	GH3
ADO70970	ACATGAACCTGGCCCCTGTGTTCGATGTGGCTCCCCAAGGCCACATGTTCCGCAATGGGC	CUST_100541_PI429436819	3_BC	GH3
ADO71330	TGGGCCTTGTCTATGGGGACTACTACTTCATCGAGGCGCTGACGCGGTACCGGCAGTTGC	CUST_100542_PI429436819	3_BC	GH88
ADO71330	TGACCGATGCCTTTTTGAGCCGGTTGTCCGGGGACTTCGTGGCCAACTGGGACTTCGACG	CUST_100543_PI429436819	3_BC	GH88
ADO71330	ACAAGCGTGGGCCCTGTACGGCTTCACCATGACTTACCGGTACACCCTGGATCCGCGCAT	CUST_100544_PI429436819	3_BC	GH88
ADO71393	TCCTGTCGCTCAAGAGCGGTAGCAATGATGACTACTGGGTGGCGAATCACACCGTGAGGT	CUST_100545_PI429436819	2_BC	GH88
ADO71393	ATGAACCTTCGCATGGGCTTGAACGGTCTCTTCGAGACATACAACGGGAGTGGCTACGCG	CUST_100546_PI429436819	2_BC	GH88
ADO71393	ATCGATGATCTTGGCAAGGTCGTGCTCAAGAGCGGTACCCGGGACAATGAGTTCCGTGTG	CUST_100547_PI429436819	2_BC	GH88
ADO71444	ATGCACATTCCTGGACAGACTGCGCTCGTGTTGACGGGTGATGAGGAGACGAAACCGTGA	CUST_100548_PI429436819	2_BC	GH13
ADO71444	ACTTCAGAAGCTGGTCCACAAGGGACGAAACGCGTTTCTCTCCCAGTTTTCGAGTGCCCG	CUST_100549_PI429436819	2_BC	GH13
CCW22107	CGTTATTGAAACATACGGATGATTTCTTAAAAGCTGCTAAAGATAAGCACGTTAACGAAG	CUST_10055_PI429436819	1_BC	GH73
ADO71444	TTCATGGGACAGGAGTTCTTCGCCTCCAGTCCGTTTCTGTACTTCGTGGACCACAAGCCC	CUST_100550_PI429436819	2_BC	GH13
ADO71463	TCAAGAGCCAGGGACGCAAGGTCATCTGTTACTTCAGCGCTGGCTCTTACGAAGACTGGC	CUST_100551_PI429436819	2_BC	GH114
ADO71463	TATTCGAACAACACGGGTTTCCGCCTCACCTCGGCTGACCAGCTCGCCTTCAACCGCTTC	CUST_100552_PI429436819	3_BC	GH114
ADO71463	AAGCTGAACACGGGCTTCAACGTCCCGGTGTATGACGTGGACCTGTTCGACACGCCCACC	CUST_100553_PI429436819	3_BC	GH114
ADO71596	AAGATCAAGAACTTCCGGGTCGAGGCCCTGTTGGATCCGGACCTCAACATTCGTTTGGGC	CUST_100554_PI429436819	2_BC	GH23
ADO71596	AGACGCGCGGCTACATCAAGCGCGTGCTGCGCTCGTACAACACCTACCAGCTGCTCTATG	CUST_100555_PI429436819	3_BC	GH23
ADO71596	GGCGCTCCGAGCGCCCGGGGATGCCGCTGGACGCGTGGGTGGAGGAAGTGCCCATCGCCG	CUST_100556_PI429436819	4_BC	GH23
ADO71603	TCTTCAGTTACATCCGCGAAGACGCTCACACCCGGCTGCTCGTGGCCGGCCATTTCCATG	CUST_100557_PI429436819	3_BC	GH13
ADO71603	ACTTCGAGCACGTGTTCCTCGGAGATGAAACCGCCGAGCGCGGCAAATGGAGCAACCCTC	CUST_100558_PI429436819	3_BC	GH13
ADO71603	ACTACATCTGGAAGAAAGCCCAGAACGGCCAGCCCCCCACCCGCTGGCAGTCGTTCTTCA	CUST_100559_PI429436819	3_BC	GH13
CCW22370	GACAGAAGACGCACTAGGTATTAAAACATCAACAGAATCAGGGCAAGTATATTTACAATT	CUST_10056_PI429436819	1_BC	GH32
ADO71618	CAGCAGGAGCGTGAACTCACCCTGCGTGCTCAGCAGCAGACGGAAGGCAGCAAGAGCTGA	CUST_100560_PI429436819	4_BC	GH23
ADO71618	GGCACGGGCACCTATCTGGCGGACAAGGCGGGCTACCGGCTGGGGCGCTCCACCAACCTC	CUST_100561_PI429436819	4_BC	GH23
ADO71618	AGCGTGAGAACGCGCTCCGGGAGGCCGAGGCGCGCCTGAAGGACTATCAGGACGAGGTCC	CUST_100562_PI429436819	4_BC	GH23
ADO71648	AGCGACGCCAACGCTCAGAACTGGGCGGCGTTCGACCAGTTCGAGCTCGTCAAGCAGTAA	CUST_100563_PI429436819	3_BC	GH30
ADO71648	ACCCAGTACACCATCAACAACCTCCAGGTGACGACCGGCACCATCGAGGTGGGCGTCTAC	CUST_100564_PI429436819	3_BC	GH30
ADO71648	AAGGTCGACACGGACACCGTCTACACGGGGAACTACAAGCTCACCCACTACTGGTCCGCG	CUST_100565_PI429436819	3_BC	GH30
ADO71649	AAGGACAACGTCGGCAACGTCTATTACAACGGCATCGCCACCATCCAGTCGAAGACCACG	CUST_100566_PI429436819	2_BC	GH18
ADO71649	AGCAACGCCAATGCCCAGAACTGGGCCGCCTTCGATCAGTTCGAGCTCGTCAAGCAGTAA	CUST_100567_PI429436819	3_BC	GH18
ADO71649	ACCAAGTACACCATCAGCAACATCCAGGTGACGACCGGCACCATCGAGGTGGGCGTGTAC	CUST_100568_PI429436819	3_BC	GH18
ADO71653	ACTACGAGGATGGCTTCGACAACAAGAAGCTCAGTTCCATCCTGGAGATGCTCCCGGCGT	CUST_100569_PI429436819	2_BC	GH3
CCW22370	GACGCGTAGTACGATATTAGACACGCCATTAAAGCAATTACAAATTTTTGTTGATACATC	CUST_10057_PI429436819	1_BC	GH32
ADO71653	ATCAAGGTGCTCGACTACGGAACCAGCACGCAGAACTTCTGGGTGAAGCTCGTCTGCAAC	CUST_100570_PI429436819	2_BC	GH3
ADO71653	TCGAGGATCTCAAAGGCAAGGGCGGCAACGGCGTCTTCACCTTGCCGGTGCACAACGACT	CUST_100571_PI429436819	3_BC	GH3
ADO71654	CTTCAGCAGTGGGCCTGGTCCAACAATGATTGCCAGCAATTCCGGCTCGAGCCGATGTAA	CUST_100572_PI429436819	2_BC	GH30
ADO71654	CGCCACAGCGGCAAGGTGCTCGACGTCACGGACTGCACCACGAGCACCGACGGCGCCAGG	CUST_100573_PI429436819	4_BC	GH30
ADO71654	AGTGTGACAGGCGCTACGCACCAGCAGTTCAAGCCTGTCTCCCTGGGCAATGGCTACAGC	CUST_100574_PI429436819	3_BC	GH30
ADO71767	CTGAGTAACCCCAATAACAAGTTCACCTTCGTCAAGGTCTCTGGCAACAGCGGCTGGTAA	CUST_100575_PI429436819	2_BC	GH87
ADO71767	TGGAGTGAACAACGAGCCCATCTCCAACGTGACCCTGAACAACATCACCATCAAGGGCGC	CUST_100576_PI429436819	2_BC	GH87
ADO71767	ATCAACGACAGCACCTTCTCGGCCGTCAAGTTCAGCTTCCGCAAGCCCCTCTGGCAGGAG	CUST_100577_PI429436819	3_BC	GH87
ADO71774	TGACCTATAACGGAGGCACCTATACGGCTCTCCAAGCCCATACCGCTTGTGTGGGTTGTG	CUST_100578_PI429436819	2_BC	GH19
ADO71774	TCTTAGGTGCGGCAGTGCTGTTCTTTTCGATGGTGGTGGTATTTGCACCGCAAGACGCGG	CUST_100579_PI429436819	2_BC	GH19
CCW22370	GATGCTACCGAAGTGTACTTTGAATTACGTACATCTAAGACTTCTTCAACATTAATTGCT	CUST_10058_PI429436819	1_BC	GH32
ADO71774	CCCTCAGGGAGATGTTCAATATGATGTGGCGACAGGAACTGCGTGACGTTTCGAAGAGTC	CUST_100580_PI429436819	2_BC	GH19
ADO71790	GGGACTATGTCATCCGCTCCGCCATGACCAACAAGTGTATCGACATTGCCTCCTCCAACA	CUST_100581_PI429436819	2_BC	GH19
ADO71790	TACCCCTACACCGGCACCAGCAACCAGCATTACACCTTCGACAAGGTGGACGGAGGCACG	CUST_100582_PI429436819	3_BC	GH19
ADO71790	AAGTTCACCAGTGGTCCTACGTCGGCGGGGCCAATCAACAATTCCGGTTCGTCGGCCGTG	CUST_100583_PI429436819	3_BC	GH19
ADO71950	GAAGCGTCCGCGCTGCTGACGCTCCCGCCCCTCTCGGTGGTCTGGTTCACGCCGGGCTGA	CUST_100584_PI429436819	4_BC	GH13
ADO71950	GGCTCGGGAATGGGCAACGGGGGTCAGATCCACACGGAAGCCCAGCCCTGGGATGGACAG	CUST_100585_PI429436819	4_BC	GH13
ADO71950	GGCTTCCCGCGCCAGGGCTCCTATCAGGAACTGCTGAACACGGACGCCCAGGAGTACGGG	CUST_100586_PI429436819	4_BC	GH13
ADO71952	AACTGTCCATGGGGCCTTACATGTTCTTGTGGTTCCGTCTGGAGAAACCCCTGCCAGGGA	CUST_100587_PI429436819	2_BC	GH13
ADO71952	ATGTGCCCATCGAACTCATGGGGGAAACGGAGTTCCCGCGCATTTCATCCTTGCCATACC	CUST_100588_PI429436819	2_BC	GH13
ADO71952	TTCACCCGCGAGCATGAAGGGCAGACCATCCTCATCATCTGCAACCTCTCGCGGTTCGCG	CUST_100589_PI429436819	3_BC	GH13
CCW22516	CAAGAACGTTATCCTAAGAAAAGTGCTTATTGGTACAAAGAGTTAGCCGAAACAAAAGAA	CUST_10059_PI429436819	1_BC	GH1
ADO71953	ACATCGTCTTCTACAGCAAGCGCACGAAGGATGGCTCCAGCCAGGTGCTCGTCGCGGTGA	CUST_100590_PI429436819	3_BC	GH13
ADO71953	GAGCGGCGGCTGTGGCAAGGACCCCACTCTCAGGTGATGCTGACCCCCGAGCAGCCCGCG	CUST_100591_PI429436819	4_BC	GH13
ADO71953	CTGGCGGCGTTGGGCATCCAACCCGACGAGACCTACCAGGTGCATGAGCTGCTGACGGAT	CUST_100592_PI429436819	4_BC	GH13
ADO72012	GGCAACGCCTCCTACAACGCGGATGTTAGCTGGAATGTAGTCTCGCCCTGGGCGCCCTAA	CUST_100593_PI429436819	3_BC	GH2
ADO72012	AACTTCCCTGGCCACTACCTGCGGCACTTCAACTCCCGCATCCGCAAGGACGCGAACGAT	CUST_100594_PI429436819	3_BC	GH2
ADO72012	CACATCCGCCACTATGCGGCCGAGGTGTGGATCGCCGATGGAAGCGGCGGCGGTTGGAAC	CUST_100595_PI429436819	4_BC	GH2
ADO72155	ACGGGTGTCACGCACCCGAACGGGTGGATCTTCTCGGTGGACTACCTGGATCTGAAGTAG	CUST_100596_PI429436819	3_BC	GH16
ADO72155	ATGACATGTACCTGGGCGCCACCAGCAATTCCTGCCAGCCGGATTGCACGGGCAAGACGT	CUST_100597_PI429436819	3_BC	GH16
ADO72155	TACAAGCTCGAGATCGACGCGGGCGGCAATGCTGCCTACAACAACACCCAGGTGTGGGTG	CUST_100598_PI429436819	3_BC	GH16
ADO72156	GCGGTGGATGGTGCGAACAACACCACCTTGTCCAACGGGCCCATCTCCTTCACGAAGTAG	CUST_100599_PI429436819	3_BC	GH3
AFZ89794	TGCTGTGCATCAACAACTTCTATGGGAAAGAAGCGGACTTTACGGTTCCGCTTAAAGACA	CUST_1006_PI429436819	1_BC	GH13
CCW22516	GATGGTGCAAATGTTAAAGGTTACTTTATTTGGTCATTAATGGATGTGTTCTCTTGGTCA	CUST_10060_PI429436819	1_BC	GH1
ADO72156	TCGTTCTGGGAGTTCCAGGTGTATGGTGTGGGCACGGAGCAGACCTCGATCAGCGGTCTG	CUST_100600_PI429436819	3_BC	GH3
ADO72156	TCCATCAAGCGCGTGCTCATCAACTGGGAGGCCGCCTACGGCGTGAAGTACGTCATCGAG	CUST_100601_PI429436819	3_BC	GH3
ADO72201	TCGGGTGCTGGCTTTACCGCCACTTTTGACTATGTCCGGGTCTACGGACTGAAGGAATAG	CUST_100602_PI429436819	2_BC	GH43
ADO72201	ACTCCAGCATCAATGGTACGGCTTGGACCCGGATGGGCACGTGGATGCACCAGTTGGGAC	CUST_100603_PI429436819	3_BC	GH43
ADO72201	TCGTCCACTTCTCCTACTGGGAGACGCGGCAGATCGCCTTTGCCAAGGAATACCCGGTGC	CUST_100604_PI429436819	3_BC	GH43
ADO72202	GGGGTGAGCTGAATGGCGACTTCCTGCCCCCCTGGGACCGTGGTGTGCGTGTGGCGCTCA	CUST_100605_PI429436819	4_BC	GH43
ADO72202	GGTCCGGACACCTCTACCGGTTCGCCGTGAGCGGGGATGGCGCCTCCTGGACGGACGTGG	CUST_100606_PI429436819	4_BC	GH43
ADO72202	CCAGCACCTCCCGGGAAGCGCCCGTGGCAAACGGAAAGCTGCACCTGCGCATGACGGCGA	CUST_100607_PI429436819	4_BC	GH43
ADO72280	CGCTGCTGGAAGCCTTTCATGCTTATTACCGCGGACAGGCGTTGTTCTACTCGGGCGAGC	CUST_100608_PI429436819	3_BC	GH23
ADO72280	CCGCTGCCCCCGCTGGCCATGACGGTGCCCGCCCCCGCGGTGGAGGGCGTCGGCTTCTGA	CUST_100609_PI429436819	4_BC	GH23
CCW22516	GTTCATGATGATGCACGTATTGATTATGTAAGACAACATTTGAACGTTATTGCAGATGCT	CUST_10061_PI429436819	1_BC	GH1
ADO72280	CGGATGTGGCCAGCGCCGCGGATGCGCGGGGGTTGATGCAGCTCATCCCCCCCACAGGCA	CUST_100610_PI429436819	4_BC	GH23
ADO72536	TCAAGATGTACACCCTGACGTCCGCCAATGACTTTCCAGGCAGGGATCCGAAGAGCTGGT	CUST_100611_PI429436819	2_BC	GH92
ADO72536	AACACGCCCTACAGTCACTACCGGCTGCAGATCAACGAGACCCACGGCGACTCGATCACC	CUST_100612_PI429436819	3_BC	GH92
ADO72536	ACACGGACAGGACAGGACTTCCCGTGGCGATACCAGACACGCGCATTCGCGCTGAACAAC	CUST_100613_PI429436819	3_BC	GH92
ADO72539	AGTATGTGAAGCGCGTGCTGGGCAGCTACAGCGCTTATAAGTTGCTCTATGCCTCCGAGC	CUST_100614_PI429436819	2_BC	GH23
ADO72539	CACTGCCTCAGGCGGAGCTCGACGAGTGGGTGGAGCACATCGCCTTCGAGGAGACACGCG	CUST_100615_PI429436819	4_BC	GH23
ADO72539	CAGCCTTCGCGGTGGCCGCCTACAACGCGGGCCCCATGGCGGTGGAGCGCTGGCAGCGGG	CUST_100616_PI429436819	4_BC	GH23
ADO72547	AAGATGACCTACAAGAAGAACCAGGGTCTCGGCGGCGCGTTCTTCTGGGAGCTGTCCGGC	CUST_100617_PI429436819	3_BC	GH18
ADO72547	AAGTTCTACACCGACGCCGCCATCCAGCTGTTCAAGAGCAAGGGCGTGCCGGCGAACAAG	CUST_100618_PI429436819	3_BC	GH18
ADO72547	TCAACTGGTACAACGTGATGACCTACGACTTCTTCGGCGCCTTCGCCGCCCAGGGTCCGA	CUST_100619_PI429436819	3_BC	GH18
CCW22628	CTGTTTCAATGCAACAAGGGAAAGGTATTGTACAGACAAAAGAAGAGGATGGTAAATTTG	CUST_10062_PI429436819	1_BC	GH73
ADO72548	AACATCGGAACGTACAACCGGCACACCGTCAACGTGGATGGGCAGAAGTACTCGTTGCAG	CUST_100620_PI429436819	2_BC	GH23
ADO72548	CTCTGGAAGGTGAAGGGGCACTTCGACCACGTGCACCTGGGCATTCAGCGCGCCAGCTGA	CUST_100621_PI429436819	4_BC	GH23
ADO72548	GGCCAGCGCGGCGATCAGTTGGCCCGCGCCATCGCGAAGAAGTACGGCATCCCGGCGAGC	CUST_100622_PI429436819	4_BC	GH23
ADO72787	AAGGAGTTGGAAGCCTTCCGCCGTTATCCCCGGCTGGTCAAACGGGACTTCAGGCGCTTC	CUST_100623_PI429436819	3_BC	GH23
ADO72787	CTGGGGGGCGACTGGGCCCTCGCACAGCGGGATGGGAATACCGAACCCGCGACCCCGTAA	CUST_100624_PI429436819	4_BC	GH23
ADO72787	GTCAGGCCATCGCCGAGGAAGCCCACCGCTCTGGGTATGATCCGCTGCTGATCCTGGCCG	CUST_100625_PI429436819	4_BC	GH23
ADO72888	TGGCTTTCCCAGGTCGAGGCGCGGAACAACCTCTTTCCAGAAATCGACTATCGGGTGTAC	CUST_100626_PI429436819	2_BC	GH57
ADO72888	TCAGCATGCTGAGGGATGGGCTGTTGATGGAGCGCTATGCGCGCAGATTGGACCGGCTCT	CUST_100627_PI429436819	3_BC	GH57
ADO72888	CCGTGCGCCCGGCAGATGGTGGCCCTGGCCCAGGCGCATCCCGATGCCTCGGCGTTGACC	CUST_100628_PI429436819	4_BC	GH57
ADO73055	ACCGGTGTGAGCCACCCAGAAGGCTCCGTCTTCTCGGTCGATTATCTCGACTTGAAGTGA	CUST_100629_PI429436819	2_BC	GH16
CCW22628	TACTCATCGTGAATGAAACTAAATTGTTTAAAAATGATGTGAATTACTCTTTTGATGAGG	CUST_10063_PI429436819	2_BC	GH73
ADO73055	TGACAAGGTCGTTTCCTTCGAAGGAGGCGACTCGCTCTGCTGGAGCAATGTGAACCTGTC	CUST_100630_PI429436819	2_BC	GH16
ADO73055	AATTCTATATCGACAACATGTATCTCGGCACGGTGGCCCATGCCTGCCAGCCGGAGTGCA	CUST_100631_PI429436819	2_BC	GH16
ADO73085	ATCAAGCCGGAAGATCTGGCGAGCAAGGTCCGCCTCACGGCGGAGGGCAAGAAGAACATC	CUST_100632_PI429436819	3_BC	GH20
ADO73085	TACTGGGCCAACTTCGTCGACGAGAAGAAGACGTTCGAGTACCGGCCCTTCGACATCTAC	CUST_100633_PI429436819	2_BC	GH20
ADO73085	TACCAGGTCATCCTGTCCCACTCGACGAACCTCTACATGGACCTGGCCTACAACAAGGAT	CUST_100634_PI429436819	2_BC	GH20
ADO73087	CACGTACATGAAGAACAAGGGCAAGGCCACGGATGGCATGATGGTGTGGCAGATCTGGAA	CUST_100635_PI429436819	2_BC	GH18
ADO73087	CAGATCCTCGGCATCACCAGCAACTGCAACCAGAGCATTCCGAACCTCCCGAAGTACTAG	CUST_100636_PI429436819	3_BC	GH18
ADO73087	GCTCTCCCTTCGGCGGAACGATGTACAGCGTGGTGAAGAACCACGGGAACAAGCTGCACC	CUST_100637_PI429436819	3_BC	GH18
ADO73088	AAGTACTTCAACTCCGAGTTCTCCAACAGCCACCGCGCGTACCTGGACCGGTACCAGTAA	CUST_100638_PI429436819	2_BC	GH18
ADO73088	TGAAGTCGCTGATCAGCACGTATGGCTTTGACGGAATGGATCTCGACCTGGAGGGCAGCT	CUST_100639_PI429436819	2_BC	GH18
CCW22628	ATTTCAAGTTACGCATTTCAACGCTACTATTGATAGTTATTTTAGTTGTTTTTGCTGTAT	CUST_10064_PI429436819	2_BC	GH73
ADO73088	TCCAGAAGGCGCTCGATTACCTCATCAAGGGCCAGTCCTTCGGTGGCAGCTACGTCCTGC	CUST_100640_PI429436819	3_BC	GH18
ADO73090	GATGGTGTGCTGCTCGTCGAGGTGGACGCTGGGTGGAGCCGGGTGGAGATCCGGCTTTAA	CUST_100641_PI429436819	4_BC	GH31
ADO73090	TGTGTTTACGCGCTCTCCGAGCCGAAGGAGGTGCTGGGGGGACGGGAGCACCGCTTCGTG	CUST_100642_PI429436819	4_BC	GH31
ADO73090	TTCGTGCTCGAGCGGAGCACCGAGGGCGCATTGCCGCCCTCCCGGGCGACGGAGACGCTC	CUST_100643_PI429436819	4_BC	GH31
ADO73101	ACGGACTCCGCGGGCGCGTCGACGGCCTCGGGTGAAGCCAAGCTGGGCTCCGGGCTGCCC	CUST_100644_PI429436819	4_BC	GH23
ADO73101	GCGGCTGCCCCCACCCCGTCCGCGCCGAGCCAGGCGGGCGCGGCAGGCGCTTCGGGAGGA	CUST_100645_PI429436819	4_BC	GH23
ADO73101	GCCCAGGCCATGCCCTCGCCCTTCGAGGACAGCTTCGCGCCCGAGGCCTCTGCCGGACAG	CUST_100646_PI429436819	4_BC	GH23
ADO73102	AGCCAAGCCGAACAAGGCTTGGGCCACCCAGAAAGGCAGCCGGCCTTACTCCTTGTCCAA	CUST_100647_PI429436819	3_BC	GH92
ADO73102	AAGGTGACGCTCAACGGAAAACCTCTGGAGCGCAGCTTCGTGCGCCACGAGGAACTCCTG	CUST_100648_PI429436819	3_BC	GH92
ADO73102	TGGATGCCGTCTTCGATGCCAAGGTCTCCGCCGAGTCATTCGCGCACGTCGAGGACATCT	CUST_100649_PI429436819	3_BC	GH92
CCW22967	TCTCATAGAACTATCAACGCAGCTGCCGCTGAAGAATTATCATATATTACAGGTAAATAA	CUST_10065_PI429436819	1_BC	GH73
ADO73124	TCTACTCCGTTTTCTGGAACCCGGTCATCCTGGAGAACGCCATCGAGACTCCGTCCAACT	CUST_100650_PI429436819	2_BC	GH55
ADO73124	TGCCTATGGCCTCTTCGTCGAGCACTTCGAGGGCTACCAGACCCTCTGGAATGGCAACGG	CUST_100651_PI429436819	3_BC	GH55
ADO73124	GGTGGGTTGGGACGTGAACAAGGGCATCAACGGCGTCACCGTCAACGGCAACAACGTGTC	CUST_100652_PI429436819	3_BC	GH55
ADO73125	TTATTACCTGCGGATCACCAAGGATGGGAACCCGAATGCCGGAACCTCTTACTCGCTGGG	CUST_100653_PI429436819	2_BC	GH15
ADO73125	TACCCCATCGCGCAACCCACCGTGGTGGCCTGCCGCTACACGGGCATCTGCCAGCGGTAG	CUST_100654_PI429436819	4_BC	GH15
ADO73125	ACCCCCCTCACCTGGACGCATGCCCAGTTCATTCGCTTGGCCTGGTCCATCCAGGTGGGC	CUST_100655_PI429436819	4_BC	GH15
ADO73142	TTCTCCGAAGGCAAGTTCACCGAGCAGATGCTGAACGACATCCTGGCGCAGGTTCAGTAG	CUST_100656_PI429436819	2_BC	GH3
ADO73142	AAGGTCAAGAACACGGGGAAGGTGGCTGGAAAGGAGATCGTCCAGCTCTACGTCCGTGAA	CUST_100657_PI429436819	2_BC	GH3
ADO73142	AAGGCCGAGATGTCGACGCTGGTGTTCGTCAACGACATGCCCGCCTACAAGCTCATCGCC	CUST_100658_PI429436819	3_BC	GH3
ADO73143	TCACCTCGATTACAGGCCGCGGAAGATCTACATCACCGAGAACGGTGCAAGCTACTCGAC	CUST_100659_PI429436819	2_BC	GH1
CCW22967	TCATCAGATGAATTCAAACCTTTCCGTGAGGTATCTGATAGTATGCCATATCCACATGGC	CUST_10066_PI429436819	1_BC	GH73
ADO73143	ATGGGCGTGTGAGGGATGAGAAGCGGCTCAGCTTCTTGCGAGACCACTTCATCGCGGCCA	CUST_100660_PI429436819	3_BC	GH1
ADO73143	ATCTGGGATCGTTTCTCGAAGACGCCCGGCAAGGTGAGGGACGGCACGAACGGCGATGTT	CUST_100661_PI429436819	3_BC	GH1
ADO73171	CGCGAAGCGAATGCCGATGGCGACGACGCGAGCGGCGGGGCCGGAGACGAGTCCCGTTGA	CUST_100662_PI429436819	4_BC	GH23
ADO73171	CCCTCGGCGCCTGTGCGGGGGCGTGCCAGTGCCCCCGAGGAGCTCGAGCCGCACATCTCG	CUST_100663_PI429436819	4_BC	GH23
ADO73171	GCGCACAGGTCTCGTCTTCCTTCTCAGCTGGTTGCTGCTTCCCCTGGGGGCCTGGGCCTC	CUST_100664_PI429436819	4_BC	GH23
ADO73468	AATACACGACATCGTCCCAGAACGTGTCGGTGAACAACGGCACCCTGAAGATCACCGCAC	CUST_100665_PI429436819	2_BC	GH16
ADO73468	TTTCAATTCGAAGCGTCAGAGTGGTTTCAAGCACCTCGTAGCGTGGGGCCTGGGGACGTT	CUST_100666_PI429436819	2_BC	GH16
ADO73468	TCAACGGCCGCTTCTATCCCAACTCCTCGGTCAGCAACTTCCACGTGTATCGCGCCGAGT	CUST_100667_PI429436819	3_BC	GH16
ADO73661	GCGTTCGCGAATTTTGAGTTCACGAACAGTCACCGCCCGTACCTGGATTCCTTGAAGTAG	CUST_100668_PI429436819	2_BC	GH18
ADO73661	TCAGTACCACAGCATGGGGAACGCGGACTTCCACGTGGCGATGACGGACATGTTGCTGGC	CUST_100669_PI429436819	3_BC	GH18
CCW22967	GTGCTTTTGAAGGGAATTCTGTTCCTTTTAACACATTAGAAGCTGATGGTAATCAATTGT	CUST_10067_PI429436819	1_BC	GH73
ADO73661	TGCCGGTCATCTACGCGGTGCGCGACATCCTCAGCTGGCTGCAGGTGCAGGATTACAACT	CUST_100670_PI429436819	3_BC	GH18
ADO73689	AATGGCGTGCTCGAGGTGCCCATGAGCGCCAACTGGGACCGGCTCGTCGTGACCTCCTGA	CUST_100671_PI429436819	4_BC	GH31
ADO73689	ATCTACGGCCTCAAGGGCGTGCGCTCCATCACCGGCGCCCTGGAGTTGCGCGGCGTGGTG	CUST_100672_PI429436819	4_BC	GH31
ADO73689	GATGGCTACGGAGAGTCGCGCACCACCACCCTCAAGGGCAGCTTCGACCGGGGCCGCCTC	CUST_100673_PI429436819	4_BC	GH31
ADO73775	TATCGCCTATTACCGGGAGTACTTGATCGGATTGCAGCGCGCCATTTCAGAGGGAGCGGA	CUST_100674_PI429436819	2_BC	GH1
ADO73775	AAAGCGTCCTACGGCTTCATGCGGGAAGTGATTGCCACCAACGCGCTGCCTGGCGTTTGA	CUST_100675_PI429436819	3_BC	GH1
ADO73775	AATCCACCGGTCTACGTGACCGAGAATGGGGGTGCGTTTATCGACGTGCCCGGACCCCAA	CUST_100676_PI429436819	3_BC	GH1
ADO73843	TCAACAACGGCAGCAACCACGCCATCGCTTTCCGCATCGATGGGACCGAGTTCAATGACT	CUST_100677_PI429436819	2_BC	GH13
ADO73843	AGAACTGGCTGAATTACTCCCTGTCCGCGGACCAGACGAAGTTCAAGACGTTTGCCCAGC	CUST_100678_PI429436819	2_BC	GH13
ADO73843	TTCCAGGTCTATTCGAAGAACGCCACGCGCATCGATCTGTACATCTACGCCACGGCGTAC	CUST_100679_PI429436819	2_BC	GH13
AGJ74015	GCCCGAAACCATTCTGAAATCTGCTTTTGTTGATAACTCACATCCAACAAAAGTTATTAA	CUST_10068_PI429436819	1_BC	GH23
ADO73889	TATCAGAACGGCGATTTCACCGGAACGATGTGGAAGTTCACGGCGGATACGCCGCTGATC	CUST_100680_PI429436819	2_BC	GH43
ADO73889	ACTACACGCTCGCGCAGCTCAATGCGGCGGGCATTCCCAACGACTGGATGAGTTCGCTCA	CUST_100681_PI429436819	3_BC	GH43
ADO73889	TCGACAACGTGAACGCATCGAAACCGCCCGGGGCTGTCTTCTATGCGGATGGTGGGTACG	CUST_100682_PI429436819	3_BC	GH43
ADO73890	CAGGTGAGCTTTGGTGGGGCGTTCAACCTCGACCATTTGACGTTCACGAAACAAGGCTGA	CUST_100683_PI429436819	2_BC	GH43
ADO73890	ACTGATCCAAGCGGAAGACTACGACAACGGTGGGCAGGGCATTTCGTACAGTGATGGCAG	CUST_100684_PI429436819	2_BC	GH43
ADO73890	ACGAGCATGCTGTCAGGAAACCACTGGCTGCGCTCGGTCAGTGTCGACAAGCTGTATTAC	CUST_100685_PI429436819	2_BC	GH43
ADO73992	TGTTCTCGAAGATTCAGCTCAACGTCATTCCCACGTATCTCGATTTCATCACCGTGATGA	CUST_100686_PI429436819	1_BC	GH18
ADO73992	AGCTATGACGATCCCGTCTCGGTCGGTGTGAAGGGGCAATACATCAACACCCAGCAGTTG	CUST_100687_PI429436819	2_BC	GH18
ADO73992	ATTACTACTACATCAAGAATGTCTTGGAGCCCTTGGGGGTGAAACGCCGCCACCCGGAGG	CUST_100688_PI429436819	2_BC	GH18
ADO74113	TCCAGGAGCGCGCGGGCACGGTGGTGGCCACCCACGCCGTGTCCCAGCCGCAGCCCTCGC	CUST_100689_PI429436819	4_BC	GH23
AGJ74015	TACAAGAAGCAACGGAGGAGAACAGCGAAAAAATCGTTCACACAATGCGTCAGTTATCTG	CUST_10069_PI429436819	1_BC	GH23
ADO74113	AGCGCGGGCTGAAGGTGGGCACCGTCATCCTCGTGTTTCCCGGCACCCCGCCCGCCCAGG	CUST_100690_PI429436819	4_BC	GH23
ADO74113	ATCCTCCAGTTCAACCGGCTCAAGAACGCCCGGGCCCTGCGCGTCAACGGCGAGCTGGCC	CUST_100691_PI429436819	4_BC	GH23
ADO74440	TTCGGCCGCGCCCTCAGCGACAGCGAAGTGAGCGCCCTGTACACCTCGGTGCCTCGCTGA	CUST_100692_PI429436819	4_BC	GH2
ADO74440	TCTACACCCAGATCACCGACGTGGAGAACGAGCTCAACGGCTTCTGGACCTACGACCGCC	CUST_100693_PI429436819	3_BC	GH2
ADO74440	ACTCCGGCAAGGGAGACATCCTCGACCACCACGATTATGGCAACAACGACCCGGCCTTCC	CUST_100694_PI429436819	3_BC	GH2
ADO74485	TACAACGGGCTGGCCAGCCGCGAGGCCTACTACCAGCGCGCCCTCAACGTCCTCTCCTGA	CUST_100695_PI429436819	4_BC	GH19
ADO74485	CTCAACACCTACGCGGACGCGGGCAACTTCCGCGAGGTGACCCGCCGGATCAACGGGGGC	CUST_100696_PI429436819	4_BC	GH19
ADO74485	CGCGCCGCGGATCCGGATGTGGGCTTCCGCACCGCCGCCTGGTTCTGGAACAGCCGCAAC	CUST_100697_PI429436819	4_BC	GH19
ADO74619	CAGGGGCGGCGGCTGATCGCCCCGGAAGCCCTGGAAGCTCAGCCCAGCGCTGCCCGGTAG	CUST_100698_PI429436819	4_BC	GH1
ADO74619	GAGAACGGCATCGATGACCGGGGAGGCCAGCGGCGCCCCCACTTCCTTCACCGGCACCTG	CUST_100699_PI429436819	4_BC	GH1
AFZ89794	TCAGAAAAGAATATGACATCGTGACGGAAGGAACGTTTGAGCTGCTTGCTGAAGACGATC	CUST_1007_PI429436819	1_BC	GH13
AGJ74015	GGAGAATGCGCTTAGTTGTTACTATACAGGAAATTTTAGTAACGGTAAGCGAAAAGAAAA	CUST_10070_PI429436819	1_BC	GH23
ADO74619	GAAGGCTTCGGGGAGATCCTCCGCGAGACGAAACGCTACGGGCTGCCCGTGTGGGTAACG	CUST_100700_PI429436819	4_BC	GH1
ADO74771	TTCCAGATGCACATCAAGCAGAAGGGCATCGACTACCAGAGCTTCGCGGACAACATGCGG	CUST_100701_PI429436819	2_BC	GH10
ADO74771	TCCACCAGTACAGCCCCTACGTGCCCACGGCGGAGTTCACCGACAGCCAGCTCTGGACCC	CUST_100702_PI429436819	4_BC	GH10
ADO74771	TGCGCAACAAGCGCAGCCAGCGCCTGCTGGTGGCCTTCCCCGGGGACAACAACACCCCGG	CUST_100703_PI429436819	4_BC	GH10
ADO74873	TTCTTCAAGCAGCTGATCACCACCCACAGCACGAGCACTTCGGTCACCGTGGCGACCGAG	CUST_100704_PI429436819	3_BC	GH31
ADO74873	ACAGATCGACCTCGACGTGTTTCCCTCCACGAACCCGAGCGCGTTCACCCTCTACGACGA	CUST_100705_PI429436819	3_BC	GH31
ADO74873	TTCGTCAAGGCAGGTGCGATCCTCCCGACCCAGGACGTGTTGCAGTACGTGAGCGAGAAG	CUST_100706_PI429436819	3_BC	GH31
ADO74891	AGCTACAACTCGGGCGATTGGTTCAACCGGCTGGACTTCACCTACCAGTCCAACAACTGG	CUST_100707_PI429436819	2_BC	GH13
ADO74891	AGTCATCACCTACGTCTCGGCCCACGACAACGAGACGTTGTTCGATGCCATCCAGCTCAA	CUST_100708_PI429436819	2_BC	GH13
ADO74891	TCCTTCACCAGCGTGGAAGACAAGGCCGTGAAGGGCTCGGAGGTGAGCTACAACGGCTCT	CUST_100709_PI429436819	3_BC	GH13
AGJ76696	ATCAACCTGTCCTTCGACGAGTGGAACGTCTGGTACACCAGACGGCCCGGGCAGGACATG	CUST_10071_PI429436819	3_BC	GH51
ADO74893	CCTACCTTGGAGCTCGCCGTTGAGCCACTCTCGGCGCGTATCCTGGGCAAACCGGGCTAA	CUST_100710_PI429436819	4_BC	GH13
ADO74893	CCGGAAGCCTGGGGAACCCCGGCGGCGGAGGACCTGCTGAACGGGGGCCGGTTGGAAGGG	CUST_100711_PI429436819	4_BC	GH13
ADO74893	GACGCGGTGATGGTGGCCGTCAACCGCGGGCAGACACCGGCCTCCGTCTCCCTGCCATGG	CUST_100712_PI429436819	4_BC	GH13
ADO74942	AGAAGACCGTGGCCTACGGGGCCAATGGGGCCTTCGTCTACAAGACCTTTACTGGCGGCA	CUST_100713_PI429436819	3_BC	GH78
ADO74942	ACCACCGCCTCCTTCGGGGGAACCGATCCGGCGTACAACGTCCTGAAGTCTTGTTACCTG	CUST_100714_PI429436819	3_BC	GH78
ADO74942	TCACTTTCTATGTGCTGGGCCTCATGCCCCTGGGGCCAGACGGGCGCTACCAATTCATCC	CUST_100715_PI429436819	3_BC	GH78
ADO74984	CCCCAGTCGCGCGCCGCCGCCGAGCGGCTGGCCTGGCTCACCGCCTCCGCCCGCCGCTGA	CUST_100716_PI429436819	4_BC	GH77
ADO74984	ATGAGCGACAGCAACTGGGCCTACCGCATCGCCCAGAACGCCGAGGACTTGCTGGAGGAC	CUST_100717_PI429436819	4_BC	GH77
ADO74984	TGCGTGCTGCCCTGGCAAGACATCCTGGGCACGCGCGACCGCATCAACCTGCCCGGCACC	CUST_100718_PI429436819	4_BC	GH77
ADO75030	ACAAGGCCATCAAGGACACGTATAACTATTACTCCGGTTACTGGCGGGTGCTCACGGGCG	CUST_100719_PI429436819	2_BC	GH26
AGJ76696	CGGCTGAGGCTGCCCCCGCTGTCCTGGGCGACCGTGGAACTGGACGTCTCGCGAGCCTGA	CUST_10072_PI429436819	4_BC	GH51
ADO75030	ACTCGTTGCTCTACAACCTCGGCACCCAGAACGCGAACGACTGGAACGTGTCGAGCAACC	CUST_100720_PI429436819	3_BC	GH26
ADO75030	GGTGAAGAGCTGGGAGAACACCTTCCGCCAGAGCTGGATGGACTACAACTGGATGGGCCG	CUST_100721_PI429436819	3_BC	GH26
ADO75037	ATGCCTCCGTCGTGCAGCAGAACGAGGCCTTCAACACGTACTGGTTCATCCACAACATGG	CUST_100722_PI429436819	2_BC	GH81
ADO75037	TCGAGCAGTACTGGTTCAACTACGATGGGGACAACTGGGTGCCCCAGTGGACCCATAAGT	CUST_100723_PI429436819	2_BC	GH81
ADO75037	TGATCCCTACGAGGGCCACTCGTGGGCCGGTGGGTATGCGGACAACAACAACGGCAACAA	CUST_100724_PI429436819	3_BC	GH81
ADO75074	AACGTGTCGAACTTCTACACCACGGCCCAGTCGAACCCGTACGGCGCATCGGTCAACAGC	CUST_100725_PI429436819	3_BC	GH6
ADO75074	TGCAACCCAGGCGGGCGCAAGCTGGGCTCCCCCTCCCAGGTGGGAACCGGCACCGGGGCC	CUST_100726_PI429436819	4_BC	GH6
ADO75074	GACCGGGCCACGAACACGTGGACGTACCTCGACGGCGGGAATGCCCAATGGATTGCCGCC	CUST_100727_PI429436819	4_BC	GH6
ADO75391	TACCACTTCACGGCAGGCGAGCAGAAGGTCACCTTCTACACGCTGACATCGAGCGGCACC	CUST_100728_PI429436819	3_BC	GH92
ADO75391	GCCGTCGTTCACCTCGAGAACGGCAAAGACATCACGATCAACGCGCCGAACAACAGCCCG	CUST_100729_PI429436819	3_BC	GH92
AGJ76696	CACCCAGACCGCGTCCACCCGGAGCCTCTGGACGGGGTCGTGGTCGACGGTGACACCACC	CUST_10073_PI429436819	4_BC	GH51
ADO75391	TTCTATCCGCTCGAAGTGGGGAACGTGAACTATGTCATCGGCTCCCCCCTCTTCACCCGG	CUST_100730_PI429436819	3_BC	GH92
ADO75397	AATGCCTGGAACGCGGATTGGATCAACGCCAACGGCGCCCAGTATTCCTACAATGGGATC	CUST_100731_PI429436819	2_BC	GH18
ADO75397	ATCATCAACTATGTGGTCACGAACAAGATGGACGGGATTGACGTGGACGTGGAGGCGCCG	CUST_100732_PI429436819	2_BC	GH18
ADO75397	AACTGTGGCGGCGGACAGACCAGCAAGTACATCCTCTACAAGGACCTCCTGGCGGCCTAC	CUST_100733_PI429436819	3_BC	GH18
ADO75415	GACACCCAGTATGGGCCCAAGCGCGCCATGGAGGTGACTCGCCGCACCCTGGGGCGCTGA	CUST_100734_PI429436819	4_BC	GH10
ADO75415	ACGTGGGGCATCACCGACAAGTACACCTACCTGGGCAGCACCGGGGCGCCCCTCCTCTTT	CUST_100735_PI429436819	4_BC	GH10
ADO75415	CAGATCTACCAAGGCATGGTGGCCGCCTGTCAGGCCCGCCCCGGCTGCACCCGCATCACC	CUST_100736_PI429436819	4_BC	GH10
ADO75520	TTGAGTGGAAGTGCCTCAAGCGCAACGAGACCGATGCAACCCAGGGCGTTCAGTGGCAGG	CUST_100737_PI429436819	3_BC	GH13
ADO75520	ACATCTACGGGGACTGGACGGTGAACTTCGGCGATACCCAGAGGGACGGCATCGCAGAGA	CUST_100738_PI429436819	3_BC	GH13
ADO75520	AACAACACCTGGAGGACCACGGCCACCTTCGGGAGCACCACCACCGAGCGATTCAAGTTC	CUST_100739_PI429436819	3_BC	GH13
AGJ76747	TAGACAAGGCCACCACCATCTGGTACGAGCCGATGCAGTTCTTCAACATCGGTGTCGGGA	CUST_10074_PI429436819	2_BC	GH5
ADO75579	CGCGAGGGGGTCCTCCGGTTGGAGGGGCCCTCGGCCGCCGTGGTGCGCCGCTGGGATTGA	CUST_100740_PI429436819	4_BC	GH13
ADO75579	GAGTTGCTGCTGTGGAGCGAAGCCCCCCGGTTTGGCGGAGCGGTGGACACACCGCCCCTG	CUST_100741_PI429436819	4_BC	GH13
ADO75579	CTGGTCCTGCTCAACATCCGGGGGACGCTGGAGCACCGGATGTCCCCGGGAGCCCGGGCC	CUST_100742_PI429436819	4_BC	GH13
ADO75632	TCCATCACCGTGCTGGACTTGACGCTGGCGCCGTCGAGAGGACCGCGCCCTTCCCCGTAG	CUST_100743_PI429436819	4_BC	GH44
ADO75632	GCCGAGCAGCAGGAGATGGCCCCCAAGACAGACGCGGTGGAAGCGCTGCTGCCGCCCTAC	CUST_100744_PI429436819	4_BC	GH44
ADO75632	GGCTGCGGGGCGCTGAGGGATGCGCGGGTGCTGACGTACACGGGCGACCCCAACGGCTTC	CUST_100745_PI429436819	4_BC	GH44
ADO75755	ACAGAAGGGCAACAACAACGCCTACTGCCAGGACAACGAGCTGTCCTGGGTGAACTGGAA	CUST_100746_PI429436819	2_BC	GH13
ADO75755	ATTGGGGATGGCTTGCTGGTGTTGCTCAACGCCCACCACGAGCCCGTGCGCTTCACCATT	CUST_100747_PI429436819	3_BC	GH13
ADO75755	TACAGCCACAAGCACAACGAGGCCAACGGCGAGCACAACCGAGACGGAGCAGACGACAAC	CUST_100748_PI429436819	3_BC	GH13
ADO75922	GAGGTGTGGGTGGGCGACAGCTCGGACGCCACGGCACATGTCGAGTTCACGATGGAGTGA	CUST_100749_PI429436819	4_BC	GH3
AGJ76747	GTGCGATTGCACCTCAACCAAGGCAGTGCCACGGCGAAGGTCACGATCACCCTGCGCTAA	CUST_10075_PI429436819	3_BC	GH5
ADO75922	CAGGAGCTGTCATTCCTCAATGCCCGCTCGGAGCGCGTGGTGGAGCCAGGCACCCTCTAT	CUST_100750_PI429436819	4_BC	GH3
ADO75922	CCTCCCACGCTGAGCGCGAAGGGCCTGAAGGCGCTCGAGGTGTCCCGGCAAGGACAGGCA	CUST_100751_PI429436819	4_BC	GH3
ADO75953	AACCGAAGAGACCCAAGTGCAGAAGATCGCCGCCTTGTACGAAGCCATCCTCCGCAACTA	CUST_100752_PI429436819	2_BC	GH18
ADO75953	CATGCCCTGGGATTGATCGAAGCCGCCGCGGCCCTGGAACGGAAGGCCCGCGATGGGTAA	CUST_100753_PI429436819	4_BC	GH18
ADO75953	ACGAAGCCTGGGGGCTTGTCGGACGTGCCCCGAGGCTCCTCGCTTCAGGAGCCGTTCCGC	CUST_100754_PI429436819	4_BC	GH18
ADO76020	ACACGGTGTCGAATCTCAATGGAGGCCAGGCCGCCTTCAGAAATGACTCCAGCACCTTCA	CUST_100755_PI429436819	2_BC	GH87
ADO76020	TTCACTCGGCGATGGTGTCGCCATCGGGCGCTACAACGTGAACCTCACCTTCAACAACAA	CUST_100756_PI429436819	2_BC	GH87
ADO76020	GACTTTTCCACCTTGAGCCCCAGCGCGAACGACAAGATGTCGTCGTGCCGGGTCCAGTGA	CUST_100757_PI429436819	3_BC	GH87
ADO76046	CTTCTGGACGGGGAAGAAGGTGGTGAAGGAGAAGGAGAACGCCACGGACCCGGACACCAA	CUST_100758_PI429436819	3_BC	GH31
ADO76046	ATCACCGTGCCGGCCACCGCACAAGGCGCGGAGCTGCGCCTGACGAAGGCGGCCCCGTAA	CUST_100759_PI429436819	4_BC	GH31
AGJ76747	AACAACGCAGAGAAGCATTCACGTCAGACCGGGTCGGGGCTGATGCTCACCGAGTTCGGC	CUST_10076_PI429436819	3_BC	GH5
ADO76046	CCGTGGTGGAAGAGCTTCGAGGTGGTGGTCTACGACTGGGCCTCGGAGGGCGCCACGGCC	CUST_100760_PI429436819	4_BC	GH31
CBI99702	CTGCAACCAGGCGATAAGCTGACGTTGTTTGTGAAAAACAACAACATGCCAGATTCCTGA	CUST_100761_PI429436819	1_BC	GH23
CBI99702	AACAGCGATAGCATTACGTATCGTGTGCGCAAAGGCGATTCGCTTTCAAGCATTGCTAAA	CUST_100762_PI429436819	1_BC	GH23
CBI99702	TCTAAGCTGAAGCCAGGCCAAAGTTTGACGATTGGTGCAGGCAGTAGCGCACAGCGACTG	CUST_100763_PI429436819	2_BC	GH23
CBI99788	TAAAATCGGTGATTTGATTGCCCGGTTTAAAGAGGCTGGTGGGGTGGTAAATGAAGCTGA	CUST_100764_PI429436819	1_BC	GH104
CBI99788	TCAGAAGGAACGGATAACGGGCGACAACCGACACGTAATCACGGTTATGATGTTATTGTT	CUST_100765_PI429436819	1_BC	GH104
CBJ00250	TGAACACATTACCACCGAGGAAAATCAAGGTTCAAATCTATCGGGGCCTTTTTTACCCGG	CUST_100766_PI429436819	1_BC	GH38
CBJ00250	ATTTTACGGCTGTTTAATCCGGCTGAATCAGCAACCTGTGATGCGACTGTTGCTTTCAGT	CUST_100767_PI429436819	1_BC	GH38
CBJ00250	TAGTTTGTTGAAAATGCCCCCAGTGGGATGCCTGATAAGCGCACTTAAGAAAGCTGAAGA	CUST_100768_PI429436819	1_BC	GH38
CBJ00679	TTACACGTTTGTATCATAAAGGTTCATTTTCGCGACAGGAACTGATGGACTCGGCTCGCT	CUST_100769_PI429436819	1_BC	GH3
AGJ77126	TACGTGCGCCCTGAGATCATTCCTGAGTTCGCAGACCTCGACTCCTACGAGTGTTCCAAG	CUST_10077_PI429436819	2_BC	GH77
CBJ00679	ATATGATCCTGGTCTGCAATAATCGTAAAGGGGCCGTCAGCGTGTTAGATAATCTGTCAC	CUST_100770_PI429436819	1_BC	GH3
CBJ00679	TTTTGCGTCAGGAACTGGGTTTTGACGGCGTGATTTTCTCTGACGATTTATCGATGGAAG	CUST_100771_PI429436819	1_BC	GH3
CBJ00916	GTAACGCTGATGGTAATTGTCTGACTGGATTGTTTAATGTCAGTAAAAATATTCAGCATG	CUST_100772_PI429436819	1_BC	GH13
CBJ00916	CAGCCATAACGAGTTTCATCCGGATAATAATTTTACCATTGATACGATTAATTCATCCGT	CUST_100773_PI429436819	1_BC	GH13
CBJ00916	TAACCGTGCGATTAACCGTAAAAAATATCACAGTAAAGAGATAACCCGAGAACTGAACGA	CUST_100774_PI429436819	1_BC	GH13
CBJ01270	CACGAGAAATGGCTGCCAAACTTTGCCGACTGCATCGCAGAGCTTAAAAAAGCACATTAA	CUST_100775_PI429436819	1_BC	GH4
CBJ01270	ACTTAGCGGAGAATTTAACGATGTGTTACTGGCGCTAAACCTTAGTCCGTTGGTGCATTC	CUST_100776_PI429436819	1_BC	GH4
CBJ01270	TGATAAAGTAATGGGGCTGATTCACACCATTAAAGGCTTCGAGATTGCTGCCAGTAACGC	CUST_100777_PI429436819	1_BC	GH4
CBJ01538	ATTCATCTGGGAGAGAATTACGGCAATAAAACCTGGCGTGATTTTCTGGGGAATCGGCAA	CUST_100778_PI429436819	1_BC	GH13
CBJ01538	ATAGATATGCCAATAATCGAACAGCTTGATGAGTTAATTCTCGCCCGTCAGCGTTTCGCC	CUST_100779_PI429436819	1_BC	GH13
AGJ77126	TTCACATCATCTGTGAGGACGGTCATCATCGCGAGTGTTGGCAGGTCGACAACTGGACCC	CUST_10078_PI429436819	2_BC	GH77
CBJ01538	TCGATAAACTGCAAACGTATATTGATCAGGTGGAAGGCAAAACCATGCTGTTCGATGCGC	CUST_100780_PI429436819	1_BC	GH13
CBJ01744	TTTAATGGCACGGTGGAGGAGTTGCAGGCATTCGTTGATGGGATTAAAGAAACGCCTTAA	CUST_100781_PI429436819	1_BC	GH25
CBJ01744	TTTTTATCACACCAATCTGGCGGGCTATTTCAATGAATATCCGTGGTGGGTGGCTCACTA	CUST_100782_PI429436819	1_BC	GH25
CBJ01744	GTGGCTAAAAATGGTCGAAAAAAGTACGGGGAAAAAGCCGATTATTTACTCAGGAGCCGT	CUST_100783_PI429436819	1_BC	GH25
CBJ01772	AATGTCTTTATCGGCACTGATTCCGCACGCGTTAAGAAAGGCGAGTTTGAGTTGCTGTAA	CUST_100784_PI429436819	1_BC	GH3
CBJ01772	TCAGCTTCCCGATTGATATCGAGGCGCTGAAGTTCTGGAATCAACAGATGAAATATGACG	CUST_100785_PI429436819	1_BC	GH3
CBJ01772	ACAAATACACTTCGCGTTATTTTGATGAAGCTAACGGGGCGCTTTATCCGTTCGGCTATG	CUST_100786_PI429436819	1_BC	GH3
CBJ02117	ATCTCCGCAGCCATGAAAGAGTTTGGCATTACCAAGCCAGATGATCAGGCGATGTTTATT	CUST_100787_PI429436819	1_BC	GH19
CBJ02117	TACACCGGAGACATGGTGCGTGTAACGCAGATCATCAATGGCGGCCAGAACGGTATCGAC	CUST_100788_PI429436819	2_BC	GH19
CBJ02117	ACGGTCTGAAGGTTGATCTGGTAGCACAGCCTGAACTGCTAGCGCAGGATGAGTATGCGG	CUST_100789_PI429436819	2_BC	GH19
AGJ77126	AGGTCTACGGCAACGACTGGCATGAATGGCCCGAAGGGTTCCAACGTCCCAGCAACCGAG	CUST_10079_PI429436819	3_BC	GH77
CBJ02221	TTGACCCATTCTCCCTCTCTGCTGTTTTCCAGGAAAGGGAGTGAAGAGAAACAAAATTAA	CUST_100790_PI429436819	1_BC	GH23
CBJ02221	GAGTTGGGCAAAGAGAAATTTCCTTTTCTCTCGTTTCTTTCCCAGTCGTCATCAAACTAT	CUST_100791_PI429436819	1_BC	GH23
CBJ02221	TAAGTATCAGATTAGCCTGGTGGGTTATCTGCAAGAGAAAGAGAAGCAGGCTACAGAAGC	CUST_100792_PI429436819	1_BC	GH23
CBJ02543	GAGTAACGTGGCAATGCCTGGGGACTTATAATGCGGGTTTTGCAATGGATAACCAAAAAA	CUST_100793_PI429436819	1_BC	GH23
CBJ02543	CTATCGCTCTTGTTGAAAGCAATCTAAAAAAGGATAGCATAGGCAAGAACAGAGATAAGA	CUST_100794_PI429436819	1_BC	GH23
CBJ02543	GCAACTCTTGCTCTAATGAAGCAGGAACAATGTTCAGAATCGAACCAAATTTAATTAAAG	CUST_100795_PI429436819	1_BC	GH23
CBJ02654	GAATCTCGCCGTTATCTTTATAAAGTGAATACCGCGCAAAAATCCTACCGCCGCCGATAA	CUST_100796_PI429436819	1_BC	GH23
CBJ02654	TAAGATTCAGGCTGCCAATATTATTAACACCATGACGCCGGGCGATGTTTATCAGACGCT	CUST_100797_PI429436819	1_BC	GH23
CBJ02654	ATCTACAGCGTCACCATTAACATGGTGCCGAACCACCTTGATAAACGTGCGCACAAATAT	CUST_100798_PI429436819	1_BC	GH23
CBJ02846	TCGTATGAGTTCGGCGCAGGGTTCTTTTCCACGAATTTGCACAGCGAGAATAAGCAATGA	CUST_100799_PI429436819	2_BC	GH2
AFZ89794	ATTTTAAAAGAGAAATCAAGAGACAATGCAAGAACCCCCATTCAGTGGAACAGCGGGCCG	CUST_1008_PI429436819	1_BC	GH13
AGJ77219	TGAACTTCGGTGACGACCCAGTGACCGTGGACACAGACAAGATCATCGTCACCTCGACCT	CUST_10080_PI429436819	2_BC	GH13
CBJ02846	TTGAAAGTCGAAAATAAACTGTGGTTTACCACGCTTGATGACTACACCCTGCACGCAGAG	CUST_100800_PI429436819	1_BC	GH2
CBJ02846	TATTAACGATTTCACTGTGCGTACCGACTTTGACGAAGCCTATTGCGATGCAACGCTTTC	CUST_100801_PI429436819	1_BC	GH2
CBJ02850	TTCTCCTGGAGTGCCGCGCATTTGTATATGTTGTATAACGATTTTTTCCGTAAGCAATAA	CUST_100802_PI429436819	1_BC	GH63
CBJ02850	GATGGACCAATTCAGGAAAATTACAACCCGCTGACAGGCGCACAGCAAGGCGCACCAAAT	CUST_100803_PI429436819	2_BC	GH63
CBJ02850	TATGTTCGACCCGACTACCCAGTTCTACTATGACGTACGTATTGAAGATAAACCACTGGC	CUST_100804_PI429436819	1_BC	GH63
CBJ03167	TACTCTTACAAAGTGCTCTATTTCGAAAACGACCACGAGAAGACGTTCCGTGCACCGAAA	CUST_100805_PI429436819	1_BC	GH77
CBJ03167	TATGTTCACTATCCGGTGGATGATCTGCTCTCGATTCTGGCACTCGAAAGTAAACGTCAT	CUST_100806_PI429436819	1_BC	GH77
CBJ03167	CGTGAACAAGTTGCTGAAGGATTTGGACAGACGGCGCAGAGCTGCAGCGAAGAAGAAGTA	CUST_100807_PI429436819	2_BC	GH77
CBJ03278	TAAAAGCCGAAAAAACATTGATCAGCAGCTACGACGCTATCCGCGTTTACATGTGGGTAG	CUST_100808_PI429436819	1_BC	GH8
CBJ03278	AATATTCTCGACTGGACGCAGAACAATCTCGCTCAGGGTTCTTTAAAAGAAGGTTTGCCC	CUST_100809_PI429436819	1_BC	GH8
AGJ77219	AGATCTTCCCGATGACGTCCTGCAGGATCCCACCTGGGAGCGTTCTGAACACACGGACCG	CUST_10081_PI429436819	3_BC	GH13
CBJ03278	AAAGAGCAGCGTTATACCGACATCGGCAGCGCGTTGCTAAAACGTATCGCGCGGGAGGAA	CUST_100810_PI429436819	2_BC	GH8
CBJ03316	AAATGCGGCTATTACTGCGGAACGTAACTGGCTCATTTCAAAACAGTATCAGGGCCAATG	CUST_100811_PI429436819	1_BC	GH73
CBJ03316	AGTTCACTTCCTGATTTGCGAAAATACCCTTCCGGAACACCAAGGAAAAAGGCGTTTCTC	CUST_100812_PI429436819	1_BC	GH73
CBJ03316	CTAAAGCTAGTAATAAACAGGTAAGCAGTAAACAAGAGTATTCTCGCAATAGTGCAAAGA	CUST_100813_PI429436819	1_BC	GH73
CBJ03404	ATCGGTGATCTTTACTTTAAAAGCAGCACGTACTGGCAACACGATTACTGTGACTGGTGC	CUST_100814_PI429436819	1_BC	GH31
CBJ03404	AATGCATAACCATTATGCGTACATCTACAACGAACTGGTGTGGAACGTGCTCAAGGACAC	CUST_100815_PI429436819	1_BC	GH31
CBJ03404	ATTGCTTTAAGACCGACTTTGGCGAACGTATCCCAACTGATGTTCAGTGGTTTGACGGTT	CUST_100816_PI429436819	1_BC	GH31
CBJ03476	AAAGCTATTCTGGATGAATTGCTGGAGGCCAACAAAGCGTACTGGCCAGAGTTACGTTAA	CUST_100817_PI429436819	1_BC	GH4
CBJ03476	TGATTGTGCCTAACAACGGGGCAATTCATAACTTTGATGATGAAGCGATGGTCGAGATCC	CUST_100818_PI429436819	1_BC	GH4
CBJ03476	TATCTGAAATATTATCTCTTCCCGGATTACGTCGTTCAGCATTCCAACCCTGAACATACC	CUST_100819_PI429436819	1_BC	GH4
AGJ77219	ACCTCGAATCGGACAGGCTGCACACCTCGTTCAACTTTGAGTTCCTCATCTCGGCGTGGT	CUST_10082_PI429436819	2_BC	GH13
CBJ03516	TAAGAAAAGCTTCGGATGGTATGCAGAAGTGATCAAAACGCGGGGGCTGTCATTAAAAAA	CUST_100820_PI429436819	1_BC	GH1
CBJ03516	AGCGCTACGGCTTTATTTATGTGGATCGTGATGATAATGGCGAAGGAAGCCTCACAAGAA	CUST_100821_PI429436819	1_BC	GH1
CBJ03516	TGGGGTACACCAGTTGGGGGCCAATTGATTTAGTCAGTGCATCTCATTCACAAATGTCTA	CUST_100822_PI429436819	1_BC	GH1
CBJ03652	ACGATCAGGGCCGTTTATTGCTGGAACTACAAAACGACAACCTTAACCACAACCGTATCT	CUST_100823_PI429436819	1_BC	GH31
CBJ03652	TCAGCATTAAAGATAAACTACAGGAGAAAATTGCGCTTACCGACGCCATCGTCAGCCAGT	CUST_100824_PI429436819	1_BC	GH31
CBJ03652	CATCAGAATAACGACAGTTTTACCCTACATTTTCAACAGCATCTTATTTTAACCCATAGC	CUST_100825_PI429436819	1_BC	GH31
CBJ03836	TAGTTGAAAATTTTAACTACACACCATCTGCGCTGGTGGCGACGTTCGGAAAGAGGATCA	CUST_100826_PI429436819	1_BC	GH19
CBJ03836	TATAGCAACCGACTGGGTAACAAAGCACCAGGTGATGGCTGGAAATATCGTGGTAGAGGA	CUST_100827_PI429436819	2_BC	GH19
CBJ03836	GATGCCCTTGGCAGAACATCCGGACATGCAGCTCGTCAGGATGCTATTGCCAATCTGGTG	CUST_100828_PI429436819	2_BC	GH19
CBJ04096	TGGCCTGGGCGATAACTATCAACAAATCAACGTAGAAGCCGCGCTGGCCGATGAGTCCTC	CUST_100829_PI429436819	2_BC	GH13
AGJ77370	TTGGATTTCCCGAAGCTGGAGTATTCGCTCGGCCTGTTCACCAACGACGGCAAGCCAAAG	CUST_10083_PI429436819	2_BC	GH5
CBJ04096	CCACAACCCTGTGCCATGAATTTACGGCCTTTTGAGGCTGTCTGGTGGTTACAGAAGTAA	CUST_100830_PI429436819	2_BC	GH13
CBJ04096	CAGCCAGGGCAAATGCGCGGCAACTGGCAGCTTGTGATGCATAACTACGAAGAAGCCTCA	CUST_100831_PI429436819	2_BC	GH13
CBJ04253	TTATGTGAAGAACGTGCTGGCTTATGACGCTTACTACCGCTATTTCATGGGGGATAAACC	CUST_100832_PI429436819	1_BC	GH23
CBJ04253	TTTATCAGCAGTTTGGCAATAACCGTATTTTCTCCTCAGCAGCTTATAACGCCGGACCTG	CUST_100833_PI429436819	1_BC	GH23
CBJ04253	TCTATTCCTGGTTATAGCAGCCCTGGGCAATTGCTGGATCCGGAAACGAATATCAACATT	CUST_100834_PI429436819	1_BC	GH23
CBJ04400	TTTTAACGAACTGGCCCGCTATGGAATTAAGCCGGAACATCTGACAACAGATCCCTACAT	CUST_100835_PI429436819	1_BC	GH23
CBJ04400	ATCCGGGTTCCGACCACGAAGAAATCACTTTCCCAAATTAACAGTGTGCAGAACAATTAA	CUST_100836_PI429436819	1_BC	GH23
CBJ04400	ACGTCTTGCCTACGCATCAGAGGTTTACCGGATTTATACCTGGATAAAGAGCAGTAAAGG	CUST_100837_PI429436819	1_BC	GH23
CBJ04498	TGTCTTGCCTACGCATCAGAGGTTTACCGGATTTATACCTGGATAAAGAGCAGTAAAGGC	CUST_100838_PI429436819	1_BC	GH23
CBJ04498	ATCCGGGTTCCGACCACGAAGAAATCACTTTCCCAAATTAACAGTGTGCAGAACAATTAA	CUST_100839_PI429436819	1_BC	GH23
AGJ77370	ACGGACGATTCTGGTTCGGGTTCGACGACGACCTCTGGTTCGTTGACGATCATCCCTTCA	CUST_10084_PI429436819	2_BC	GH5
CBJ04498	TTTATACCGGTGCTTATTATCTGGCAATAGCCTTTAAAAAATGGGGCGTCTCCTGGGAGG	CUST_100840_PI429436819	1_BC	GH23
ADO81829	GCCAGTCGTGTAACCAAACTAAAAAGTGAGCATAGTGGAAAACTAGAATCAAAATATCTT	CUST_100841_PI429436819	1_BC	GH23
ADO81829	GACCCTTCTTATGGACTTATGCAGCTTACATATGATGTCGGTAAAGATGTCGGTAAAAAA	CUST_100842_PI429436819	1_BC	GH23
ADO81829	GAAATATTGGCCGCTATGATCATGGTAGAAAGTAGTTACAGACCTGACATTATTTCCTCA	CUST_100843_PI429436819	1_BC	GH23
ADO82262	GTCATATAATAAGGCACTGAAAGCACTTACGCTAAACAGAACTGTTGTTGATGCAAAAAA	CUST_100844_PI429436819	1_BC	GH4
ADO82262	GGCTATGATAGAAAATCAATTTGCATATGAGAGACTAACTGTGGAGGCTTACTTTGAAGG	CUST_100845_PI429436819	1_BC	GH4
ADO82262	GTCACTAGGGATAAATGGTCCCAAACCTTACGGTGTTGGAAAAGTAGATACTTTTTATAA	CUST_100846_PI429436819	1_BC	GH4
ADO82282	GGTGATCTGGATATAGAAAAGATACCCTTTTCTGAGACCAAGAAATACGTCAAAAGAGTC	CUST_100847_PI429436819	1_BC	GH23
ADO82282	ACAGTAGCTGCTTATAATGCAGGTGCCGGCAATGTAGTCAAATGGAAGTCTGACAAAAAA	CUST_100848_PI429436819	1_BC	GH23
ADO82282	CCAGATATAACACAGGAGAAACTTCTTGCTCCAGATATAAATATAGAACTAGGATCTAGA	CUST_100849_PI429436819	1_BC	GH23
AGJ77370	AAGCTCGTCCTTCATCCCACCCATGGGCTCACAGACCGAGAGGCCCTCACCAGTGCTCTA	CUST_10085_PI429436819	3_BC	GH5
ADO82291	GACTTGTGATACCGGTTAATGTACCAAAGCATGGCTGTGTAATATACAGTAAAAAACAAT	CUST_100850_PI429436819	1_BC	GH13
ADO82291	GGGAGAAAAATTTACATGTATTTACTCATCAGAAGAATCTTTTGAGGAAACTACGGTCAG	CUST_100851_PI429436819	1_BC	GH13
ADO82291	CTCCCACATAGAAAAAGACCTGAAGGTTGATGTAGTCTTAGATCCAGGGATTCACAAAGA	CUST_100852_PI429436819	1_BC	GH13
ADO82401	CTCGGATATAGTTACACTGAGAGAATCGAAAAGGTTATAAGGGTCAATGACTTAGAAAAA	CUST_100853_PI429436819	1_BC	GH73
ADO82401	GTCTCAGAAAAGGTATAAACAGAGGAGAGAATTCTGAAAAACTGGCGAAATATCTGGTGA	CUST_100854_PI429436819	1_BC	GH73
ADO82401	ATTTAAAAGAGGCTGTAGACGCGTATATTCTGCTTATTTCTACAGGAAGTGCATATGAAA	CUST_100855_PI429436819	1_BC	GH73
ADO82485	CCTCTATCAGCGGTATTCTATAAAGCTCAACTAAATAAAAGGGGGAAAAGCAATGGCTAG	CUST_100856_PI429436819	1_BC	GH13
ADO82485	CTTCATCCTTCACCGGAACCATGGCATGAAATGAAATACAGCATCATGATTGATATCCCG	CUST_100857_PI429436819	1_BC	GH13
ADO82485	GAGGTATTCAACAGCGACCTTCACGAATATGGAGGTACTGGTATGACAAATAATGAAGAA	CUST_100858_PI429436819	1_BC	GH13
ADO82538	GTCTTATGACGGAAACAAAGTGAAGATAGAAAAACTAAAACCTTGCCAAGCTAGAACTAT	CUST_100859_PI429436819	1_BC	GH38
AGJ77371	ATCGGTCTGTCCATGCGTCCCTTCCAGGTTGCGACCTTGAGGTTGGGACGCAACCGATGA	CUST_10086_PI429436819	3_BC	GH38
ADO82538	GAGAAATTGACGAGACTCTTATATTTAACAGAGAGTTTAAAGAGGTTAAGGCAGGAAACT	CUST_100860_PI429436819	1_BC	GH38
ADO82538	TATGAAACTAAACCTTGAAGACTTCAAACTGCCTTTAAGCTACAGCCTGTTTGAAGCAGA	CUST_100861_PI429436819	1_BC	GH38
ADO82720	ACTGCCTATTCTTAAGAATGGGAAGAAATGGTATAGGGTGGTAGATACATATTTAGAAGA	CUST_100862_PI429436819	1_BC	GH13
ADO82720	GGACATTGAAGAAACAGATAATGATATATACGTAGCTTTGAACTCATATCACGAGACACT	CUST_100863_PI429436819	1_BC	GH13
ADO82720	TACTCCGGATTGGTCACACTATTCGAGAAGTATTGCCTTTATGATTGACGGAGGAGACAC	CUST_100864_PI429436819	1_BC	GH13
ADO83196	AGAATGAATTTTCCTGCAACATCCTGGGGAAACTGGAAGTGGAGGATGAAAAAAGAGGAC	CUST_100865_PI429436819	1_BC	GH77
ADO83196	TCTAGGGCGATTATGACCATAACTCAGATGCAGGATGTAATAGGATTGGGAAGTGAAGCA	CUST_100866_PI429436819	1_BC	GH77
ADO83196	AATATGCCTGAAGTGGAATCAGAGGAGATAAACTGGAGATGTATAGAGGCTATATGGAGC	CUST_100867_PI429436819	1_BC	GH77
ADO83802	GCCTCTGAAGAATTTGAAAGGTGGATTTATAGCAACGGTAAAAAACTAGAGGGATTAAGA	CUST_100868_PI429436819	1_BC	GH24
ADO83802	TGGGAAATGGACTATAGGTTATGGATCAACCCTATATGAAGATGGCTCAAAAGTAAAAAA	CUST_100869_PI429436819	1_BC	GH24
AGJ77371	TGTACGAGCCCTACGGGCGTCATGTTCACACCACTATGACGGTGGGCTTTGGCGCCACGT	CUST_10087_PI429436819	3_BC	GH38
ADO83802	GGGATATGACTTAGTAAAAAACTCAGAAGGCTTAAAATTAAAAGCGTACTTATGTCCAGC	CUST_100870_PI429436819	1_BC	GH24
ADO84034	GGTAGAGAGGTTTTTACTGCTAGAATATTTCCAGATGAAAAAAGCCAAGGAATAGAGTTT	CUST_100871_PI429436819	1_BC	GH32
ADO84034	GGGACAACTAGAAAATGCCCTATTGATTCTTCAGAGATCACTTTTCATATATTTATGGAC	CUST_100872_PI429436819	1_BC	GH32
ADO84034	GGCTGGGGAATTTGGTATAAACTTACGTGTAGGTAAAAATGAGAAAACCACATTGAAATA	CUST_100873_PI429436819	1_BC	GH32
ADO80333	CATCGAGTCCAAGAAAATCAAACAACGAATGATAATACCAACAACGAAAGTGCGGTTAAA	CUST_100874_PI429436819	1_BC	GH23
ADO80333	AAAGCTGGTTCAGAATATTTACACTGGTTAATTAGTCAGCTTCCTGAAAGCATTGAAAAG	CUST_100875_PI429436819	1_BC	GH23
ADO80333	GCTCTTTGAAAAATACAAAGGTGAATTAGATTGGCGACTACTCGCAGCAGTGGCTTATCA	CUST_100876_PI429436819	1_BC	GH23
ADO80448	AGAGCAGGACATATTGCAGGGCTTTCAAAACACTACGGTAGAGTATGGGTATTACGGTAA	CUST_100877_PI429436819	1_BC	GH102
ADO80448	AAGTACCCGACATTGATAATAACGGAAACTGGATTGGCACACACAAATTACACTTAATGG	CUST_100878_PI429436819	1_BC	GH102
ADO80448	AGCAATGGCTTCAGTGGCATCAGATCGCAATATTATCCCGTCTGGTTCTGTGCTTTTAGT	CUST_100879_PI429436819	1_BC	GH102
AGJ77371	GCATTGCGGTCGAGGCCGTCAAATTGGCTGAGGATGGCTCTGGTGACGTCATCGTCCGGT	CUST_10088_PI429436819	3_BC	GH38
ADO80507	GTGCTAAAAGGCTTACAAAACCGCAGAGCAAAAGAAAAAGCCCTATGTTTGGGGGAATAA	CUST_100880_PI429436819	1_BC	GH24
ADO80507	GCGGAAAACTGGATATTAATGTGTAATCGTATTGAAGATTTTAACAAATCAGGCGGACGT	CUST_100881_PI429436819	1_BC	GH24
ADO80507	TCAAAACCTATTACAGCAAAACCCAAGGTAAACGTGTCGCAACCACGATTTATCGCGCAG	CUST_100882_PI429436819	1_BC	GH24
ADO80939	AATGGCATTGATGAGCGTTGCAAGCTCTATCGAGCATTAATGGTAACGGATAATGACTAA	CUST_100883_PI429436819	1_BC	GH19
ADO80939	TATGAATTGGCTGAGCTTAATTCTGTCGAAAAAGTCACGCGAAGAATTAATGGCGGACTA	CUST_100884_PI429436819	1_BC	GH19
ADO80939	GAAGATGTGGCAGGGAATTTAGATTTATCTGTTAAAACTGCAGTGTGGTATTGGAAATGC	CUST_100885_PI429436819	1_BC	GH19
ADO80989	CTTGAAGCACAACAAGCCGAACTTAGTTCAATGGGCTTTTGTATGCTGAATGACGAATAA	CUST_100886_PI429436819	1_BC	GH13
ADO80989	CAAATGTTTCACTTGCCTAATAGGAAATGGAAGCCCCAAATCGGCACACATAATGTAACC	CUST_100887_PI429436819	1_BC	GH13
ADO80989	GCATTACAGGTGGTTTTAGACAATCGTTGGCTTTTGTTGATTAATGCCAAAGCCGAAGGT	CUST_100888_PI429436819	1_BC	GH13
ADO80990	ATTTCAGTGTCCATTCCGCCGTTAGCAACAGTTTATTTGAGATTGAAATCAGTAGAGTAA	CUST_100889_PI429436819	1_BC	GH13
AGJ77683	TCTTCTCCAAGAAGGCGGTGGATGACGTCGTCATCATCGTCATCTCGCTGGATCCGGTGT	CUST_10089_PI429436819	2_BC	GH13
ADO80990	GTGGGTAATTTTGGTTATGTCGCAAGTGAAAACATTGAAAGCCACGGACGAGAAAATTCG	CUST_100890_PI429436819	1_BC	GH13
ADO80990	ATTGCGGGCGAATATGAAGAAATTTTGAATACCGATTCAATGTATTACCAAGGCTCAAAT	CUST_100891_PI429436819	1_BC	GH13
ADO80991	AATTTGCCAGGCACCTCAAATGAATACCCAAATTGGTGCAAGAAACTTGCTCAACCGTTA	CUST_100892_PI429436819	1_BC	GH77
ADO80991	GATGCGCTTTCTATGGCGATGCACGATCATTTAAATCGAATGATCCATTATTATTTAGCG	CUST_100893_PI429436819	1_BC	GH77
ADO80991	CCGTGATTTAGAATTATTTAATCAACTTGGTATTCTGAATGGGGAAGTGCTCAAGCAAAA	CUST_100894_PI429436819	1_BC	GH77
ADO81357	GAGACTTAATTATCAAAAATTAGCTGATATTCAACATCGTTGGTTAGACATTCAGGCAGC	CUST_100895_PI429436819	1_BC	GH3
ADO81357	CTCGTCAAGCTCGCTTACAAAGTTTATTTAAACGTAGAGTGATTAATTGGAACGACTTAA	CUST_100896_PI429436819	1_BC	GH3
ADO81357	AGCGTAGTAAAAAAGCACTCAATGCAGGTTGCGATCTTTTATTACTGTGTAATGAACGTG	CUST_100897_PI429436819	1_BC	GH3
ADO81493	GTTGCATCTATTCCTTTTTATGAAACTCGTGGTTATGTGCAAAATGTAGTCGCTTATGAT	CUST_100898_PI429436819	1_BC	GH23
ADO81493	GCAAATCGAGTAGAAAAATGGTTAAGTCGTGCGAGTGGAAAATTAGCATTAGATGAATTT	CUST_100899_PI429436819	1_BC	GH23
AFZ89831	TGATTCTTGAAGATCTGATGGAGGCTAACAAGGACTACTGGCCTGAGCTTGATGTAAGTC	CUST_1009_PI429436819	1_BC	GH4
AGJ77683	AACATCAAACTGCTCGTGACTCGTCTCAATGAGATCCGTCGCGCTCATCCGGCCTTGCAG	CUST_10090_PI429436819	2_BC	GH13
ADO81493	GAACTCAATGGAAAATATCCTAATAATCGAATATTGATTGCAGCCGCTTATAATGCAGGG	CUST_100900_PI429436819	1_BC	GH23
ADO81562	GCACGCAATTATTTGTTGAAAGTTGATAAGGCACAGAAAAAATTCCGTGTTAGACGATAA	CUST_100901_PI429436819	1_BC	GH23
ADO81562	AATCAAATGTATCCAGAACAAGTTTATCGCATTCTAACGACAGTTCACCCATCATCACAA	CUST_100902_PI429436819	1_BC	GH23
ADO81562	GGTGCAGGCGCAGTGTTACGTGTTTTTGATAATGATAAGGATACGGCGATTTACAAAATC	CUST_100903_PI429436819	1_BC	GH23
ADO85705	AAACCTAAGCAAGGTGCAGATACCTATCTGGAACTGGGGTTTAAAACAGGAACGCTGTCA	CUST_100904_PI429436819	1_BC	GH5
ADO85705	TGGTATAACGTGAAAAACAAAGGCCAAAACTTTGACTGTGACTACGCGCAGATGGGATGC	CUST_100905_PI429436819	1_BC	GH5
ADO85705	CTTCACATAAAAAATAACGGCAATGCGACGGTTGATTTAAAAGATGTCACTGCCCGTTAC	CUST_100906_PI429436819	1_BC	GH5
ADO95822	TCACGCCGTTTAACTCAAAATCTTGGAGGAAATCCAGATAATTGGCTCGATGTGAAAAAA	CUST_100907_PI429436819	1_BC	GH23
ADO95822	CACCAAAAATACCGCACAACATATGAAAATCAGTGATAGAACAGATCCTGAACAAAGTAT	CUST_100908_PI429436819	1_BC	GH23
ADO95822	TCAAGAATCTCATTGGAATCCTGACGCAACATCGCCAACTGGAGTACGTGGCATAATGAT	CUST_100909_PI429436819	1_BC	GH23
AGJ77683	ATGTTGGACATGGCTGCCCTTGGCCTTGGCAACGACGACACCTTCGAGGTCCACGACGAG	CUST_10091_PI429436819	3_BC	GH13
ADO95955	AGAGCGGGACATATTGCAGGGCTTTCAAAACACTACGGTAGAGTATGGGTATTACGGTAA	CUST_100910_PI429436819	1_BC	GH102
ADO95955	TAGTCGAAGTACCCGACATTGATAATAACGGAAACTGGATTGGCACACACAAATTACACT	CUST_100911_PI429436819	1_BC	GH102
ADO95955	TTGTAGCAATGGCTTCAGTGGCATCAGATCACAATATTATCCCATCTGGTTCTGTGCTTT	CUST_100912_PI429436819	1_BC	GH102
ADO96241	AATTTACCGGCCACCTCAAATGAATACCCAAATTGGTGCAAGAAACTTGCTCAACCGTTA	CUST_100913_PI429436819	1_BC	GH77
ADO96241	GATGCCCTTTCTATGGCGATGCACGATTATTTAAATCGAATGATCCATTATTATTTAGCG	CUST_100914_PI429436819	1_BC	GH77
ADO96241	CTGAATGGGGAAGTGATCAAGCAAAAATATGATCAACGTGTTATGGATAAACAAGCTTTA	CUST_100915_PI429436819	1_BC	GH77
ADO96242	TCGATTTCAGTGTCCATTCCGCCGTTAGCAACAGTTTATTTGAGATTGAAGACGAAATAA	CUST_100916_PI429436819	1_BC	GH13
ADO96242	AACGTGGGCAATTTTGGTTGTGTCGCAAGTGAAAAAATCGAAAGCCACGGACGAGAAAAT	CUST_100917_PI429436819	1_BC	GH13
ADO96242	CGTATTGGGGTAAATGTTGCAGGCACTTATGAAGAAATTCTGAATACTGATTCTATGTAT	CUST_100918_PI429436819	1_BC	GH13
ADO96880	GCATCTATTCCTTTTTATGAAACTCGTGGTTATGTGCAAAATGTAGTCGCTTATGACTTT	CUST_100919_PI429436819	1_BC	GH23
AGJ77684	ACTCACCCTCGAGATGGTGACCGAGGATGACCGTCAGTACATGTGGGAGGAATATGCTCC	CUST_10092_PI429436819	2_BC	GH13
ADO96880	GGCAAATCGAGTAGAAAAATGGTTAGCACGATCTAATGGAAAATTAGCATTAGACGAATT	CUST_100920_PI429436819	1_BC	GH23
ADO96880	AGGCGAACAAGATTTATTTAAACCATTAAATAATATTTCGCTCGGCACAGCACATCTGAA	CUST_100921_PI429436819	1_BC	GH23
ADP05287	GGATTTGTATATGTCAATCGTGATGAAGAAAGCACATCCGATTTAAAACGCTTGAAGAAA	CUST_100922_PI429436819	1_BC	GH1
ADP05287	TATTGCAGCTGGTCGTTTACTGATCTGTTAAGCTGGCTGAACGGCTACCAAAAAAGATAC	CUST_100923_PI429436819	1_BC	GH1
ADP05287	TATTTGCGTTCGCATCTTGAGCAATGCAGACAAGCCATCAGTGACGGTGTCGATTTAATC	CUST_100924_PI429436819	1_BC	GH1
ADP09027	CTGGAGCAATTATGCACAAAGCGGCGATGATTATTCCTTTTTCAAATCAAATACGTTTAA	CUST_100925_PI429436819	1_BC	GH5
ADP09027	AACCAAAGCAAGGTGCAGATACCTATCTGGAACTTGGATTTAAAAACGGAACGCTGGCAC	CUST_100926_PI429436819	1_BC	GH5
ADP09027	CACACAGGAAAACGGTATTTCTGTACAATACAGAGCAGGGGATGGGAGTATGAACAGCAA	CUST_100927_PI429436819	1_BC	GH5
ADP09350	CAGCGAGAATTCCTGTTTTTGAACAAGGTATTTTAGAATTTGGTACGCTTCCGAATAAAT	CUST_100928_PI429436819	1_BC	GH9
ADP09350	GCGAATATATGGGATGCCTCAAATGATTATTCCTTTCAAGGATTAACATCTAATATGCAG	CUST_100929_PI429436819	1_BC	GH9
AGJ77684	AATCTGTCGGACACCGATAGGACCGTCACCCTCATCCTGCCGCAGTTCGCAGGTGTGACC	CUST_10093_PI429436819	3_BC	GH13
ADP09350	TTCCAGGAGGCGAATCGCTTCATAAGAAAGAAATACAGTTCCGGTTATCTGCGCCAAATG	CUST_100930_PI429436819	1_BC	GH9
ADP13703	TTCTTCCGCGAAGAAATGGTGGTTGATCCGGAACAAGGCCCCAAGGGCGCCTACGCCGTG	CUST_100931_PI429436819	3_BC	GH102
ADP13703	CAGCGCGGCCAGATGTGGGTGCTGTGGCCGAAACAGGCCGGGGAGCCGAGCGCAAGATGA	CUST_100932_PI429436819	4_BC	GH102
ADP13703	CGCGCCGACTTCTACTGGGGCTACGGCGACGACGCCGGCCAGCAGGCTGGCCGCATGAAG	CUST_100933_PI429436819	4_BC	GH102
ADP13957	AGTCTGGCGTGGATCAGGCGTTGATAACAGCAGTGATCGCGATCGAATCGGGGTTTCGCA	CUST_100934_PI429436819	2_BC	GH23
ADP13957	GAAACCCAGGCATACGTCCGGGATGTGACGGCCTTGTACGAGCATTACAAGGCCCCGTGA	CUST_100935_PI429436819	3_BC	GH23
ADP13957	AAGTATTACAAGCGGGCGCAGGCCAGGACTGTCTGGCGCGGCAACAGCGTGAAGGTCTGT	CUST_100936_PI429436819	3_BC	GH23
ADP14055	GATCTTCAACGCCAACCTGACCAACTACAAGGGCGACCTCAGCGCCTGGAAGATCTACCA	CUST_100937_PI429436819	2_BC	GH23
ADP14055	AACTACGTACCCAAGCTGCAGGCCATCAAGAACATCATCGCCGATCCGCAGCGTTATGCG	CUST_100938_PI429436819	2_BC	GH23
ADP14055	AAATGCCGCTGGACGAATTCAAGGCGCTGAATCCCTCGTTCAACCGCCCGGTGATCCGCG	CUST_100939_PI429436819	3_BC	GH23
AGJ77684	TTCGGTACCGGAGAGTTCACCGATCTGGAGGCGGAGGACATGGCCGTGATGTCCTTCCTG	CUST_10094_PI429436819	3_BC	GH13
ADP14166	ATGCAGATGCAGGGCTCCAGCTACATCAAGGGGCTGGAAGGCCTGCGCATTTCTCCGTCC	CUST_100940_PI429436819	3_BC	GH31
ADP14166	GTCTGGATGTTCGGCATGCCGGTGCACAACCCGGTTGTCATGCGCAACAAGATCCGCGTG	CUST_100941_PI429436819	3_BC	GH31
ADP14166	ATCGATTGCGAATTGGGCCAGTTCCCCGTGTTCGGCCGCGAAGGGCACATGCTCTGTCTG	CUST_100942_PI429436819	3_BC	GH31
ADP14438	ACTTGTTGGACCCGTACCGCAATCTCGCCAGCGCCGCCGAGATCCTCAAGGAGCAGTACA	CUST_100943_PI429436819	3_BC	GH23
ADP14438	GTGCAGGGCACGCACTCAATCGCCACGGCGCGAGCCGTGCGTCAGGAGTCGACCCCATGA	CUST_100944_PI429436819	4_BC	GH23
ADP14438	CCCGCGGGCGGTGAGCCTGCCGCCCGCTATCGACGCAGCGTATCCCGACACCTCGCCCGC	CUST_100945_PI429436819	4_BC	GH23
ADP15021	TTTCTGGTTACGCGCAATTTCGACGCCCTGTATTCCTACAACGCCGCCGAAAGCTACGCC	CUST_100946_PI429436819	2_BC	GH103
ADP15021	AGGCCTATTTCCGCGGCGAATTCTTTGCCACCCTGAAGATCATCCAGGACGAGCACATCG	CUST_100947_PI429436819	2_BC	GH103
ADP15021	ATTGCAACGGCTGCTGATTGCCCGCGGCTATGAGATCGGCGAACCCGATGGCATGATCGG	CUST_100948_PI429436819	3_BC	GH103
ADP15065	AGTACAACCGCAGCTACTTCTACGCGACCTCGGTGGCGGATCTGGCGAGCGAGATCGAAG	CUST_100949_PI429436819	3_BC	GH103
AGJ77686	TGGGGTCACGGTGGTCTCAAGCGCCTCTTCCGCGATCTCAACATGATCTACAAGGAGAAC	CUST_10095_PI429436819	2_BC	GH13
ADP15065	CCAGTTCATGCCCACCAGCGTCATGCATTACGCGGTGGACGGCGACGACAACGGCCATAT	CUST_100950_PI429436819	3_BC	GH103
ADP15065	AATATGGGCAATTTCCGCGTGCTGGACGCGCTGACCACGCTGGCCTTCGACTATCCGGAC	CUST_100951_PI429436819	3_BC	GH103
ADP15419	AAGTTCGTCCGAGGCCTGTACAACCGCCGACTTGCGGAGCGTGCGCTATGTCTATCCGGA	CUST_100952_PI429436819	3_BC	GH24
ADP15419	GGCTGCAATGCCCTGGCGCATGGCCCAGATGGCAAGCCCGCCTGGTCGTATGCAGATGGG	CUST_100953_PI429436819	4_BC	GH24
ADP15419	GCTGCGCCGAGGTGGAGCGGATGGTGGTTGGCAAGGGGCAGCTTGACCTGGCCGATTGCA	CUST_100954_PI429436819	4_BC	GH24
ADP16078	CAGCTACGTGGCGCGGCATCCAAGGTGGAAATTTCTCGCCAGATGTTGGAAGGACTCTAA	CUST_100955_PI429436819	2_BC	GH73
ADP16078	GAAAAAGGTGACGCAGCCCTTCCGTGCCTACGCTTCCTACGAGGAATCGTTCGCGGATTA	CUST_100956_PI429436819	2_BC	GH73
ADP16078	AGTTTCGGCATTGCTGAACGTGATGCGCAACAACAGTGCCCAGAACCGGGCGTTGGCCGC	CUST_100957_PI429436819	3_BC	GH73
ADP16516	TACGCCAAGGAACCCATGACCGATCTGAACAAGGGCTTGTTCGCCTTCGCGGCCTATAAC	CUST_100958_PI429436819	2_BC	GH23
ADP16516	AAATCCGTAAAGTGGGTAAAGGCCGCCACCGACCCCGAGGAAATCGAGAAATTCCACCGC	CUST_100959_PI429436819	2_BC	GH23
AGJ77686	TCTACTCCTACATGTGGTCCTTCCCGGGCAAGCAGCTCATCTTCATGGGTCAGGAGTTCG	CUST_10096_PI429436819	2_BC	GH13
ADP16516	TTCATGGAGAAGAACCGCATCGGCACGTCGTTCGGCAATCAGCAGCTGACCAAGTACCTG	CUST_100960_PI429436819	2_BC	GH23
ADP16560	AATTTCATTCTGGCGGCGATCAGTCTCGATCCCTTCCAGCCGCAGGCGGCGCGCATCGAA	CUST_100961_PI429436819	3_BC	GH13
ADP16560	TACCTGGATTCGGAGAAGTATGAACTGCGCCAGCGCGACTGGTTCGCGCCCGGCAACATC	CUST_100962_PI429436819	3_BC	GH13
ADP16560	AACACGCCGGACATCAACCCCTATTTCCTGCAGTCCTCCGGCCGCCCGGGCTTTCTGATA	CUST_100963_PI429436819	3_BC	GH13
ADP16561	ACAATGCGCTGCTGGTAAACCAAAACCCCGACGAATTCGCGCAAGACCTGCAAGGCTACG	CUST_100964_PI429436819	2_BC	GH13
ADP16561	ACCGGCGAACAATCCAACAGCTCGGTCATCGTTGACGGCAAGCTCATCCTGAAGCTGATC	CUST_100965_PI429436819	2_BC	GH13
ADP16561	AGAAAGCCGCCTATGAGGTGAGCTACGAAGCGGCGCATCGCCCCGACTGGATCTCGATAC	CUST_100966_PI429436819	3_BC	GH13
ADP16562	TGCTTCGGTGGTGGAGGATCCAGCAGACTATTCGTGGGAAGACCAGGCCTGGATGGCGGA	CUST_100967_PI429436819	3_BC	GH13
ADP16562	TTGCTGAATGAAGAGACGCTGGAGCAACTGGCGCAAGGTTCATGGCGCGACGCCGGGACT	CUST_100968_PI429436819	3_BC	GH13
ADP16562	TCGGGCCAGGGCAACCAGGGCGGCGCCAGCACCGGAGAAGGCGCGTCCCACGGCCAGCCC	CUST_100969_PI429436819	4_BC	GH13
AGJ77686	ATCCTGCCGATCAGCCATGACGAGGTCGTGCACGGCAAGGGATCCATGATCAACAAGATC	CUST_10097_PI429436819	2_BC	GH13
ADP16563	GTGGCCGCGCGCAGCGTGGTGCTGCTGGCGGCAACCCATGTGCCGGGAGACCCTCCATGA	CUST_100970_PI429436819	4_BC	GH13
ADP16563	AATTCAGCAACAGCCAGGAAGGCAACAACAACGCGTACTGCCAGGACAACGCCCTCTCGT	CUST_100971_PI429436819	2_BC	GH13
ADP16563	TTTTTTCGACGCCGTGCTGCAGGATCCCGTGCTTGCCCGCCTGAAGCTGATTTCCGAGCC	CUST_100972_PI429436819	3_BC	GH13
ADP16564	CTGGTCCAGCGCGAAGTGTGTGGCGACAGCACGGTATGGCTGCTTGAGGAGCCGGCATGA	CUST_100973_PI429436819	4_BC	GH13
ADP16564	CGGCTGACGGTCTATGCAAACTTCGGCCCCGACCGCCTGGCCTTGCCCGAGCCCTTGCAG	CUST_100974_PI429436819	4_BC	GH13
ADP16564	GTGCTGCTGCATCTGCGTGCCCGCCTGATTGCGCCGCGACTGCCCGGCGCAACCAGCCTG	CUST_100975_PI429436819	4_BC	GH13
ADP16565	ACATCGATGTGCGCGCCAAACTGAACTTGCTGGGCGCGGAGGATGACGAAACGTCGCTGC	CUST_100976_PI429436819	3_BC	GH77
ADP16565	TTCTGGGCATGAATGTGCTGTGGTTCATGCGGCGGGAGGCGGACGTTGCGGCTGAGCAAA	CUST_100977_PI429436819	3_BC	GH77
ADP16565	CGGACATGCTGCGCTTCGTATCTTCCAGCCCCTGCCCGCTGCTGCTGGTTCCCATGGAGG	CUST_100978_PI429436819	4_BC	GH77
ADP16566	CATCTGCATGACCTGCTGCGCGAGCTGCCGGTAGCTTTATGCCTGTCCCTCCATCCTTGA	CUST_100979_PI429436819	3_BC	GH13
AGJ77689	TGAAGCTGGAACGTGACGCGATCACCTTCCAGATCTTGTCAGGTCATGACCGCGAGGTGA	CUST_10098_PI429436819	2_BC	GH65
ADP16566	AAGCGAAAATCCACACCAGCTGGACCGATCCGGATCCCGCATATGAAAACGCGGCGCGCG	CUST_100980_PI429436819	3_BC	GH13
ADP16566	GGAGCCTGGCGCGATGCCGTGAGCGGCGTCCCGGTGCAGCCCGGTCCGGATGGCGCGCTG	CUST_100981_PI429436819	4_BC	GH13
ADP16790	TGCAGAACGTGCTGCTGGAGCCGCTGAAACACCGTTGGCAGGACCTGGACCATGGCATCT	CUST_100982_PI429436819	3_BC	GH15
ADP16790	AGCTTCTGGCTGGCCGACGCCTATGTCATGCAGGGGCGCATCGCCGACGCCGAACGCCTG	CUST_100983_PI429436819	4_BC	GH15
ADP16790	CGCGCGGTGCAGTCCTGCGACCGATTCGGCCTGCGCGGGCCGCGCGATGAATGGCAGCGC	CUST_100984_PI429436819	4_BC	GH15
ADP17594	TGTCGCGCGCGCAGATCAAGGAACTGCAGGAGATGCTCTATGGCCTGGGCCATGACGTAG	CUST_100985_PI429436819	3_BC	GH103
ADP17594	AACTTCGACGCCATCCTGCATTACAACCAGTCGCGCCGCTATGGCCTGGCGGTGTCGATG	CUST_100986_PI429436819	3_BC	GH103
ADP17594	GCGATCAAGGCCACCTGGCCGCCCGCGGCGATCCAGGCCCGCCCGGCGGCCCAGCAATGA	CUST_100987_PI429436819	4_BC	GH103
ADP17697	CAGGCTGAAAGCCGTTACCAGAATGCCCGACGACTTCAATCTCAAATCGTTCCTGGCTGA	CUST_100988_PI429436819	2_BC	GH3
ADP17697	ATCCTGCGCACCCGTCTGGGCTACGATGGAGTGGTGTTCTCGGACGACCTGACCATGGAA	CUST_100989_PI429436819	3_BC	GH3
AGJ77689	TACGTTTCGATCCTCGGCTGCCGGCCCAGTGGACATCCATCAAGCATCACATGCTCATTG	CUST_10099_PI429436819	2_BC	GH65
ADP17697	GTGATCTATCCCAAGGTCGACAAGCACCCGGCAGGCTTTTCCAAGCGTTGGGTCCAGGAC	CUST_100990_PI429436819	3_BC	GH3
ADP17740	TTTCATGGGCTGGTACATGAACAAGACCCAGCGCATCAATGGCGTGTCCAAGTCGGACGC	CUST_100991_PI429436819	2_BC	GH23
ADP17740	AGACCGTGTCCAAGAAAGTCCAGGCCCGTGCCGACAAGTTCGCCTCGCAGTACAAGGGCT	CUST_100992_PI429436819	3_BC	GH23
ADP17740	ACGGCTACGCCCAGGCCAAGGACGAGACCTGGGACGATTACAAGAAGGATGCAGGAGGCT	CUST_100993_PI429436819	3_BC	GH23
ADP18430	AACTATATTTCGCGCAAGTACAAGGTCGCCTATGACGCCACCGGCCCGCTCTTGAACGTC	CUST_100994_PI429436819	2_BC	GH23
ADP18430	AAGTGCACAAAGCCTTGTTGACCGCCCTAGCGCCTTCATCCATGCAAACCGGCGTCGAAT	CUST_100995_PI429436819	2_BC	GH23
ADP18430	TTATCTGGGCATTGCGGTCATTGTGACGGTAAGCATGGGATTCGCCCTGCCTGGTTTGCG	CUST_100996_PI429436819	2_BC	GH23
ADP19511	TATTACGCGGCCATGTTCACCGGCCAGTCCCAGTCCCTGAAGGAACGCCTGGGCAACATC	CUST_100997_PI429436819	3_BC	GH23
ADP19511	ACCTTCACGCATCCGGTGGAAGGCGCCATCTTCGCCGAGACCATCCCGTTCAACGAAACG	CUST_100998_PI429436819	3_BC	GH23
ADP19511	TTGGCACCAATTATCTGAACATGGTGCTGCGCGACCTGAACGGTTCGCAGATGCTGGCCA	CUST_100999_PI429436819	2_BC	GH23
EEV38111	TGACAAAGAAGAAAAGAAACGAATTTTGGATCAGTTAGTGGCGACAGATGCGGGTACAAA	CUST_101_PI429436819	1_BC	GH125
AFZ89831	TAATCGTTGAAAATAACGGCGCGATCGCAAACTTTGATCCGTCAGCCATGGTTGAGATTC	CUST_1010_PI429436819	1_BC	GH4
AGJ77689	GTTCCCGGAAGCATCGCTGAGACGATCGTCTCCTCCCCAATACTGCCCTCGCGGGATTGA	CUST_10100_PI429436819	3_BC	GH65
ADP09755	TATAACTACGTGGAGAATATCCGTAAATACCAGCTGAGCCTGGTGGGTTATCTGCAGGAT	CUST_101000_PI429436819	1_BC	GH23
ADP09755	TGATTATGTTGATACCCGCACTTTTCTGCGTTCAATTGACGAAACGCTGCCGGATATTCG	CUST_101001_PI429436819	1_BC	GH23
ADP09755	ACTGAGTCAGGCTTACCCGGCGGTTGAGGTTAACACAGCGTTAAACCCGACCGGGGTTTT	CUST_101002_PI429436819	2_BC	GH23
ADP09805	AAAGGCAGCATTAGTACCGGCATTCAGGCTTATAAAAATGACCTGAACGATATTTTTTAA	CUST_101003_PI429436819	1_BC	GH73
ADP09805	GAAAACCACGGAAATTACCACTACGGAATACCGTGATGGTAGTCCACATAAAGTGAAGGC	CUST_101004_PI429436819	1_BC	GH73
ADP09805	GGGGGATACGCCACCGATCCGGCTTACGCCAGCAAACTTAAGAATATTATTCAGCAGGTA	CUST_101005_PI429436819	2_BC	GH73
ADP09992	TATGATCCTGGACGCCATACGCGCATCAAACACTTTGACTGGGATGCCGACGACATGCCG	CUST_101006_PI429436819	2_BC	GH43
ADP09992	TATTTACCAGCAGCTGGGAGAACCGTCAGTACGGCCCAGGCCACAACAGCTTTACCCAAG	CUST_101007_PI429436819	2_BC	GH43
ADP09992	TGTTATGGATTGATGCAGACGCCGACCCGCTGGTTAGCGCTAACTGGCATAAATCCGCCG	CUST_101008_PI429436819	2_BC	GH43
ADP10099	TATTACCGCCACTTCCTGAACCAGTCGGATAAGCTTTTTGCCGATAATGAATGGCAGCAA	CUST_101009_PI429436819	1_BC	GH23
AGJ77781	ATTACGTGTGGGTTGAAGGGGCAATGCTGCCGAGCAACCGGCTCTTCCTGACACACATAG	CUST_10101_PI429436819	2_BC	GH2
ADP10099	GAAACCATTCCGTTCTCTGAAACCCGGGGCTATGTGAAAAACGTGCTGGCCTACGATGCC	CUST_101010_PI429436819	2_BC	GH23
ADP10099	TGGAGTCGGTCTATCAGCAGTTCGGTGAGAACCGTATCTTTGCCTCGGCGGCGTATAACG	CUST_101011_PI429436819	2_BC	GH23
ADP10185	TTTAACGTCGGTACCACTAAAACCTGTGGTTCGACGATGGTGAAGCTGCTAAACGAAAAG	CUST_101012_PI429436819	1_BC	GH24
ADP10185	TCTATGTTAAAGGCGTGTTCAACCCGGGGCTTAAAAAGCGCCGCGCAAGGGAGATGGCCT	CUST_101013_PI429436819	2_BC	GH24
ADP10185	TAATCACCAATGTACTGCGCGTTGAATCAGCACTGGCGCAGTGTGTGACGGAACCCGTGC	CUST_101014_PI429436819	2_BC	GH24
ADP10353	AACCGTATCTACGCCATTTATCGCGATCTGCTTCTTACCGAACGGGGGATCGGGCTGTGA	CUST_101015_PI429436819	2_BC	GH23
ADP10353	TGATGCAGGTGAACTCCATGCATATCCCGCAGCTGATGGCGCTGGGCTATATCGACAGTG	CUST_101016_PI429436819	2_BC	GH23
ADP10353	TTGCCAGCGGAGAAAGCACTCTGCGGGCAGACGCCACCAATATTAACCGCGACAAGAAGA	CUST_101017_PI429436819	2_BC	GH23
ADP10393	ATGTCTGGGATCGTATAATGCGGGTTTTAGTCGAAAGAATAAGGTCCGCAGACAGCAGTA	CUST_101018_PI429436819	1_BC	GH23
ADP10393	AATCGTTGATTCATCAAACGAGCTTCTGTCACGCCCATGCCTGAATATACAAATTGGCGC	CUST_101019_PI429436819	1_BC	GH23
AGJ77781	TGACCGTCAGCATCGAGGGATTTAACGGCACTGTTGAGCAGACGCACGAGGTCAAGGTCT	CUST_10102_PI429436819	2_BC	GH2
ADP10393	ATGGGTTTTATCTTTGCATTTTTCTTGCCCGTGGCCGCCGCAGACTCTTCATTTTGTTAC	CUST_101020_PI429436819	1_BC	GH23
ADP10416	TCTGGAAAGTATTCAGACCACCAGCATTGTGCCCGTTGACCTTAACGCATTTCTCTACAA	CUST_101021_PI429436819	1_BC	GH37
ADP10416	AGCAGCACCATAAGATGGTGGAGAAGTACAATATCAGCGGAGATGCTGCGCTGCTGGGCG	CUST_101022_PI429436819	2_BC	GH37
ADP10416	TATTTGTGGGATGCGCAGGCGGGTCTGTATCGTGACTATAACTGGCGCGAAAGCGAGCAG	CUST_101023_PI429436819	2_BC	GH37
ADP10608	ATTGATGGTAAAGAGGTGCTGGTGCTGGGCGCATGGCAATTTCGCTGGCTAAAAGCCTGA	CUST_101024_PI429436819	2_BC	GH13
ADP10608	AGACAAAAAATGCACAGGATACGCTGTGGTGCGTGTTCAACCTGGGCGGTAAGCCGGTCG	CUST_101025_PI429436819	2_BC	GH13
ADP10608	ATCCGGATAATCCCATGACGATTAGCGACAGCGATGATTCGCTGCTGGTGATGCAAAGGC	CUST_101026_PI429436819	2_BC	GH13
ADP10612	ACGCAGGAGGAGATGTTTACTGACGCCAGAATAAACCGCCTGCTCAAAGACCTTAATAAA	CUST_101027_PI429436819	1_BC	GH77
ADP10612	TTTTATTGCCGATAGCAACAGTGCGCTGCTGGGCTTGCAGCCCGAGGACTGGCTGGATAT	CUST_101028_PI429436819	2_BC	GH77
ADP10612	AATCCTTGGCGAAACGCTGGGGCTGTACCCGGATAAGCAGGTACTCAGCGAACTCTTTGC	CUST_101029_PI429436819	2_BC	GH77
AGJ77781	GGCGGGTTCAATCCTGACGAGATCACCGTCCGCCACTTCCTTGACGATGTCAAACGGTGA	CUST_10103_PI429436819	3_BC	GH2
ADP10626	TTTCAAAACAATGGCTTATCACGCTTAACGCCACCGAAGAAGTGTGCGATCTGGTGTTAC	CUST_101030_PI429436819	1_BC	GH13
ADP10626	AACATAAACACAACGAGGCTAACGGCGAGGATAACCGTGACGGCAGCAATAACAATTTCA	CUST_101031_PI429436819	1_BC	GH13
ADP10626	CTGTTAACCGTCTGGCATGGAGCCGCTCAGGGAGTGTGCGTGTTCCAGGAAAAAATATAA	CUST_101032_PI429436819	2_BC	GH13
ADP10627	TATTTGTCTTTGTGCGCCGCGATTGCGACGGTAATGAACTGATTGTTGCCAGTAACTTCA	CUST_101033_PI429436819	1_BC	GH13
ADP10627	TACTACGGCTGGATGTTCGGTTTTCCCGGTAAAAAGCTGCTGTTTATGGGCAATGAATTC	CUST_101034_PI429436819	1_BC	GH13
ADP10627	ATGTTGTACAACAACACAGAAAACTTTGTGCTGCCGCTGTCGCACGATGAAGTGGTTCAT	CUST_101035_PI429436819	1_BC	GH13
ADP10756	GAAGACTATTACTCATCAAGCCTGCATCTGTTAACCTGGCTGGCGTTTAAAGACCGCTAA	CUST_101036_PI429436819	1_BC	GH8
ADP10756	AGAACAATCTAAGTAACCCGAAGAACGGCCTGTTTTACTGGAAATACAACCCTGCAGTCC	CUST_101037_PI429436819	1_BC	GH8
ADP10756	TACAATATGGCAGGTGGCCTGCTGGCGGTGCGTGATTTAACCCTGGGTGATACCGGGTAT	CUST_101038_PI429436819	2_BC	GH8
ADP11218	AGTGAAATCGTTGATGAAAACATCATTGATATCCGTTTGTGGCCACGGGCGTTTGCCGTT	CUST_101039_PI429436819	1_BC	GH20
AGJ78160	TGTGGGTCTTCGGCGAGGTCATCCACGGCGATTATGCAGGAATCGTCAAGGCCTCCGGTA	CUST_10104_PI429436819	3_BC	GH13
ADP11218	GATGAGTTGGTGATCGCGCTACTTTACCCGATTGAGAAATTGCTGTGGGCGGACAAATAA	CUST_101040_PI429436819	2_BC	GH20
ADP11218	ATGAGCGCATTTTCGGCGCGCGTGAAGTCGCGAAGATGCAGCAGTTACTCGATAGTGAGG	CUST_101041_PI429436819	2_BC	GH20
ADP11340	AAGAAAAAGAGCTTTAACTGGTACAAGCAGGTGATTGCCAGCAACGGCGAGGATTTGTGA	CUST_101042_PI429436819	1_BC	GH1
ADP11340	TACTACCCGTCTTATATTGTCAAAGAGTGGCAGCGCAAAGGTTATCAGATCGAGATGCAG	CUST_101043_PI429436819	1_BC	GH1
ADP11340	TATCGAGCAAATGAAAATCGCCGTGATGGAAGACGGCGTGGAGCTGATGGGCTACACCCC	CUST_101044_PI429436819	2_BC	GH1
ADP11418	GAATCGCGTCGTTACCTGTACAAGGTGAACAACGCACAGAAGGGCTACCACCGCTACTAG	CUST_101045_PI429436819	2_BC	GH23
ADP11418	TTCAGCGCGATCAACGGCTTGCCCCCTTCTGAGGTCTACCAGACACTAACCAACAAGCAT	CUST_101046_PI429436819	2_BC	GH23
ADP11418	ATCTTGCCGGTATCAGTAACCCAACCTCACGTCGCTATGCGGTGATCACCGCGTACAACG	CUST_101047_PI429436819	2_BC	GH23
ADP11558	ATGATGGTTTCTCTGGATGTCGGCGGGGCAATTAAAGGCCAGCATTTTGATATCTATCAG	CUST_101048_PI429436819	1_BC	GH102
ADP11558	TGCTGGCAGAAATCCCCCTGCTGGATAATAACGGTAAATTTACCGGGAAATATGAGATGC	CUST_101049_PI429436819	1_BC	GH102
AGJ78160	TACGTCTACCGCAGTGGTGTCCCCGGGGTGGAGCCCCTCATCGTCGAGCTCGACGTGCGC	CUST_10105_PI429436819	4_BC	GH13
ADP11558	CCGGTGTTCTCATCGGCACAAAACGGCACATCTCAAGGCTCCTTACTGCTCAGCCAGTAA	CUST_101050_PI429436819	2_BC	GH102
ADP11618	AAGAATCAACAGGTGAGCCTGCTGAAATTTGATATGGGTACCCGCTACCAATACTGGTAC	CUST_101051_PI429436819	1_BC	GH103
ADP11618	TGTGGCATTCTGGAATCAATATCAGGATGAATTACAACGCGCCCGGCAGAAATATGGTGT	CUST_101052_PI429436819	1_BC	GH103
ADP11618	TTCTACGCCATCACTCGCTACAACCACAGCAACCACTATGCGATGGCGGTTTGGCAGCTG	CUST_101053_PI429436819	2_BC	GH103
ADP11651	TTAACATTAAAGATGTTATGCGTTGGAATAGCGGATCCACGAGTGCGAAGAGCATTCGCC	CUST_101054_PI429436819	1_BC	GH23
ADP11651	TCCGGTATTGCTAAACGTCTTGGGGTTCCGGTAAAAGATCTGCAGCGTACCAATAATTTG	CUST_101055_PI429436819	1_BC	GH23
ADP11651	AATGGTCCTCATTACATTATGGTTCCTAAGTCGAACGTGGCTAAACTGCGTGACTCACTG	CUST_101056_PI429436819	1_BC	GH23
ADP11726	GAGGAATTTTTGCTTTCCGCCCGCCAGTATCGCTATCAATTAACCCTGGCGCGCCGCTGA	CUST_101057_PI429436819	2_BC	GH2
ADP11726	ATCCTTGATGGTTACCATATGGGCGTGGGCGGTGATGACTCCTGGAGCCAGAGCGTCAAT	CUST_101058_PI429436819	2_BC	GH2
ADP11726	TTTTCCCTGAGTCGCCACAGCGTTGAGCAGCTGCGTCAGACTTCGCATCGTCATTTGCTG	CUST_101059_PI429436819	2_BC	GH2
AGJ78160	CGACGTCACCCCTGGCTCGTCGACGCCCGTACCGAGTCCCTCGACCTGACCAACGAGCGC	CUST_10106_PI429436819	4_BC	GH13
ADP12036	AACCATGAACAAAAACGCAACGGTTAATGCCAGCATCACGGTGACCAACAGCGGTAAATA	CUST_101060_PI429436819	1_BC	GH3
ADP12036	ACATCCTAATAAGTACACTTCCCATTACTTCGATGAAGCAAATGGCCCGCTGTTCCCGTT	CUST_101061_PI429436819	1_BC	GH3
ADP12036	AGCGTAATGATCGGGCTGGACTCCGTGCGTACCCACAATGCCGAATTTAACTATCTGTAA	CUST_101062_PI429436819	2_BC	GH3
ADP12245	CAAAAACATGGGCGAAAAAGTGGTCAAAGCCTATAGCCAGGATTTGGGTGATTTGTTTTA	CUST_101063_PI429436819	1_BC	GH73
ADP12245	ACTCTTATTTCGAGGCGCTAAACGATTACGTGAACTTACTGAGTAACAACCCGCGCTATG	CUST_101064_PI429436819	1_BC	GH73
ADP12245	TTAGGCCTTGCTGACCTTATCGTTAAACAGATGGAAATCCAGAAGACGCCGGATGAGAAA	CUST_101065_PI429436819	1_BC	GH73
ADP12270	ATAATCTGCCGGTAATGGTGTCTGAAAGGGTTGCCCGGCTGTACCACCGGGGGAACCTTA	CUST_101066_PI429436819	2_BC	GH3
ADP12270	TGACGGCGTGATTTTCTCCGACGATCTGTCAATGGAGGGCGCAGCGATTATGGGCAGCTA	CUST_101067_PI429436819	2_BC	GH3
ADP12270	ACCACCGGCAAGCATTTTCCCGGGCATGGTGCCGTCAGTGCAGATTCACATAAAGAGACC	CUST_101068_PI429436819	2_BC	GH3
ADP12343	TTAAAACCGATTTGCTGCTGGTTCCTGAACTGCTGGAACAAGACGAAAACGCAATGCGTT	CUST_101069_PI429436819	1_BC	GH19
AGJ78506	TTCACTGATGTCATCACCGGGAAGACGATTGAGGGAGGCATGGTGAAGCTCGCCGATCTG	CUST_10107_PI429436819	2_BC	GH13
ADP12343	TAATCTGGTCTATGGTGGCCGTCTTGGTAACAAATCAACCGGAGATGGTTGGAAATATCG	CUST_101070_PI429436819	1_BC	GH19
ADP12343	TGCAATCCACGTTTGGAAAACGCTTAACGCCGGAACAAGGCAAAATGCTGGGCCGCCAGC	CUST_101071_PI429436819	2_BC	GH19
ADP12384	TCGCGATGATTAATGCCATGAGTCCTGAGGATTTTTACCAGCATGTGCAGAAGAGACATC	CUST_101072_PI429436819	1_BC	GH23
ADP12384	AATCCAACGGTAGTCAGTAAATCGAATGCCATTGGGTTAATGCAGATCAAAGCCTCGACG	CUST_101073_PI429436819	1_BC	GH23
ADP12384	ATTGTGTCTTATGCCAATGGAGCAGGTGCGCTTCTACGCACCTTCGCCAGCGACCGTGAT	CUST_101074_PI429436819	2_BC	GH23
ADP12387	ACAGGCAACCTATGATAATGAGCACAAGCTGGTAGAAAAATACGTGGTAGAGGGCAAAGC	CUST_101075_PI429436819	1_BC	GH37
ADP12387	CCTCATGGCGTGACCTGTAACAATGCAGGCGATCTTCACGGCGGTAAAACAAGCCAGTAA	CUST_101076_PI429436819	2_BC	GH37
ADP12387	CTGCAGGATGGATTTGGCTGGACTAATGCGGTAACGCTGAAACTGTTGGATCTCTACTGC	CUST_101077_PI429436819	2_BC	GH37
ADP12440	TTCCAGCATTGAGATATTTATTAACGATGGTGAAGGGGTGATGTCATCGCGCTACTTCCC	CUST_101078_PI429436819	1_BC	GH32
ADP12440	TAGCGGCAGCGCGCAGATAGCGCTGCGCTACTGGAGGTTGCAACAATGCGTGATAGAATA	CUST_101079_PI429436819	2_BC	GH32
AGJ78506	TGACGAGGATCGTCTGGATGCCGAGAAGTTGCTGGTGGTCCATCGAGCCCTGGACGTTCG	CUST_10108_PI429436819	3_BC	GH13
ADP12440	ACGGGCTAACGCTGTGCATTGAGCAACAGGGCATCACGCTGTGCCGGAATAATTTGCGCA	CUST_101080_PI429436819	2_BC	GH32
ADP12622	ATAACAGTGAATGCCGTTTTCACCCTTCGCTTTGCCAATGAACAGGGGGAAAAACTTGAG	CUST_101081_PI429436819	1_BC	GH32
ADP12622	TTACAGCGTTTTATCGATTTGTCATCGTTAGCTAACAAAACACTGTCATCCGGGCCTCGC	CUST_101082_PI429436819	1_BC	GH32
ADP12622	ACGACTGATGGACTTCGGCAAGGATTTTTATGCATTCCAGACCTTTTCTGGTCTCAGTAG	CUST_101083_PI429436819	1_BC	GH32
ADP12651	AAGGAAAATGTGGTCAATTACCGGCTGCCAGATCAACTCACCATCAGGCAAACCTTATCA	CUST_101084_PI429436819	1_BC	GH13
ADP12651	ACGGTTTATGCCTTTACCCGCACTCATGGGGATAAGCGATATTTAGTGGTAATTAACTTT	CUST_101085_PI429436819	1_BC	GH13
ADP12651	TATAAGCTGATAAACGCTGCGGATCAGACCAGGGATCCGGACTCGGTGTTCAATTATTAT	CUST_101086_PI429436819	1_BC	GH13
ADP12887	ATGAAGGCAACGACGGCGAACAGTATCAAATTGATATCCCGATCATTGCCGAACTTGAAG	CUST_101087_PI429436819	1_BC	GH13
ADP12887	TATATTCATCAGGTTGAAGGCAAAACCATGCTGTTTGACGCTCCGCTGCAGATGAACTTC	CUST_101088_PI429436819	1_BC	GH13
ADP12887	ACTATCTCGGTCACGTTGCGGATCGGATAAACAGCGACGAACAGGGTACGGCGGTGTTTC	CUST_101089_PI429436819	2_BC	GH13
AGJ78506	TGTCTGAGTGACGAGTCGGTGGCTGAGGCGCTCGACGAATTCACCGAGACGACTCAGACG	CUST_10109_PI429436819	3_BC	GH13
ADP12919	AACAACGTTCAAATCGATAAAATAATCGACCTTGCTCTCCTGCCTCATCGAACAGATTGA	CUST_101090_PI429436819	1_BC	GH28
ADP12919	TACCAGGACATTACCTCAAAAGGAAGCGGTATGGTTAATCTGAACGGAAAGAATGCTAAA	CUST_101091_PI429436819	1_BC	GH28
ADP12919	CCTATTGTCATTGATACGGTTTATGAAAATAAGTCAGGTTTGCAAAAAGCAGACTGGAAA	CUST_101092_PI429436819	1_BC	GH28
CBM40947	GCCCAGTTGCCGGACGACTTCAATACCGTTATCGAGCTAACGCTGGAGGATGCCGAGTAA	CUST_101093_PI429436819	2_BC	GH29
CBM40947	ATTCAGACGCCGTGGAATGCGGTCGACTACCCGGATTATCTGTTCGTCAATATTCCAACG	CUST_101094_PI429436819	2_BC	GH29
CBM40947	AAGCTGTACGCTCATATTTTGGACCGGGGAATCGGGCCGATCGCGCTGCAAGGCTTGAAT	CUST_101095_PI429436819	2_BC	GH29
ADP35156	TACTACTGGTTCGGCTCGCAACTGACCAGCTGGGACACCAACGACAACAAGTACTCCACC	CUST_101096_PI429436819	2_BC	GH43
ADP35156	TATGTCATGTATATTCATGCCGAAACGCCCGACTACGGATACGCGCACATCGGCGTCGCC	CUST_101097_PI429436819	2_BC	GH43
ADP35156	TGGCAGGAGCATGACCTCGGCAACTCGCCGATCGTACAGATGCCGATTTCCATCGCCGAC	CUST_101098_PI429436819	3_BC	GH43
ADP35169	TTCAGCTGGGATGACATGGTCTGGTACTGCGAGCTGGATGAAGGCGACGGACGGATGAAT	CUST_101099_PI429436819	2_BC	GH20
AFZ89831	TTTCATTTTCAGCCAATGCGATATGATTACGCGCGAACAATCGTCGGAGAACAGTGAAAT	CUST_1011_PI429436819	1_BC	GH4
AGJ78640	TTAGACGCCGTGATGGAGATCTTCCCGGACTCACCAATCCACATCGGTGGTGACGAATGC	CUST_10110_PI429436819	2_BC	GH20
ADP35169	TACTGCGACTTGTGGCGTTCTGTCAGCGCGGAATCGGAATTGGCCCGCATCGCCTCCATC	CUST_101100_PI429436819	3_BC	GH20
ADP35169	GAAGCCGTGCAGTATGTCTCGATTCGAGTGGCACGTGGTCTGGAGCGCTGGTTCGAGACC	CUST_101101_PI429436819	3_BC	GH20
ADP35190	GGCACTAACGTGCAGTTGTATACTTCCAACGGAACAAATGCTCAAAAGTGGGTGAAGTAG	CUST_101102_PI429436819	1_BC	GH25
ADP35190	AACATACGCTCAGAAGTGGATAGCAGTCAAGAATTCCGATGGCTCATACACGTTCCAATC	CUST_101103_PI429436819	1_BC	GH25
ADP35190	TTATGGAAACGTGCAGATCTGGGCCAATAATGGAACCAATGCTCAGAAGTGGAAAGTGAC	CUST_101104_PI429436819	1_BC	GH25
ADP35284	ATCGCTGTTCGAGCCGTATATCAAGCCGCAGGAGAACGGCAACCATCACGACTGCGATTG	CUST_101105_PI429436819	2_BC	GH2
ADP35284	ATGAGGATGACATCATCGCCAAGCCCGAGTCGATTGAACTGCGTGCGGACGATGAGGATG	CUST_101106_PI429436819	2_BC	GH2
ADP35284	ATCTGGAGGATTATTTCACGCGCATCCAGCGTTATGACGGCCTGGTCGGCGGCTTCATCT	CUST_101107_PI429436819	2_BC	GH2
ADP35297	ACGCCATATTCGACTTCTACCTGACACGTGGCAGATCGGATGTCGAACTGCGTGGCATCG	CUST_101108_PI429436819	2_BC	GH42
ADP35297	TGGAGTTCCTATAAGACCATCGTGCTGCCGACCGTACTGATACTGAGCGACGCCGATACG	CUST_101109_PI429436819	2_BC	GH42
AGJ78640	ACTGCTTTCGGGGTGTCGGAGCATCACATCAACCTGACCGACGATTCCTTGGGTTTCTGC	CUST_10111_PI429436819	2_BC	GH20
ADP35297	AAACTCAGCCATTGGCATGATGTGCGTGACTGGTACCGTGCGTTCCTGAACGCTGGTGCA	CUST_101110_PI429436819	2_BC	GH42
ADP35322	AATGCTGCTGCAGTCCAACTCCACCTTCACCGACACCGCCGGCAAGAAGTACGTGAACTA	CUST_101111_PI429436819	2_BC	GH95
ADP35322	TGCAAACCTGTTCGATTACCATGCGCCGTTCCAGATCGACGGCAACTTCGGCAACACCTC	CUST_101112_PI429436819	2_BC	GH95
ADP35322	ATTTGATCACCATCGACAACTCCGAGTACATGGAGGCGGCCAAGACCTCGCTGAGGTACC	CUST_101113_PI429436819	2_BC	GH95
ADP35361	TTCGACAAGTCGGGTTGCTACTGCGTTGTCAACAACACGGATCGCGCGCAGTCCACGTAT	CUST_101114_PI429436819	2_BC	GH112
ADP35361	TGTTCTGGGCCTCCCACAACGAGGGCAAGTATGCGGCATACAGCTCGTCGAACCCCGAGT	CUST_101115_PI429436819	3_BC	GH112
ADP35361	TCAACGTGGCGATCCTGAACTGCTGGGGCAAGATGCGTTCGTGGATGGCCTACACGGTCG	CUST_101116_PI429436819	3_BC	GH112
ADP35390	AAGCTCAAGGAATCCGCGTACACCAAGGATTCGTGGGCCGCGTTCAAGAAGGCTCTGGAT	CUST_101117_PI429436819	2_BC	GH101
ADP35390	TGCCGAGCACCGAGGTCAAGGTCAACAAGTGCGATCTGCAGAACCTGTACGATGACGCTT	CUST_101118_PI429436819	2_BC	GH101
ADP35390	AGAAGGTCAAGTTCGACGCGGTCAAGAACGTCACCAAGGTGCGCATCACCGCTCTCGAAA	CUST_101119_PI429436819	2_BC	GH101
AGJ78640	AATTCCAACTGTGGACTGAATACCTGCGCACCCCCGCCCAAGTCGAAGACGCCGCCTTCC	CUST_10112_PI429436819	3_BC	GH20
ADP35589	ATCTGGACAAGGCCATCAAGGCGATCGAGGCCAAGAACCCGGATTCATCCAAGTACACGG	CUST_101120_PI429436819	2_BC	GH2
ADP35589	TCGGTGAGCGTCAAGACCAAGCCTTCCAAGCTGACCTATGTGGTCGACGACAAGTTCGAC	CUST_101121_PI429436819	2_BC	GH2
ADP35589	ATCAGGTCTATGAGGGCACCGACAAGGACTCCACCGCCCACAAGAACATGTACCTGACCT	CUST_101122_PI429436819	2_BC	GH2
ADP35785	ATAGGCGATACGTCATATGTGACGCCGATTCTTGACGGTATCATCGCCCGTGCGCAGTCC	CUST_101123_PI429436819	2_BC	GH3
ADP35785	AGGAGATAGGCGCGTTCAACACCACGATCAAGCAGGCGAAGCCGGCTATGGTGATGATGT	CUST_101124_PI429436819	2_BC	GH3
ADP35785	CCGGCAATACCGATTTCACGACCGAGGGCATCCTCGACACCACGACCACGCTTGATGACG	CUST_101125_PI429436819	3_BC	GH3
ADP35823	TGGTCGGCAAAACTCACCATTCCGGCATTGGGGGCGGTATTCTTGAAACCGGAAAACTGA	CUST_101126_PI429436819	2_BC	GH13
ADP35823	AGAACCTCACCTTCATGGGCAACGAGATCGCGCAGTACGGCGAGTGGAATCATGACGGTT	CUST_101127_PI429436819	2_BC	GH13
ADP35823	ATCACCTTCTCGATGGTGTACGCCTATTCGGAGCATTACGTGCTGCCGATCAGCCACGAC	CUST_101128_PI429436819	2_BC	GH13
ADP35840	ATGATCGACAACGATTTCATCCTGATCTTCAACGCGCATTACGAGCCGATCATGTTCACT	CUST_101129_PI429436819	1_BC	GH13
AGJ78641	TTGGTCGAACTCAATGGCTTGCCTGCTCATGATGAAGGTGGCCGGTATCGACGCCATCAC	CUST_10113_PI429436819	2_BC	GH125
ADP35840	TGGACATGGATGACTGGTCGAACACGCACGCGTTCTCGATGATGGTGTTCCTCAACGGCT	CUST_101130_PI429436819	2_BC	GH13
ADP35840	AGGTGGAACGCACCCAGCAGGGCAACAACAATGCCTACTGCCAGGACAACGAGATATCGT	CUST_101131_PI429436819	2_BC	GH13
ADP36046	CAACTCAACGGGCTGAGAAACCCGAACCTCATCTATCCCGGACAGCAACTGCGCTACTGA	CUST_101132_PI429436819	2_BC	GH25
ADP36046	AGTACGCCAACAACAATGCGACCGGCTACCAGACCCAGCCATGGAACTACGGCAAATACG	CUST_101133_PI429436819	2_BC	GH25
ADP36046	TCCGTTGGATCTCAACTACTTCCGCGGCACCCACGCCCAGTGGAACAAGTACGCCAACCC	CUST_101134_PI429436819	3_BC	GH25
ADP36087	TCAAGGATTCGTTCACGATGACCGTCACTGACAAGGGCACGGTCGATCCTGATCCCGATC	CUST_101135_PI429436819	2_BC	GH20
ADP36087	TTCCTCGATGAGCATCGCTATCAAGGACGGTAAGGTGACTCAGACTTGGACCGGCGACGA	CUST_101136_PI429436819	2_BC	GH20
ADP36087	ACCGGACATGAAGCAGACCTACAGCCAACAGCAGCTGAAGAACGGTCGTCTCGTCGTCAA	CUST_101137_PI429436819	2_BC	GH20
ADP36122	ATGTGGCTCTGCCTGACGGTTCGGTCGAGCATTTCGACCTCGACCAGAGCGCCATCGCTT	CUST_101138_PI429436819	3_BC	GH112
ADP36122	AACGAGGACAAGTACACGGCATACAGCTCCACCAACCCCGAGTGCGAGGTCGCGGTGTTC	CUST_101139_PI429436819	3_BC	GH112
AGJ78641	ATGGTGGCACTGGCTGGACGCACGAGAGTTTCGATCCACATGACCCCACTCGGTTCACGC	CUST_10114_PI429436819	3_BC	GH125
ADP36122	ACTTCTTCCCCGACACGTTCTACGAGGGCAACGATCCGAGCATCGAAGGTCTCGACAACT	CUST_101140_PI429436819	2_BC	GH112
ADP36185	ATGGGCGAGGTGATTCATGACGATTACCCCGCGATTGTCCGGCAATCCGGCATGGATTCA	CUST_101141_PI429436819	2_BC	GH13
ADP36185	TCAATCATGACTCGGAAGAGGTCGTGCGGCTCGTCACCGATGTGATGTTGCATTGGCTGC	CUST_101142_PI429436819	2_BC	GH13
ADP36185	TACGCCTATGATGCGGTCGGCCATGGCGGAGAACGTTTGCATGTCGAGCTGTCGCTCGAC	CUST_101143_PI429436819	3_BC	GH13
ADP36352	ACTTCCAGGTGATGATCGATGGTGAGGTCGTCTTCGAGAAGACGGCGATGCAGCACGACA	CUST_101144_PI429436819	2_BC	GH110
ADP36352	ACATGACGATCGAAGGCAACACCTTCTACGTCAACGGCAACCGGGTGCTCAACGCGAAGA	CUST_101145_PI429436819	2_BC	GH110
ADP36352	ACCATCGAGAACAACCTGTTCGACGGCATGGGCATGGCCGGCATCTACATCTCCAACGAT	CUST_101146_PI429436819	2_BC	GH110
ADP36405	TTGGGATTCCTACGAGATTGCCGTGCTGCCGTGCGTGTATTTGCTGTCCGAAGAGACGAG	CUST_101147_PI429436819	2_BC	GH42
ADP36405	AGTTCGTGTTCAACCGCACCCATGAACCGGTGACCGTCGACGTTGAAGGGGAGGCCATCG	CUST_101148_PI429436819	3_BC	GH42
ADP36405	TGACTTCGCCGACGTGATCACGTCCACGGCCGACACGTCCACGGTACTGGCCTCCTATAA	CUST_101149_PI429436819	3_BC	GH42
AGJ78641	AGGGGCTCACTGGGGACGACGTTGAGGCGCGCGACTGTCTGAGGACGATCCTCGCCACCG	CUST_10115_PI429436819	4_BC	GH125
ADP36408	TGAGCTGACGTTCACCAAGAAGGGTGGCGAGAAGCCTCCGACCGAAGTCAACAAGGACAA	CUST_101150_PI429436819	2_BC	GH29
ADP36408	ATACATACACCATCCCCGACATCGAGGGAGTCGTGTACAAGGTCGACGGCAAGGTGTTGG	CUST_101151_PI429436819	2_BC	GH29
ADP36408	AGACCGATTATTCCGGATCGAACTTCGGCTCCGCGGCGGAAATGAATGTCGAGTTGCTGC	CUST_101152_PI429436819	2_BC	GH29
ADP36434	ATGGTACCTGCACATGTTCGCCAAGGAGCAGCCCGACTGGAACTGGAGGAACCCGGACGT	CUST_101153_PI429436819	3_BC	GH13
ADP36434	ATACCATCAGATCGCCAACGACTGGCTGCTGCGTGACGGCACCACCTATATTGAGGATCG	CUST_101154_PI429436819	2_BC	GH13
ADP36434	CCGCTCACCGATGACGGCCGGCTGCCGCAGGATACGTCCGTCTGGATGCGGCTGCGGTAG	CUST_101155_PI429436819	4_BC	GH13
ADP36472	ATACCATTCCGTCCGGTGACGTGTACGTCAAGTTCCAGATCAACGACGCATGGGGCCTCA	CUST_101156_PI429436819	2_BC	GH20
ADP36472	TTCGACAAGAACGCAAACACGTTCTGGCACAGCAAGTACTCCAACCCCAGCGCCAATCTT	CUST_101157_PI429436819	2_BC	GH20
ADP36472	ATGAGCGTAACACGCAGAAGTGGCAGATCCGCGCCGACAAGGATGGCAAGTACACCATCT	CUST_101158_PI429436819	2_BC	GH20
ADP36493	TCAACTCCGATATGCGTATGCAACTGACCGTCGAATACCCCGGGAACGCCACTGACATGG	CUST_101159_PI429436819	2_BC	GH2
AGJ78644	GCGGTTGACCTCTCCCTGCGTCCTTTCCAGATCTTGACGTTGAGAGTGAGTCAGCGATGA	CUST_10116_PI429436819	2_BC	GH38
ADP36493	TGAAAGCGATGACGGTCTCGTAGCGGAATACCAGTACGAGCTTGCCGATCCGAACCACAC	CUST_101160_PI429436819	2_BC	GH2
ADP36493	TCTGCCCGCGTTCGGTATCGAATGGGAGCTGCCCGGCGAATACGATCGTCTGCGCTACTA	CUST_101161_PI429436819	3_BC	GH2
ADP36534	TCAACGAGTTGTACCTGTATCAGGCGGATGCAGGGGCGTCTCTGGAAAGCTACCTCTCGT	CUST_101162_PI429436819	2_BC	GH89
ADP36534	TGATGTCGACCAGAAAGCGCTCGGCAAGATCATCCTCGACCAGTATTCGGTCACCGCGAT	CUST_101163_PI429436819	2_BC	GH89
ADP36534	ACTACTACTATCGGCGGTGGAAGACGTACGTGGACAACCGGCTGAACAAACTGGAGCACG	CUST_101164_PI429436819	2_BC	GH89
ADP36543	ATCAAGCTCAAGGACAACGACAAGGGCTACTACACCGACGCCAGCTACAAGGCCTACTCC	CUST_101165_PI429436819	2_BC	GH84
ADP36543	TCGTCGACATGGAAAAGGTTAACGGCAGCGAGTACACCACCGACAGCTACAAGGCCCTGA	CUST_101166_PI429436819	2_BC	GH84
ADP36543	TCCCTGACCTACAAGATCGATGACCCGAGCGACATCAAGTCGTTCCGTATCGTGCAGTCG	CUST_101167_PI429436819	2_BC	GH84
ADP36558	TCATGTTCGACGAGCAGGAAGTGCGGTACGTCAAGTTCGTGGCCAAGTCCTCGAACGATG	CUST_101168_PI429436819	2_BC	GH20
ADP36558	ACATGTGCCAGAAGTACACGATCAACCAGTTCTCCTTCACGCCGCGTACCAGCCAGGACA	CUST_101169_PI429436819	2_BC	GH20
AGJ78644	TCAAACAGGCCTTCGACGAGTCTGGTGATCTCGTCATCCGGATGCACGAAGCAAACGGTG	CUST_10117_PI429436819	2_BC	GH38
ADP36558	AATACAACGACACGGAAGGTCTGCTGCGGTACGCGTTCGACAACAACCCGAGCACCATCT	CUST_101170_PI429436819	2_BC	GH20
ADP36599	ACCAACAACGAATATCCGAACTGGCGCATCCCGCTGGCCGACGGCAAGGGCAATGTCGTG	CUST_101171_PI429436819	3_BC	GH77
ADP36599	TGATGGTCATGCTGATCGTCAACGGCTATCTCGACCCCGACCTGCTGAAGGACGAGAAAG	CUST_101172_PI429436819	2_BC	GH77
ADP36599	ATATCTCGCGTACGAGCACGTCGAACTGCGCGAGCGCCTGGGACTGATCGAAGGATCGGT	CUST_101173_PI429436819	3_BC	GH77
ADP36658	TTCCGAGTACACCAAGGACAGCTATGCCAAGTTCACCGTCGCGTATGAGGCCCTGAGCAA	CUST_101174_PI429436819	2_BC	GH84
ADP36658	AGATGGCAACTGGACCAAGATCGGCGACGTGAACGGCAACCAGAAGCAGATCTTCACGCT	CUST_101175_PI429436819	2_BC	GH84
ADP36658	TCATCCAGGCGGAAAAGGGCGGTGACACGATCGTCAACGGCAAGATCGAATACCAGGATG	CUST_101176_PI429436819	2_BC	GH84
ADP36681	AACTTCGTCTCGTTGGCACCGTGGGCCGATGTGGCGCACATCTTCACCGTGGTGCATGAG	CUST_101177_PI429436819	3_BC	GH13
ADP36681	TGGAGCTGCCCGACTATGGCATCGATCCGAAGTGGGGTGCGCACATACACGACGAGCTGA	CUST_101178_PI429436819	3_BC	GH13
ADP36681	TTCAGCTACCACAACCTGACGGTGCTGGAATCCTCCGACCCGAACATCCTCGCATTCGCC	CUST_101179_PI429436819	3_BC	GH13
AGJ78644	TTTGAAAGCTGTGGACAGCAGTGGATGTTGCTGGGCGAACCTGGATACGCCGTTGCGTTG	CUST_10118_PI429436819	2_BC	GH38
ADP36735	TCAAGGACGGCATCGTCGACTACATCTCCCTGAGCTACTACATGTCCGTAGCCGTCAGCT	CUST_101180_PI429436819	2_BC	GH1
ADP36735	TCGAATACCTCAAGAGCCACATCGCCGAGGTCAAGAAGGCCATCGACCTGGACGGCGTGC	CUST_101181_PI429436819	3_BC	GH1
ADP36735	TGTTCATCGTCGAGAACGGCGTGGGCATGTACGAGACGCCCGACGAGAACGGCTACATCG	CUST_101182_PI429436819	3_BC	GH1
ADP36806	AGGTGGGTATACGGATCATCTGATTGCCAAGAACATCGTGCAGCTGCTCGACGAGCGCGT	CUST_101183_PI429436819	2_BC	GH33
ADP36806	GATCATCTCCGATACCGGTGCTCGCAAAAATATCGTGTTCGTGGGTGGCGAGACCATCGA	CUST_101184_PI429436819	2_BC	GH33
ADP36806	TACACGACCAACACGACGTTCAACGCCAACCTCGACACGTACTTTGACGCGGAACGTCGA	CUST_101185_PI429436819	2_BC	GH33
ADP36807	ACAGCCACGACATCATGTACACGCACATTTCCATGGATTGGCTCGGCTACCTGTCCGCCA	CUST_101186_PI429436819	2_BC	GH33
ADP36807	TACCACGTGGTCATCCGGAAAGCTGTACAAGGAAGGCTCGATGGCCTACTCGGTCATCAC	CUST_101187_PI429436819	2_BC	GH33
ADP36807	ACGGTACGGTCAAAAACGAGACGCAGCTGCCGGATCCGAACAACAACGCGCATATTACGC	CUST_101188_PI429436819	2_BC	GH33
ADP36826	ATGGCACGTACCGCATACAGCCGCTGTGGCTGGATCTCGATCTCGACGGGCTTGGTCTTG	CUST_101189_PI429436819	3_BC	GH36
AGJ78645	TACCTGCACTATTACTACTATTCTCGCGACGACCTCTCCGTCGATCAGAACGCCGAGGCT	CUST_10119_PI429436819	2_BC	GH4
ADP36826	AAGCCGGATCGTTCCGCGGCGTTCTACCGGTTCACGCAACTGACAACGTCCCAGACTCTC	CUST_101190_PI429436819	3_BC	GH36
ADP36826	ACAAGCTCGGCGAATGGGTCGCCGAATACAAGAGGCACCGCGCATGGTTCGCGATCGACA	CUST_101191_PI429436819	3_BC	GH36
ADP30981	TCTGATTTGAAATCAGGTTACTGGAGAGAGCACCTTGTATCTTTTGGGCGCATTAAATAA	CUST_101192_PI429436819	1_BC	GH23
ADP30981	GTTGGCATCTATGTAGGCAATGGCAGAATGTTTAATTCAAATGACAGTGGAATCGAATAT	CUST_101193_PI429436819	1_BC	GH23
ADP30981	AAATAAGTGAAAAAGAAGCGACTGCGGGTGACCTTGTGTTCTTTGGGGGCACATATGAAG	CUST_101194_PI429436819	1_BC	GH23
ADP31035	CTCGGATTTAAGCCGGGACCCTGGCTTTTAAGAAAGTTTTTCACCATCAAAAAGGTGTAA	CUST_101195_PI429436819	1_BC	GH18
ADP31035	GAAAAAATGATAACCATTCGAGAGTATGGGTTACAAGGAATAGGTGCCTGGCAATTAACA	CUST_101196_PI429436819	1_BC	GH18
ADP31035	TATAGAGATCAACAGGGGCGATCACATGAAGTGTGGTTTGAAGATGTCAGAAGTATGAGC	CUST_101197_PI429436819	1_BC	GH18
ADP31175	CAGGTATTGCCTCCGCATTGTTATCAAGCGGAAAGTTATATACGAAATACATTCAAAAGT	CUST_101198_PI429436819	1_BC	GH105
ADP31175	CAGGATTATGGCATACGATCGTAAATGACCCTGATTCTTATTTGGAGGTATCGGCTTCCG	CUST_101199_PI429436819	1_BC	GH105
AFZ90152	CCGCCGTTTAAGGAAACACAGCAATATGTCAAAAACATAACCAAACAGTATTACGCGTAA	CUST_1012_PI429436819	1_BC	GH23
AGJ78645	ACCTCATCGGGAGTTTTGAGGAAGGTCGGCTTTTCGGTCCTGATCTGGTGCAAGCCTTGG	CUST_10120_PI429436819	2_BC	GH4
ADP31175	TACTATCATGCTTGGGACAATAAGGCGAAAAACCATCTGTCCGGAATTTTTTGGGGCAGG	CUST_101200_PI429436819	1_BC	GH105
ADP31183	AGCGGGAAGTTTGTCCATTGGCGAGTATGAGTACCGAATCATTCAGTTTGACAGACCATA	CUST_101201_PI429436819	1_BC	GH42
ADP31183	TGAAAAAACGGCGGGTATCAAAACGCTTTTCACCTTCCCTATGGATGAAGACACCGATTC	CUST_101202_PI429436819	1_BC	GH42
ADP31183	TTACCTTTCTTCCGACTATATCAAAAAAGCTTCAGCGTTTGCCGAAGCGGGAGGGATTTG	CUST_101203_PI429436819	1_BC	GH42
ADP31188	ACTCAGGATGACAGTCTTGCTTTTCAAGCATTCATCAACGATCCTCTCATCACGCTAGAC	CUST_101204_PI429436819	1_BC	GH4
ADP31188	TTCAGGAACATTGCCGAAGCGTTTGGAAATGCTGGCAAACAGGCACATATCAAATCAGGA	CUST_101205_PI429436819	1_BC	GH4
ADP31188	TAAAACAAAAACAAGGTGCCGCGCTGAAAGCATCGGGTGAAGAAGGAGTCAATATGATTG	CUST_101206_PI429436819	1_BC	GH4
ADP31254	AAACAGCTTACGCTCCGCCCATATGAATCCATCGTTTATCATCTGACAAAACCGTGCTAA	CUST_101207_PI429436819	1_BC	GH13
ADP31254	TTTGAGCTTGAACAATGGACGTATACGGTGCTTCTCACAAACGACGAAGAAGTGAGGGAA	CUST_101208_PI429436819	1_BC	GH13
ADP31254	AAATTGCTCGTCATCAATAACTTTTATGGCACGGAGGCGGTTTTTACACGTCCTGAGCAG	CUST_101209_PI429436819	1_BC	GH13
AGJ78645	TCAACGCCAAGTACGTCGAGCAACGCACTATCGATGCCGCTGTCAACCACAGCCGCACCG	CUST_10121_PI429436819	3_BC	GH4
ADP31297	TTGATTTTAGAGGATTTAATGGAGGCCAACAAGGAGTACTGGCCTGAGCTTGACCAAAGC	CUST_101210_PI429436819	1_BC	GH4
ADP31297	AAATTAACAGTGGAAGCTTGGGAAGAGAAATCATTCCAAAAGCTGTGGCAGGCGCTGATC	CUST_101211_PI429436819	1_BC	GH4
ADP31297	AAGAATGCTGCTGATTGTAGAAAACAACGGCGCGATCGTTAACTTTGACCCTTCTGCGAT	CUST_101212_PI429436819	1_BC	GH4
ADP31640	AAATGTGGATAAATACGGGGGCATTCCTCCCTTTAAGGAAACTCAAAACTACGTAAAAAA	CUST_101213_PI429436819	1_BC	GH23
ADP31640	AAGCAAATGCTGTCCAAATATGACGGAAATGTTTCCATGGCTTTGGCAGCCTATAACGCC	CUST_101214_PI429436819	1_BC	GH23
ADP31640	ATTAAAAAAGCGGCGGACAAACACGGTGTTGATGAAAACCTGATTCGTGCGGTGATACAG	CUST_101215_PI429436819	1_BC	GH23
ADP32279	TTCCTACAATGGTGTAACACCGCTATACGCTCATTACGACTGGGTGCGCTATACAAAAAA	CUST_101216_PI429436819	1_BC	GH16
ADP32279	ACAACACCAGGTAAGATCATGATGAACTTGTGGAATGGTACGGGTGTAGATGAATGGCTC	CUST_101217_PI429436819	1_BC	GH16
ADP32279	AACTCTATTAAATGGTATGTCGATGGGCAATTAAAACATACTGCGACAAGCCAAATTCCG	CUST_101218_PI429436819	1_BC	GH16
ADP32304	CGAACAACTACAATTTAAACGGACCGATTAATGTTTATTCAGAAGAGTATGGTGATTTCG	CUST_101219_PI429436819	1_BC	GH46
AGJ78734	GCCCCCAGTTTGCTTGATAGTTTTGTAGGGGTAGGTCAGGTGACCTTGGTGGTGGTCTGA	CUST_10122_PI429436819	2_BC	GH51
ADP32304	ATGACGATCTGATGAATCCATCAGATCCTGATACCCGTGATGAATGGAGAGAGTCAGTTG	CUST_101220_PI429436819	1_BC	GH46
ADP32304	GCTCACCTAAAGACGGAATAGATGAGAAGAAATGGTTAAATAAATTTCTGGACGTGCGCT	CUST_101221_PI429436819	1_BC	GH46
ADP32375	AATCATTTTTGGGCTCATCTTCCAGCTCAAAGCGTGACAACATTTGTTGTAAAGCGTTAA	CUST_101222_PI429436819	1_BC	GH30
ADP32375	ATCTAGATGGATCACGAGCGGAAGCAGCAATCTTCAACCTGGAACGAATCTCAATGTAAC	CUST_101223_PI429436819	1_BC	GH30
ADP32375	CAAAAGTAACACAGGGGTCAACCAAAACTTTGTGTTGCAGAATGGATCTGCTTCTCAGGT	CUST_101224_PI429436819	1_BC	GH30
ADP32376	ACCGGAACAGGTACAGGAAACTTGTTTAATTTTGATTACTGGCAGTTTACGCAACGATAG	CUST_101225_PI429436819	1_BC	GH43
ADP32376	AGAGAAATAGAAACTGCGGTAAGCGGTGTAACCGGTGTGCACAAAGTATTCTTTGTATTT	CUST_101226_PI429436819	1_BC	GH43
ADP32376	AACATGTAACAAGCATTCATAACGGAGACTGGATTGCTGTTGGAAATGCAGACTTCGGGG	CUST_101227_PI429436819	1_BC	GH43
ADP32582	CCATACTGCTACGGCGATTACACGTATGCAGAAAAAGTAAAAGAAAAAACAAAAACTGTA	CUST_101228_PI429436819	1_BC	GH23
ADP32582	AAATGATCCCATGCAGTCCTCTGAATCTCTTGGTTTAAAGAGAAATGAGATACAAGACCC	CUST_101229_PI429436819	1_BC	GH23
AGJ78734	ATGTCAGGCACAGCTTGTCAATGTCATCGCTCCGATTCGTACTGAAGAGGGTGGTCGCGC	CUST_10123_PI429436819	2_BC	GH51
ADP32582	CCTCTCCAACTATACATCACTTATACTTGGTATGATGTATCAGGAGTCAAAAGGAAAGGG	CUST_101230_PI429436819	1_BC	GH23
ADP32662	TTATATCATGACTCTGGCTTAAATGGTTCTCTGCCTCATTTAGTCCTGATATTCCGTTAA	CUST_101231_PI429436819	1_BC	GH13
ADP32662	CTTCGGCGAACATAATTGGTTATCAAAACCCAAATAATTGGAGTCAAGTTAATGCATATG	CUST_101232_PI429436819	1_BC	GH13
ADP32662	GAACGAACAGTGAAGGAGTAACCAGGACAAAAGAATACACTTTTGTAAAAACTGACCCAT	CUST_101233_PI429436819	1_BC	GH13
ADP33259	GGACCATCTCATTTCACCATCACCATAGATGGTAAAAAGTACAGTCTGAAAGGCCAGTGA	CUST_101234_PI429436819	1_BC	GH18
ADP33259	AACAGGAGGATCTGTGATTGAATTTGATGTGCCTACCTCTACTTCACCCCGATTTGGAAG	CUST_101235_PI429436819	1_BC	GH18
ADP33259	AGATCAAAATTACCCCATCCATCCGAAAATGAGACTGACGAATAACAGTGATGTCACAAT	CUST_101236_PI429436819	1_BC	GH18
ADP33260	AACTCTGATCAAACATGTGGGTATAACGAATGGAAAGATACAGCCGTCTACACAGGCGGA	CUST_101237_PI429436819	1_BC	GH18
ADP33260	TTAAAGCCGAATACGACATACTCATTTACGATATCGGCAAAGGATGCGGACGGAAAGCTC	CUST_101238_PI429436819	1_BC	GH18
ADP33260	TCAGCGGTGATTCAAATCAGACTTTGCTCAACAAATTAGCAGCCGATTTAGGGTTCGCTC	CUST_101239_PI429436819	1_BC	GH18
AGJ78734	ATGGAACGTCTGGTATCAGAGCCGGTTTGGTGGGGAGAATGCTATCGGCATGGAGCATGC	CUST_10124_PI429436819	2_BC	GH51
ADP33263	GCTCATAAACGTTATCTCCCGCAGTTCTTTAAGGAGGCTGTACATGATGAAACAAAATAA	CUST_101240_PI429436819	1_BC	GH4
ADP33263	ATGAATCCACTGATTCCCTCTGATCATAAAGCCCAATCGGTGATGAATGAAATGCTTGAG	CUST_101241_PI429436819	1_BC	GH4
ADP33263	CAATTAGTCATCGAAGCAGCGATCACGGGTGATGACAACATATTGTATTCCGCTATGATC	CUST_101242_PI429436819	1_BC	GH4
ADP33334	TTACGATCGAAGACTGCCGGCTGAAAGTGAAGCTTCCTCCGATGTCAATCGTTTTAATCA	CUST_101243_PI429436819	1_BC	GH51
ADP33334	CAAAACAAAGCTGATGCGGAGATAAAGCTCAGAGGGCTAGAGAACATAAACGAAAGCTCG	CUST_101244_PI429436819	1_BC	GH51
ADP33334	ATATCAGCCTCGAAAAACAAAAAGGGCGCCATCAATATCACCATTTGCAATATTGATCAT	CUST_101245_PI429436819	1_BC	GH51
ADP33355	GGCGAACTGAAAGCTCATTTCACACCGCTTTCATGGAATGTGATCCGTCTTCAAAAGTAA	CUST_101246_PI429436819	1_BC	GH51
ADP33355	CTATCGCATCATCGAGCATATTGTGCTTGAACATGAAGATATCAAAGCAACAAATCAAAA	CUST_101247_PI429436819	1_BC	GH51
ADP33355	TGCTGTGAATAAGAGTGAGGAACCGATGGAGACAGACATTTCGTTAAGAGGGTTTGAATC	CUST_101248_PI429436819	1_BC	GH51
ADP33368	TGATAAAAACGGTAAAAGTATGCTTGACGGCGGAGGCACGATACTTGATTCAGGAAACGG	CUST_101249_PI429436819	1_BC	GH43
AGJ84730	TATGGGATACGCCCATATTCTGGACGCTATCTCACTGACCAAAAAACAGAAAGGCAATCC	CUST_10125_PI429436819	1_BC	GH23
ADP33368	CGTAAACAGCACCTATAAAATCGCTTATGGAAGATCTGCAAACATCACGGGCCCTTATCT	CUST_101250_PI429436819	1_BC	GH43
ADP33368	ATGGAAAGTACTGGCTTTATTATTCCGTTTCCACCTTCGGCAGCAACACATCTGCTATCG	CUST_101251_PI429436819	1_BC	GH43
ADP33483	CGAAAGAGATAAAGGAAGAGCTGATCATTGAGGGAATCGGAACATGTATCTTATATATTT	CUST_101252_PI429436819	1_BC	GH13
ADP33483	TGGATGAATGGAAAGAGATCATTATCGTCCACCATTCCAGCCCGGATAAAGCCGAAATGA	CUST_101253_PI429436819	1_BC	GH13
ADP33483	TTGATTTTTTGGAAGTAAGAGGGCATCTTATAGCATACAGACTCTTTGATTTGGAAACGA	CUST_101254_PI429436819	1_BC	GH13
ADP33499	AGCGGGTGCCTTTATTTTAGCAATGACTGAAACAGACAAACTTCTTACCTCATTAAAAAA	CUST_101255_PI429436819	1_BC	GH105
ADP33499	ATCGGCTGGATTCTATGATTACTACGTCAACAGGGAAAAAAGCACGAATGACCTGCATGG	CUST_101256_PI429436819	1_BC	GH105
ADP33499	TAAAACGGAAACGAGAGAATCTGACGGCTTCTTTTTTGTAAAGGACATATGTGTCGGCAC	CUST_101257_PI429436819	1_BC	GH105
ADP33583	TATGTAACAATGACCGTCCCCCCTTACGGTATTTCTATCATGCGGGCCGTAAAAAGAAGA	CUST_101258_PI429436819	1_BC	GH13
ADP33583	AGTATTGAACAGTGACAATAAGAGGTACGGAGGTTCCGGCCAAATCAATGGAAAGCCCTT	CUST_101259_PI429436819	1_BC	GH13
AGJ84730	TAATGCCGATATGTTAGCTGCCGGACTGGTCTACAACTCAGAACGGGTCAAAAACTATCA	CUST_10126_PI429436819	1_BC	GH23
ADP33583	TACTCCTGAGGTCTATCATCAGTTTGATGTAGGCGTTCCTTTTTATACCGATTACATCGA	CUST_101260_PI429436819	1_BC	GH13
ADP33598	AATGATAAATTAGTCGGCTGGGTTGATGATTCAGCTATTCAATTGAGTGAGGAAACGTAA	CUST_101261_PI429436819	1_BC	GH73
ADP33598	GAGAATATTAAGGTAGTCTCTAAAAAGCAAAAAGGCCAATCAGTTTGGTACCAATTCCAA	CUST_101262_PI429436819	1_BC	GH73
ADP33598	TCGAAGCCTTCTAAAGATGCAAAATCTATCAAACTATCTTCCGTACAGGATTTTGTCGGG	CUST_101263_PI429436819	1_BC	GH73
ADP33618	CATCAGCATACCACCTCAATCCTCTTACAACCTTACGAAACAAGAATATACGTATGGTAG	CUST_101264_PI429436819	1_BC	GH13
ADP33618	TAAACAAATCTTTGCCTACTTGCGAAAGAGCGATCGGCAAACCGCGCTTATCCTGACAAA	CUST_101265_PI429436819	1_BC	GH13
ADP33618	ACTCCGACGAAAGTATGATGTCTTTATTTATGGTTTGTACGATTTGCTTTTGCCGGAAGA	CUST_101266_PI429436819	1_BC	GH13
ADP33921	TATGCTTTAGGGCATGAATCGGCGTCGTTTTGGAAAGCCATTCAAGCAGGAATAAAATAA	CUST_101267_PI429436819	1_BC	GH18
ADP33921	GGGTCGATGACGTTCTCTTATGTTGATAAAAACAAACATAAACATGTCGTTTGGTATGAA	CUST_101268_PI429436819	1_BC	GH18
ADP33921	ACTGAGATCAATACCCTCAAAAAGAAGCTAAAAGCCAAGCCTGCTTACAATAAGAAAACA	CUST_101269_PI429436819	1_BC	GH18
AGJ84730	TTTCGCGCGGAATCGTTAGTCGACAACGCCAGGCTGAAGATTCCCGGATTGGGACACTAA	CUST_10127_PI429436819	2_BC	GH23
ADP33953	GATATCACCTTTACGTACTCTCACTTTGCCGTACCGCAGGCTGAAGGAAATAATGTCGTA	CUST_101270_PI429436819	1_BC	GH68
ADP33953	GGCCCATACAAACCGTTGAACAAAACCGGACTTGTTTTACAAATGGACCAAGATCCTAGC	CUST_101271_PI429436819	1_BC	GH68
ADP33953	ACAGCTCAGGTTAATGTGTCTCAGCCTGATCAGAACTCTCTCAAAATTGACGGTGTTGAA	CUST_101272_PI429436819	1_BC	GH68
ADP33954	GAAGGCGGCACTTCTGTCTTTAAAAATGTCGAGATCAAACATTTAGAGTCTATCTATAAA	CUST_101273_PI429436819	1_BC	GH32
ADP33954	ACCGTTTTTTCAAGTGAAGTATTTCCCCGTGCACACGATAAAGGAATTACCCTTTTTGCT	CUST_101274_PI429436819	1_BC	GH32
ADP33954	GCCGTTTGATGCACATAACAAGAAAGTCCATCTCAAAGTATTGATTGATAAGACAAGTAT	CUST_101275_PI429436819	1_BC	GH32
ADP34074	TCATCCTATATTCACAACACAGCCTACCAGCAGGACACCCTCTATAAAATGAGATGGTCG	CUST_101276_PI429436819	1_BC	GH73
ADP34074	AATCTGGCAACAGGAACAACCTATAACGGAAAAACCGTGTACAACATGTACGGAATCGGC	CUST_101277_PI429436819	1_BC	GH73
ADP34074	TAACCAAAAGGTGCTTTACAACAAAGGGATCCTTGCGGGGAAAGGCCAATCCTTCATAGA	CUST_101278_PI429436819	1_BC	GH73
ADP34302	GAAAATCATGAGGTGACAGTGAAATCAAATGGGGATACGGGGATGAAGGTTTCCGTTTGG	CUST_101279_PI429436819	1_BC	GH32
AGJ84791	CGGAAGCAATCTTTCTCCTGGTATCAACAGGTTATCAGCAGCAACGGCGAAACATTGTAA	CUST_10128_PI429436819	1_BC	GH1
ADP34302	TTAGAAATCTTTATCAACGAAGGGGAAGAGGTATTCAGTGCAAGATATTTTCCTTCCCTT	CUST_101280_PI429436819	1_BC	GH32
ADP34302	GAAAGGCATTGCCATATCAATCGTTTGCATACACTGCACATGTTTATAGACGCGTCGTCT	CUST_101281_PI429436819	1_BC	GH32
ADP34366	GAAATGCTTGAGGCTCATAAAGAGCACCTGCCTCAGTTCTTTAGATCAATTGAAGCGTAA	CUST_101282_PI429436819	1_BC	GH4
ADP34366	ATTGCAGTCGGCGATTTGCCGGTTTCCGTCAGAGGACTGGTTCAGCAAATTAAATCATTT	CUST_101283_PI429436819	1_BC	GH4
ADP34366	ACGACATTCAGCCTGTGAATACGATCAATAATGGGGCAATCGCAAGCATTCCTGACGATT	CUST_101284_PI429436819	1_BC	GH4
ADP34448	ACATGTAAGCGAATCAAAAAGAAGAGCTTCAGCTGGTATCAGCAGGTGATCGCAACGAAC	CUST_101285_PI429436819	1_BC	GH1
ADP34448	CGCTTCTTTAAAGAGAATGATATTTCAATAGAGATGCATCCGGGGGATGAGAAGCTTCTG	CUST_101286_PI429436819	1_BC	GH1
ADP34448	AGAAGCACACTTTTCTTCTCTGACGTACAAGCAAGAGGCGCTTACCCAGGCTATATGAAA	CUST_101287_PI429436819	1_BC	GH1
ADP34458	AAATCACGTTAGACGGCGTGAAATATGATGGAGTGTTTGTGCGTCAGTGGGATTCTGTGA	CUST_101288_PI429436819	1_BC	GH43
ADP34458	ATCACAGGAACATATAAACTCATCCAGCACGGAAAAGACATCTCAGCCGACATCAAAAAA	CUST_101289_PI429436819	1_BC	GH43
AGJ84791	AAGAAACGCTACGGATTTATCTACGTCGATAAAGATAACGAAGGCAACGGAACGCTGGAC	CUST_10129_PI429436819	1_BC	GH1
ADP34458	CCGGTAGTGGCGCCATATCGATACGCAGGTGAAACACTGAAAAAAGTAAAACAAAAAGAC	CUST_101290_PI429436819	1_BC	GH43
ADP34655	CCTCAAAACTGGCTGTTAATCGCGGATCAATTTAATATTGTCAAAAAGACGTTTCGTTAA	CUST_101291_PI429436819	1_BC	GH18
ADP34655	AATAATGCAGCAATCCAATACGATGAAACATCTCAGGCTCCCTTCTTTCGCTATACCGAT	CUST_101292_PI429436819	1_BC	GH18
ADP34655	CAAAATCGTTATGGGACAGAATTTATACGGATATGATTGGACCTTGCCGTACACCGCTGG	CUST_101293_PI429436819	1_BC	GH18
ADP34810	CAAATGGGCGACAGTTTTTCCGAGAGCCGTCATGAAGTCAGCACAGCAAAATCATAAGAA	CUST_101294_PI429436819	1_BC	GH3
ADP34810	TCGATGCTGAAACTGAGAAACAAATCAAAGAGGCGGATTATGTGATTACCGGCTCTTATG	CUST_101295_PI429436819	1_BC	GH3
ADP34810	TTACAAAGAACAGACAGAAGCCATCGCGCAAACCATTACCGATCTTGTCCAACGAAAAAA	CUST_101296_PI429436819	1_BC	GH3
ADP34925	CTTCCATCCATAGAATTAAAACCGTTTGAAAGCAGGGTGTATCTGTTAAAAAGGGATTGA	CUST_101297_PI429436819	1_BC	GH13
ADP34925	TAACAATTTCTCTGACAAAGAAGCCATATTCCAATGGCCGGACGAGCTGGAACGGGAAAT	CUST_101298_PI429436819	1_BC	GH13
ADP34925	CAAAAAGCTGATCAGCTTGCGAAAACAGTACGCGGACCTTATGAAAGGCAGCTATGACTT	CUST_101299_PI429436819	1_BC	GH13
AFZ90152	TTAAAGCAGATGCTCACGAAATACGACGGAAATGTATCTTTGGCGTTAGCCGCCTACAAC	CUST_1013_PI429436819	1_BC	GH23
AGJ84791	ACGGTGAACGATCGTTACCGTATCGATTATCTCTCCGCGCATATTGCCGAGATGAAAAAA	CUST_10130_PI429436819	1_BC	GH1
ADP34992	AAACGGTTTAGGAGAATTTGATAAAGTTGAAAAAGACGGGTCCATTCAGGACGAATACAG	CUST_101300_PI429436819	1_BC	GH1
ADP34992	AAACGAAGAAAAACCCTAACCTTGAAACGAGCAATTGGGACTGGACAATTGATCCGACGG	CUST_101301_PI429436819	1_BC	GH1
ADP34992	TGAACTATTATCAAACAATCACATATGAACGAAATCCGCTGGACGGGGTTTCAGAAGGAG	CUST_101302_PI429436819	1_BC	GH1
ADP39677	TTGGCGAACGATGATTCTATTTTCTATCACTACAGCGACCTCATTCACCTGCGCAAAGAG	CUST_101303_PI429436819	1_BC	GH13
ADP39677	TTCTTCGACTCGGTAGACGACTACAACGACCTTGAAATCCATGATTCCTGGCGTAAATAC	CUST_101304_PI429436819	1_BC	GH13
ADP39677	TTCACGGACGAAGGCACCACTCTGCGACCCTATGAGGCAAAAGTGTATCTGTACCGGTAG	CUST_101305_PI429436819	2_BC	GH13
ADP39678	TTTCTAACTTCACGTCTGATTCGGTGGAGCGCACCTTCTCGCTGCTGGATGATGCGCGTG	CUST_101306_PI429436819	2_BC	GH13
ADP39678	ATTGGCGAAACTGCGCCGCGGTGAGCTTAAAGATCTGATGGTATACGGGTCGTTCGCACC	CUST_101307_PI429436819	2_BC	GH13
ADP39678	GCAAATTAATGCGGAGGCTGCCCTGGACGATCAGGATTCGGTGTTCTACCACTATCAGGA	CUST_101308_PI429436819	2_BC	GH13
ADP39798	ATCGTGGGTAAGTTTAACCCGAAAACCCTCAAATTCAAGGTAGAAACCCCCTTTACCGAG	CUST_101309_PI429436819	1_BC	GH32
AGJ85025	AGATAAAGTTGAAGCTGACGGCAGCATTAACGATGACTACCGTATCAGCTACCTGAACGA	CUST_10131_PI429436819	1_BC	GH1
ADP39798	TTGCGGCTTCGCTGGGTGCAGAGGTATTTAGTGCCCGCACCTTCTTCAAAGGTGAGAAAC	CUST_101310_PI429436819	2_BC	GH32
ADP39798	TAAGCTCTATCAGCATCCTGTGCCCCAGCTTGACGAAGCCATGCCGCTTCAGCCAATCGA	CUST_101311_PI429436819	2_BC	GH32
ADP40075	TTACTCGTGAAATTACTCAGAAGCAATACGATGCGCTCGTGTCATTCACCTTCAACCTGG	CUST_101312_PI429436819	1_BC	GH24
ADP40075	ATGCATCAGATATCACCTGACGGAATTGCCTTCTTGGAAGAGAAAGAAGGGTTCAGGAGT	CUST_101313_PI429436819	1_BC	GH24
ADP40075	CTGTACAAGCGCAGGGAGGAGGAAAGGGCTATGTATCTTTCTTCGCTTCCCCAAGCATAA	CUST_101314_PI429436819	2_BC	GH24
ADP40532	AGAACTATGTGCAGAAGATTCGCGATCTTTCCGAGACAAAATATAAGCTGACCTGCACGC	CUST_101315_PI429436819	1_BC	GH23
ADP40532	TAAGCAGTCGCAGATTGTGCGTATTGAAGCTCAGGCTTCCACGCAAGACTCCACCGCTCC	CUST_101316_PI429436819	2_BC	GH23
ADP40532	TTCAATTGATGCGCAGGGCCGCTACCTGGAATCGCTCAAGAAACGGCTGGGCAAATACGC	CUST_101317_PI429436819	2_BC	GH23
ADP40644	TATTCTTCGATTGACGACTACGTGGATGTTGAGGCTCATAACGCTTTTAAGACCCTGCGT	CUST_101318_PI429436819	1_BC	GH13
ADP40644	ACACTGCGCCCCTACGAATCGTTGACTTTGATCGTGGAAGAGCCCATCGTTTCTTCTTAG	CUST_101319_PI429436819	2_BC	GH13
AGJ85025	AAGCTGTAAACCGGAAGATATCTTTGAAACCCTGCAACAGAATCGCAGCTGGCAGTTCTT	CUST_10132_PI429436819	1_BC	GH1
ADP40644	AATTACAAGAATCCGCTCAGTCAGGTTAGCGGTGTTTCCGGCTCCGATCCCCGCGAGGTT	CUST_101320_PI429436819	2_BC	GH13
ADP40692	AAATTCGTGACCGGGCGATCGCTATTTTCTCGCCGAAGTTCACCGTATCCGCACGCGATG	CUST_101321_PI429436819	2_BC	GH76
ADP40692	ATTTCGAGTTCTCAGACGGTTCACACCACCTCGTACTCCACTCCGGTGACAACGGCGATG	CUST_101322_PI429436819	2_BC	GH76
ADP40692	TACAATCAGGGCACAACCCTAGCGGTGCTTCTGGCGCTTGCGGAATCCTCGGAGATTTCA	CUST_101323_PI429436819	2_BC	GH76
ADP41269	AATTCTATCGAGAAATTATGTGGCTCAAAGGTACTGGTATCGCTACCGGTTGGGCTGATG	CUST_101324_PI429436819	1_BC	GH25
ADP41269	AAGAAATTGAATGGTTAGCCAACGAGAAAATTACTACCGGTTGGCCGGATGGCACTTTCC	CUST_101325_PI429436819	1_BC	GH25
ADP41269	TTACGATATCTGGCAGTTCTCTTCTGAAGGACCTTTCGTTGGAGACTCGAATTTCTTCCC	CUST_101326_PI429436819	1_BC	GH25
ADP41500	TAAGAAGTCTTTTGATTGGTACCGTCGAGTGATCACATCTAACGGTGCGGAGCTTGAGAA	CUST_101327_PI429436819	1_BC	GH1
ADP41500	AACTTGTTGAGGTCGATGGTGAAATGACCGTGATCGACGATTACCGTATCGATTATCTGC	CUST_101328_PI429436819	1_BC	GH1
ADP41500	AAAGCAACGAAGGGAATATTCTCGGTGGAGTATCTAACCCAACATTGACCGCTTCCGAAT	CUST_101329_PI429436819	1_BC	GH1
AGJ85025	GAAAAGCTTCTACTGGTACAAAGAGGTGATTGCCAGCCGTGGCGGCAGCTTGAAAGAGTA	CUST_10133_PI429436819	2_BC	GH1
ADP38186	CCCGAATATCATTTGCCTGCCAATAAACCATATTCTCTAAATGTGGATTTGCAATTATTC	CUST_101330_PI429436819	1_BC	GH2
ADP38186	GTTTACTTCCATACAGCAGCACTATGATAGAGGAAGCACAACATATAAGTGATTTAGGTG	CUST_101331_PI429436819	1_BC	GH2
ADP38186	TAACAGACGATTCTGGGCATGGCATGCGTATTCAGCGGCATAATAGTACTAGCAACTTCT	CUST_101332_PI429436819	1_BC	GH2
ADP38187	AGTATTCGTCAATATGTAGCTCTTCAATCATGCTATCCACTAGTTGCACAAGACGAGTAG	CUST_101333_PI429436819	1_BC	GH29
ADP38187	TATCGCAAAATTCTACGTTTTGACGCGATTCGTGCAGTATCGTTAACTGTGAGAATAACT	CUST_101334_PI429436819	1_BC	GH29
ADP38187	GCTGAAATTCACGTTATTGATGAATATGGAGTAAATCATCATGTTTCAGATGTTCATGCC	CUST_101335_PI429436819	1_BC	GH29
ADP38272	GATTTAGAAGAAGGAAGCCTTACGCGAACTGAAAGGAGCCAACATGGAAGAGACATTTAA	CUST_101336_PI429436819	1_BC	GH33
ADP38272	GAAAGAGAGACTACTGGAATTTATATAACAGCAATAGATTCCAATCTTTGGAAGCAGGAT	CUST_101337_PI429436819	1_BC	GH33
ADP38272	TTCCACCACGTTTATCAATGCCTTAGCTCTAGCAATAAACGAACTTTGCAACTACTGTGG	CUST_101338_PI429436819	1_BC	GH33
ADP38290	TCTAATGGCGTATCGTATGATGATGTGATGATTTCTACCTACAGCGCGGATCATGCTCTT	CUST_101339_PI429436819	1_BC	GH13
AGJ85033	ATCAGAAAATGAAATACGATGCCGAGCCGGGCAAATTCAACGTCTTTATTGGCGTCGACT	CUST_10134_PI429436819	1_BC	GH3
ADP38290	ATATGACGGATTCGTCTGTGGCAATACCTGCTCAAAGTGCCGAATTGTTGCGTAATATCG	CUST_101340_PI429436819	1_BC	GH13
ADP38290	ATTCCGTTTACTCGTTCTACAAGCGTTTGATTGAGTTGCGCCATTCGCAGCCTGTTGTTT	CUST_101341_PI429436819	1_BC	GH13
ADP38308	ATTGCAAAATCATAATTGGCGAATTATAAATGGTGTAACTGTTGGAGATAGTTGGCGCCC	CUST_101342_PI429436819	1_BC	GH13
ADP38308	CTGTCATTATTTCGCGAGAGCATAAGGAAGAATCTCTTTTGATGATTATTTCACGTAGTA	CUST_101343_PI429436819	1_BC	GH13
ADP38308	TTAAATGCATTGCGACGTGATCATATTGCGTTGCGAAGGGGTACGCAAAGTTGTTACGCT	CUST_101344_PI429436819	1_BC	GH13
ADP38321	GAAGTGTTTAAGTCACCTAGAGTGCTTTCTATGGCAGCTGTTATGAACGGCAAAAAATAA	CUST_101345_PI429436819	1_BC	GH77
ADP38321	GAATATCCAAATTGGCGTATTCCTCTTGCTGATAAAGATGGCAATGTTGTTCATACCGAC	CUST_101346_PI429436819	1_BC	GH77
ADP38321	ATGATGAAGATGCTTTTGGAAGGCGGATGGATTAGCAAGGATGCTGCCGAACATGTAGAA	CUST_101347_PI429436819	1_BC	GH77
ADP38323	AATCCTATGAATGATGCGTCTGCAACAATTGATTTGCCTGCTAAATCTGCGAACCCGTGG	CUST_101348_PI429436819	1_BC	GH13
ADP38323	AATGCGGAGTTTTATGATGCTCAGCACACAAGGCTTACTGCGTCTGATGATGCTGTTCTT	CUST_101349_PI429436819	1_BC	GH13
AGJ85033	TGTACTACAGCCATCTTAATACCGGCCGTCCGTACAATGCCGATAAACCGAACAAATACA	CUST_10135_PI429436819	1_BC	GH3
ADP38323	ACTAAGCGATTCCAACCTCTTGTAGAGTGGTATAGTGCGCTTATATCGCTTCGTGCTAAG	CUST_101350_PI429436819	1_BC	GH13
ADP38327	TTCCAAGAATTTTGGATTCTCCACGGCCGCAAAGTCGAAGTTGTATTTGCCTGTTGAAGC	CUST_101351_PI429436819	1_BC	GH13
ADP38327	TTATGGCGACGAAATCGGCATGAAATACCGCGATATTCCTACAAAAGAGGGAGGTTATGC	CUST_101352_PI429436819	1_BC	GH13
ADP38327	ACTTGTAACGACGGCTACTTTAGCTTTATAACGTGCAATCACGATACGCCGCGTTTAGCT	CUST_101353_PI429436819	1_BC	GH13
ADP38650	CTCAATCGCGAAGTTTCCTTCTGCTTATGAGTGAAAATCAAGAAGAAAATAATCTAGCAT	CUST_101354_PI429436819	1_BC	GH13
ADP38650	TGGACACTCATAATCCAAAAGGACCGCAATTGCATTATGAATCAGGATTCAATATTGTTG	CUST_101355_PI429436819	1_BC	GH13
ADP38650	ATGAGCCTATAACATTTACTTTGCCAGATAAGAATTATGGTGAAAAGTGGACTCTTGTTG	CUST_101356_PI429436819	1_BC	GH13
ADP38661	AAGAAGCTTGCCAAAGGCAATAGTGATGGTGTTAAAACAGGTGAGACTAAAGGTAAGTGA	CUST_101357_PI429436819	1_BC	GH13
ADP38661	GAGCTAGAAACGTTACAATATTTATTTGCGTGTTTGTTGCGTCAATTTGTACGTTTGTTG	CUST_101358_PI429436819	1_BC	GH13
ADP38661	TTGATGCGGAATCTGCTGTTGCTCTTCATGTTAATGCTGTAAAAAGTCTTGGAAATGCTA	CUST_101359_PI429436819	1_BC	GH13
AGJ85033	TCAAGCCGGGAGAGACGCAAACCGTCGCCTTCCCGATTGAAATTGACGCCCTGAAGTTCT	CUST_10136_PI429436819	2_BC	GH3
ADP38989	GTTAAATGTAGAATTACGTCCTTTCCAACTATGTTCATTGCGTATTCGCATTGCATCTTA	CUST_101360_PI429436819	1_BC	GH38
ADP38989	CTGGTGGATATGCAAATGGGCAAATAAAACTCAATAAAATCTTGCGTTATTCCTCAATTG	CUST_101361_PI429436819	1_BC	GH38
ADP38989	TGCTACCAGAAGTCGATCCATTGTTTACGATTCACAGAAACTCAGGTCTAATTGCATTAG	CUST_101362_PI429436819	1_BC	GH38
ADP39003	CTACAATTATGATGCTCAAAATCAATCTCTTGGAGCTTTTGGATACGCGATTTTTGAAGT	CUST_101363_PI429436819	1_BC	GH13
ADP39003	TGCGTTTAATGAATCTAACGATTCGTTTAGTGCTTTGCCTGATTGTAAGCCGATTATTAG	CUST_101364_PI429436819	1_BC	GH13
ADP39003	GCGCGGAAAGTTTGTGTTTGCGCGAGAAACTGACTCTAAGCGTGTTGTTGTAGCTTTAAA	CUST_101365_PI429436819	1_BC	GH13
ADP39070	ATATTCTGCAAGGATTACTGTTCCAGCGCTTGGAGCTGTATTCCTTAAGCCAGTCAGCAA	CUST_101366_PI429436819	1_BC	GH13
ADP39070	TGGTTCTGATATTCACAATGGCACATTCACAGCCGCTGCTGAAGAGTATCATTCAAGACC	CUST_101367_PI429436819	1_BC	GH13
ADP39070	TGGCATTGCCTAAGGGTGGTCAATGGGAAGAAGTTCTTACAACAGACGACGCTAAGTATT	CUST_101368_PI429436819	1_BC	GH13
ADP39306	GAAGCCTACACATCTAATGGTACACTCAAAGATACTAAGACTTATGCTTTTGGAGTGTAG	CUST_101369_PI429436819	1_BC	GH25
AGJ85226	AAGTTGATAAGCTCCAGCAATATATTGAGCGCGTCGACGGTAAAACGATGCTGTTTGACG	CUST_10137_PI429436819	1_BC	GH13
ADP39306	CAATTTAAGGGTCCATGGGCTTTGTGGAGTCCTAAATCTGGAATTTATTGGACACATTTT	CUST_101370_PI429436819	1_BC	GH25
ADP39306	AATCCTAATGGTTACACGATTATCAAAATATATGACTATAACGCCAAACAATGGGTGAGC	CUST_101371_PI429436819	1_BC	GH25
ADP39309	GCGCTGTTCATTATACTTACATTTGTTGCAGCTATTGCTCGTTATAAAGTTGCATTTAGA	CUST_101372_PI429436819	1_BC	GH13
ADP39309	GGTGTTTCAAAGCGTGGTGGATCTATGCTTCAAACAGGAAGCAACATTGTTTATACTTTT	CUST_101373_PI429436819	1_BC	GH13
ADP39309	CTACTTGTAGACGAGAGTGGCAAACAAATCGCATGGACTGAAGTAACTGTTGTAGATAAT	CUST_101374_PI429436819	1_BC	GH13
ADP39329	GGCAGTGAGGTTTTAGATTCTCATAGAATTCGTTTTGAGAATTGTAATTTCGCTTTTTCC	CUST_101375_PI429436819	1_BC	GH2
ADP39329	CGTTTACTTCCAATACTATTGAACAGGCGAAGCATAGAAATGAATTACATGAAGATGATC	CUST_101376_PI429436819	1_BC	GH2
ADP39329	TTTTAGTAACGCGTTTGTCTAGTAGTTCTATGACTGATGGATTCTCTTATTCTGCTTGGC	CUST_101377_PI429436819	1_BC	GH2
ADP39332	GAAAATTCTAATACATGGTGCACCAGTAGTTATAAATGGGTGTGCTGAGGATGGTATGTA	CUST_101378_PI429436819	1_BC	GH65
ADP39332	GTTGGAAATAAATATATCAGCAGATAAAGTTGAAGTTCACATGTTGCAAGGTAGCAGCAT	CUST_101379_PI429436819	1_BC	GH65
AGJ85226	ATGGTTTTATAAAGCGTGGATTGACCACGTCCAGGAAGTGGCGACAAAGCCGTTGTTTAT	CUST_10138_PI429436819	1_BC	GH13
ADP39332	TCCTAAACTTCCATCTCGATGGAAGTCTATAGTTTTCAGATTGCATTATGCTGGTAGATG	CUST_101380_PI429436819	1_BC	GH65
ADP39370	CTGTTCTTTTAGACAACTTATTTGACTTGCCTAGAGTTAAGTCTTTAGCGCAAATCATGA	CUST_101381_PI429436819	1_BC	GH77
ADP39370	CTGGTACCAATGATGAATATCCAAATTGGCGTATTCCTTTGGCTGATGCTAATTGTAATC	CUST_101382_PI429436819	1_BC	GH77
ADP39370	TATATCGAGCACTTAAAGCTGCTCCTTCCAAGCTGCTTGCTGCATCCATTGTTGATGCAA	CUST_101383_PI429436819	1_BC	GH77
ADP55017	ATGGCCTACGACTTGGAGCGGGCCGTGGAATTAGCCTGGGAGAGCTTGGGAGAAGAGGAG	CUST_101384_PI429436819	3_BC	GH13
ADP55017	TACGATGCTTTGCGGTTCCAGAAAACGTCCCCCCTCTACCTCACCCTCCTCCAGCTGGAA	CUST_101385_PI429436819	3_BC	GH13
ADP55017	AAATGCTCCCCCAGGTTCCCATGGAGGAAGGCCTCGAGTCCCTCTTCGTGGAGACCATGG	CUST_101386_PI429436819	3_BC	GH13
ADP65780	CCAAGATACCAGTGGTAATCATATTCCGGCCGACTTTAGATATTTTCGTTATAAAGAAAA	CUST_101387_PI429436819	1_BC	GH43
ADP65780	GAAAAAATTATCAGATGATTACATCCGTGGGGGAGGATTCTTCACAGGGGCCTTTGTAGG	CUST_101388_PI429436819	1_BC	GH43
ADP65780	GAACTTGGCCGCATTCTTGAATTAACAATATGTGACAACTTTTCTTTTTCACAGCCATTA	CUST_101389_PI429436819	1_BC	GH43
AGJ85226	TTTTCTGGGCAATCGCCAGGAGGTGGTAGAAACCGACGACGAAGGCTGCGGCACTTTTAC	CUST_10139_PI429436819	2_BC	GH13
ADP65781	TACTACATGATCATGGCCACCGAGGGCTACCAGAGCAGCGGCAGCTCCGACATCACGGTC	CUST_101390_PI429436819	3_BC	GH11
ADP65781	AAGGGCACCGTGACCACCGACGGCGGCACCTACGACATCTACAAGACGACCCGTTACAAC	CUST_101391_PI429436819	3_BC	GH11
ADP65781	GCCACCATCCAGGCCAACGGCAACTGGACCTGGCCGTCGGTCTCCTGCAGCGCGGGCTGA	CUST_101392_PI429436819	4_BC	GH11
ADP65783	GGCGCGTTCGCCGAGCCGAACGGCTTCCGCCTGAACGACGTCTCCTGCACCACGGCGTAG	CUST_101393_PI429436819	4_BC	GH12
ADP65783	CACAACGCCCGCATCGCCGCCGGCGGCAGCGTCACCTTCGGCTTCCAGGGGACGTACGGC	CUST_101394_PI429436819	4_BC	GH12
ADP65783	AACGCCTGGAACGCCTCGGTCAGCCCCGACGCGGGCACCGTCACGGCGACCGGCGTGGGC	CUST_101395_PI429436819	4_BC	GH12
ADP66084	GAGATATGCTACAATTGTCGCATATGTCAATGGAACTAGTGCACTTCTTAAAACATTTTC	CUST_101396_PI429436819	1_BC	GH23
ADP66084	ATTAATGCAAATCAAACCTTCCTCAGCCGGAGCAGAAGTATATCGTTTAAATGGAAAAAA	CUST_101397_PI429436819	1_BC	GH23
ADP66084	CATTGTTTACGTAGAATCTTCTGGTAATCCTTATGCTAAAAGTCAATCTAATGCTATCGG	CUST_101398_PI429436819	1_BC	GH23
ADP66267	GGAGGTGCAATTAAAGGCCATCATTTTGATATTTATGAAGGAATTGGTACAAAAGCATCT	CUST_101399_PI429436819	1_BC	GH102
AFZ90152	AATACGGAGTGGACGAAAAGCTGATCCGCGCGGTTATTAAACAGGAATCAGGCTTTAATC	CUST_1014_PI429436819	1_BC	GH23
AGJ85256	CCGTATGGTCAGGCAATGGCGATATTGTGTCTGACGGAGTATTTGCGCAAATACTTCTAA	CUST_10140_PI429436819	1_BC	GH105
ADP66267	CAGGAAAAAATGGTTGGCCCTATAAATCAATTGGACAAATCCTTATAAATCGAGGTGATA	CUST_101400_PI429436819	1_BC	GH102
ADP66267	CTATTAATAAATGGTTTACAAAACACACAAACAAAGAAATACAAGATTTATTTGAAAAAA	CUST_101401_PI429436819	2_BC	GH102
ADP66658	GAGATATGCTACAATTGTCGCATATGTCAATGGAACTAGTGCACTTCTTAAAACATTTTC	CUST_101402_PI429436819	1_BC	GH23
ADP66658	GTTAATGCAAATCAAACCTTCCTCAGCCGGAGCAGAAGTATATCGTTTAAATGGAAAAAA	CUST_101403_PI429436819	1_BC	GH23
ADP66658	CATTGTTTACGTAGAATCTTCTGGTAATCCTTATGCTAAAAGTCAATCTAATGCTATCGG	CUST_101404_PI429436819	1_BC	GH23
ADP67238	GAGATATGCTACAATTGTCGCATATGTCAATGGAACTAGTGCACTTCTTAAAACATTTTC	CUST_101405_PI429436819	1_BC	GH23
ADP67238	ATTAATGCAAATCAAACCTTCCTCAGCCGGAGCAGAAGTATATCGTTTAAATGGAAAAAA	CUST_101406_PI429436819	1_BC	GH23
ADP67238	CATTGTTTACGTAGAATCTTCTGGTAATCCTTATGCTAAAAGTCAATCTAATGCTATCGG	CUST_101407_PI429436819	1_BC	GH23
ADP72872	GTGGAATGAGCTATTGGAAACTAGGATTAGATTTTCCACAAAATTGGTTGCTATTAACAG	CUST_101408_PI429436819	1_BC	GH18
ADP72872	GGTTTGAAGATGCCCGCTCGATTCAAGCAAAATTCAACTTAGTAAAAGAGCTTGGCCTAC	CUST_101409_PI429436819	1_BC	GH18
AGJ85256	ATGTGGAAGAGGCGGTGTATCAGTTTTTACTTCACGTTCAGAACCTGATGGATCGGGAAA	CUST_10141_PI429436819	1_BC	GH105
ADP72872	CAAACGCGCAAGCTCCCCATTTTCGTTATCGAGATGAAAGCGGAAAAGAACATGAAGTGT	CUST_101410_PI429436819	1_BC	GH18
ADP73075	TAAAAAGAAAAGCTTTTATTGGTATAAACAGGTGATTGCTTCCAACGGCAAAGAGCTGTG	CUST_101411_PI429436819	1_BC	GH1
ADP73075	TATTGTCAATGACGACTACCGCATTGACTATCTCCGCCGTCATATTCAAGAAATCCAGCG	CUST_101412_PI429436819	1_BC	GH1
ADP73075	ATTTAAAATCGTTCGCAACCCACATTTAGAGGCGACGAATTGGGACTGGGAAATTGACCC	CUST_101413_PI429436819	1_BC	GH1
ADP73155	TCACTGTATGCTTTGTTAGACCGATACACGCTTATTTTTGATGTGCCGGTTTATAAATGA	CUST_101414_PI429436819	1_BC	GH73
ADP73155	TAACAATCCAACGTATAAGCAGGATACGCTATACAAAATGAGATGGAACCCGGCCAACCC	CUST_101415_PI429436819	1_BC	GH73
ADP73155	AAAGTGGTATATAACATGTACGGATTGAATGCTTATGACAGCTGCCCAGTCCGTTGCGGA	CUST_101416_PI429436819	1_BC	GH73
ADP73474	GAAGCTGAATAACATTAAAAATCCCGACTTGATTCTTGTCGGACAAAAATTGCGTGTAAA	CUST_101417_PI429436819	1_BC	GH73
ADP73474	GAAAGGCGATACGCTCACTGCGATTGCGAAACGATACAATACATCAGTGCAAAACTTAGT	CUST_101418_PI429436819	1_BC	GH73
ADP73474	GAAACCGGTGAAATCTGCAGTTGCAGCCAAAAAAGAAAAACCTCAAATTTATATCGTGCA	CUST_101419_PI429436819	1_BC	GH73
AGJ85256	TGGTGAAAAATATCTCCCCGGAAGGCGAGCTGTTACAGACCTCGTTTGGGACCGGGATGG	CUST_10142_PI429436819	2_BC	GH105
ADP73528	ATTATAAAGTTGGCGTTCCGCTATTTGCCAAATACCGGGAAATCATCAACAGCGATGCGG	CUST_101420_PI429436819	1_BC	GH13
ADP73528	GAAATGTTATAAGCGCTGCAAATCTTTGTATGAGCTAGACCATTCTCCAGACGGGTTTGA	CUST_101421_PI429436819	1_BC	GH13
ADP73528	GATTGGATGCTTTTTGATTTCGAGATGCACCAGAAAATGAATATGTACGTGAAAGCATTA	CUST_101422_PI429436819	1_BC	GH13
ADP73582	GTTCATAACAACATCATCGTGGATGAAATTGGGACATGGGTGCTTGTTAAACAAACGTAA	CUST_101423_PI429436819	1_BC	GH13
ADP73582	ATTATTGTCATTCACCATAACCAAGAGGAGGCACAATCCGTTTTTCTGCCTGACGGCGAA	CUST_101424_PI429436819	1_BC	GH13
ADP73582	GAAAGTCCCACCGTGCTTTCCGGTTTACTACCGAAGCAGAGATAAACAGCCATCTTTTTT	CUST_101425_PI429436819	1_BC	GH13
ADP73962	ATGGAGCAGTGATTCAATACGATCCAACTGCCCAATCTCCGTTTTTCCGCTATATCGACA	CUST_101426_PI429436819	1_BC	GH18
ADP73962	TTCCCCTATTCATCAAATAAGAAGAGTGCTTGATTACGCGGTCAGTGTCATTCCAAGAAA	CUST_101427_PI429436819	1_BC	GH18
ADP73962	ATTTTTGCAGCGTGCTGTGGAGAGGCTTCATCGTGAAGGATACTTTGTTTCGACTTCTCT	CUST_101428_PI429436819	1_BC	GH18
ADP74209	TGTCCATAAACAGAAGCTGCCAAATGGGCTAGAAGGGCTGGCAAAACGCATTAACCAAAT	CUST_101429_PI429436819	1_BC	GH36
AGJ85356	AGATTAACGATATGGATGCCGATGAGTTCTTTGAGCACGTGGTGAAAAAACATCCGGCTC	CUST_10143_PI429436819	1_BC	GH23
ADP74209	GCGCCCGATTCTCATCAATAACTGGGAAGCGACCTATTTTCATTTTGATGAAGAGAAAAT	CUST_101430_PI429436819	1_BC	GH36
ADP74209	ATAAAGGATTAAATGGAATGTCGCAAACTTATCACCAGTTATACCGCACCCGCTTGGCGC	CUST_101431_PI429436819	1_BC	GH36
ADP74244	GCAGACGGTACGATAAATGATGATTACCGTATTCAATATCTGCGTGATCATATTAAAGAA	CUST_101432_PI429436819	1_BC	GH1
ADP74244	CGATATAATATTCCTTTATTTATTGTGGAAAATGGTCTCGGTGCTAGGGATGTCGTTGAA	CUST_101433_PI429436819	1_BC	GH1
ADP74244	GGCAGTGAACCTGATGGAGAATTTGGTCATATCGTTCGTAATCCTTATGTCAAGGCAAGT	CUST_101434_PI429436819	1_BC	GH1
ADP74716	CGATTTTCGAAAAATAACGCTTCGCCCGTATGAATCGATTGTTTATTACTTGACAAAATC	CUST_101435_PI429436819	1_BC	GH13
ADP74716	TGTTGCTGTAAACGGCTATGCGAGCGAAATATTAATTTCTAACTATGATGACTCACCGAG	CUST_101436_PI429436819	1_BC	GH13
ADP74716	AAAGCTGCTTGTTGTGAATAATTTTTACGGAAGGGAAACGACGTTCATCTTGCCGGATGA	CUST_101437_PI429436819	1_BC	GH13
ADP74878	CGTTTCTATTTGCCAGAAAACGATCATCGTATCTTGATCGTAAATGGAAAAGAAATAGGT	CUST_101438_PI429436819	1_BC	GH31
ADP74878	GTTTCTGTTAGTATGGAGACTACGTGTAACATTGTCAATTTAACTCTTACGATTGAAGGA	CUST_101439_PI429436819	1_BC	GH31
AGJ85356	TTTTATCGTTGTATTGTTGGCCGGTTGTAGCTCAAAACAGGATTATCGTAACCCGCCGTG	CUST_10144_PI429436819	1_BC	GH23
ADP74878	CTCATCTTACAGACTATATGAAGATGATGGTATTACTGCGGATTATGAAGAAAACCATAC	CUST_101440_PI429436819	1_BC	GH31
ADP74892	CGCACAATTAAAAAGAGCGGATACTGGTTTAAAACACTTGTGGAGAACAACGGTTTTTAA	CUST_101441_PI429436819	1_BC	GH1
ADP74892	ACAAATGCCTATAAAAATCGCTACGGATTAGTGGCGGTGGATCTTGAAAACAATAGAAAA	CUST_101442_PI429436819	1_BC	GH1
ADP74892	TCCAAGAAGGAGCGAACGTTAAAGGCTACCACGTATGGACGTTTATGGATAACTGGTCTT	CUST_101443_PI429436819	1_BC	GH1
ADP75106	ATGAAAATGGTGCAGCAAATCATCGACAGCACCGAAGCTCCTGTCATCGCAATTGGAATT	CUST_101444_PI429436819	1_BC	GH3
ADP75106	TGGAATCATTAGAGAAAACGGTACGGACCTATGTTCCAAATGCGACTGTCATCCAAGCAG	CUST_101445_PI429436819	1_BC	GH3
ADP75106	ATGCATTGCCGATTCAAGCAAATGAAGTGAGCAACCTTGTTGTTGTGGGAAATGCGATGA	CUST_101446_PI429436819	1_BC	GH3
ADP75618	TTGGCAATTATCTGGACATCCAAGAAAATGGAAATGTGTTGCATATGCGGCCGCATGAGG	CUST_101447_PI429436819	1_BC	GH13
ADP75618	TTAATCATTGTGACCATGCAAATGACTATGAGCTTCCCGGGTCGCTTGCTGCATACAAAC	CUST_101448_PI429436819	1_BC	GH13
ADP75618	AAACGATCCGTATATTTATGCGTACACTCGTGAACTTGACGATGTCCGCTGGCTTATCGT	CUST_101449_PI429436819	1_BC	GH13
AGJ85356	TATCCTTGAGAATGGCCCGCTTGCCGGGATTAAAGATCCGCAGGTGATGCGCTATGCGGT	CUST_10145_PI429436819	2_BC	GH23
ADP75701	GCCATTTTCTGAAACAAGGGCATATGTGAAAAAAGTGCTTAACACCTATAACTCCATATA	CUST_101450_PI429436819	1_BC	GH23
ADP75701	ACAGGAAAATCGCTTTCCTTCAAAAGCACGGATGAAAACATCGATGCGTTGATCGCACAG	CUST_101451_PI429436819	1_BC	GH23
ADP75701	AATTTTTGGAACAGCAGCAGCCAATGCCGCCAGTGAAAGAAAAACAAAATGCAACGCCTC	CUST_101452_PI429436819	1_BC	GH23
ADP75873	AAAGTGAATGAAAACTATAAGACCATTAACGTCGAGGCGCAATTGCGCGACCCGAATTCC	CUST_101453_PI429436819	1_BC	GH13
ADP75873	AAGAAGTGATGGAAGTTATTTGGAAAACAGGACGCGACAATTCGCGAACCCCGATGCAAT	CUST_101454_PI429436819	1_BC	GH13
ADP75873	ATAAAGATGTTGCGGTTAAAAAGATGTATCAGCTGGAGCGGGAAAAAGGGCGTTCGCATG	CUST_101455_PI429436819	1_BC	GH13
ADP75911	TTGAAAGAAATTCGCTTGCGTCCATGGGAAGCGCGCGTATATAAAATCCGTTTGCCATAA	CUST_101456_PI429436819	1_BC	GH13
ADP75911	GCTTCCGGACCATATCATTTACAAAACAAAAGAACTGCTTATTAGTAATTACGATGTGGA	CUST_101457_PI429436819	1_BC	GH13
ADP75911	GCTGGGAAATGAACAACTGATCGTTATTACCAATTTTTCAGAAAAAACTCCTGTTTTCCG	CUST_101458_PI429436819	1_BC	GH13
ADP76090	GCAAAACAAATATTAGACGATTTAATCGAGGCAAACAAAGGATATTGGCCAGAATTGCAT	CUST_101459_PI429436819	1_BC	GH4
AGJ85365	ATGTCCAGCATACCTACGACAGTCAACAAAAGCTGGTCGAAAAGTATGATGTCAGCTCGA	CUST_10146_PI429436819	1_BC	GH37
ADP76090	TCTTACCAAAAATTATGGCAAGCTATAACGCTATCTAAAACAGTGCCAAGCGCGAAAGTG	CUST_101460_PI429436819	1_BC	GH4
ADP76090	GGGTTAATGGAACAACAAGTATCTGTGGAAAAGCTAGTGGTAGAAGCATGGATCACAAAA	CUST_101461_PI429436819	1_BC	GH4
ADP76277	AAATTGTGTTTTCGGATAATTTCTTTGATTTGCTTCCTTCGGAGCGCAAGATGATCAAGA	CUST_101462_PI429436819	1_BC	GH2
ADP76277	GCTGAACAAGTGGTTGTCCGGTTAAGATCGTTGAATAAAAAAGCGGAAGAAAATTATTAT	CUST_101463_PI429436819	1_BC	GH2
ADP76277	AAGAATTTTTGATCCATGTGAAGGGGAATGCTTCGCTGCCTATTGCTTCCTTGAGCGAAG	CUST_101464_PI429436819	1_BC	GH2
ADP76397	ACGATTTCGTTTGCTGCCAATGGACAGCTTGTTTTTGACATTGAAAAATGGAGTTTGTAA	CUST_101465_PI429436819	1_BC	GH32
ADP76397	TTTGTAAATGGAGGAGAAGAAGTATTTACGGCACGGTTCTTTCCACATAAAAACAATCAA	CUST_101466_PI429436819	1_BC	GH32
ADP76397	GCAATGTTATTTGGAATATTTGCATTCGTTGCACATGTTTTTAGACACTTCCTCAATCGA	CUST_101467_PI429436819	1_BC	GH32
ADP69398	TCGCCGTAAATGGGCTTCAAGATGTTCGACGGTTGCAAACGTCTGAATTACCGTTTAAAG	CUST_101468_PI429436819	1_BC	GH31
ADP69398	TAGCCGATTGTCGCTTTCGATCTTCGACGACGACGGCGAAAGCGTCTTCGACCTGTCATC	CUST_101469_PI429436819	2_BC	GH31
AGJ85365	ATAAAGCGGGCTGGTACGCCGATTATGACCTCAAGACTCATAAAGTACGTAATCAGCTCA	CUST_10147_PI429436819	1_BC	GH37
ADP69398	ATCGAACGCGAGGGTAGCCGCGCGGCCCGTTGGCCTCATATTTGCTTCGAGGATGAAACG	CUST_101470_PI429436819	3_BC	GH31
ADP69418	TCAAGGTGTTCCTCGAATGGAACCAGTCGCTCATTTACGCGACGACGGTGGCCTATCTCG	CUST_101471_PI429436819	2_BC	GH103
ADP69418	AAACGAAGGAGCTTCAGAGCCTCCTGCGCGCGAAGGGCTACGATGTCGGCGAAGTTGACG	CUST_101472_PI429436819	3_BC	GH103
ADP69418	TTGGCTCAAGGAAGTGCGTGTGCCGGAAAGCATGGACTGGAGCCAGGCCGACCTCACCAT	CUST_101473_PI429436819	3_BC	GH103
ADP69457	TGCAAAGGCGTGGGAGCGGATCCGGCAGGTTCACACTTCCGATGTGGAATTTCTGCAGAA	CUST_101474_PI429436819	2_BC	GH103
ADP69457	TCAGGTGATCCGCGAATACAACAAGAGCGACCTCTATGCGCTGTATGTCGCTCACCTCGC	CUST_101475_PI429436819	2_BC	GH103
ADP69457	ATTATCTGAAATACGCGGTCGAACCGGACGGACGGAAGCTCGACATCTGGACCAAGGTGC	CUST_101476_PI429436819	2_BC	GH103
ADP69913	TACCGCGAAATGGCGGAGGAGATGTCTTCTCTCGGCATCACTCTTAATATCGGACCGGCG	CUST_101477_PI429436819	2_BC	GH3
ADP69913	AAGACCTCGACGAGACCGTTTACGAGGCGGTGGAAGAGGCAGTGGTTGCAGGTCGGTTGC	CUST_101478_PI429436819	3_BC	GH3
ADP69913	TCGTCGACCTCAACCTCGGTAACAGTGGCGCGCCGTTGCATCAGGGCGAAGCGGTTGTAT	CUST_101479_PI429436819	3_BC	GH3
AGJ85365	TGAAAATGCTGGATCTGATCTGTCCGCAAGAGAAACCGTGCGATTCACTGCCGGCCTCGC	CUST_10148_PI429436819	2_BC	GH37
ADP70105	TTTTCATCGAGATCACCGAACTCGATGTCAACGACGCGAGCTTTCCCGACGACATCGCGG	CUST_101480_PI429436819	2_BC	GH10
ADP70105	ATGCCGACATGCGGCCGAAACTCGCTTTCGATGCGGTGGCGGATGAATTGCGGCGAATGC	CUST_101481_PI429436819	3_BC	GH10
ADP70105	AAATCCGGCGGTGAGGAGCCTCAGCTTCTGGCAACTCGGCGACGGCGCAAGCTGGTATTT	CUST_101482_PI429436819	3_BC	GH10
ADP70178	TTCGATGCGATCAAGTCATACAACCCGGCGAACACTTACGCGCTGGCGATTGCCCATCTC	CUST_101483_PI429436819	2_BC	GH103
ADP70178	ATGAAGGCGATCCGCGACTTCCAGTTGAAGGTCGGTATGCAGCCAGCGGACGGCTATGCC	CUST_101484_PI429436819	3_BC	GH103
ADP70178	CAGCAGTTCCCGGGCGGGGAGCGCGCACCCACGCTGGCGGAGGTTCAGGAGTTGCAGAAG	CUST_101485_PI429436819	4_BC	GH103
ADP70401	TCGGCGGAAATCACTCTGCCACCCCTCGCAACTGTTTATTTCGAACATGACTCGGTTTAG	CUST_101486_PI429436819	2_BC	GH13
ADP70401	GGTATCGGCAATTTCGGCGAAGTCCACGCTTCGATGCAGGAGAGCCACGGTTTGCCCGCA	CUST_101487_PI429436819	3_BC	GH13
ADP70401	TTCCAGTGGATCGTGGTCGACGACGAGGCGCAATCCGTTTTCGCATGGGTGCGCTATGGC	CUST_101488_PI429436819	3_BC	GH13
ADP70404	TTGCGGCGGAAGGCATCGCGTTCGATGCATCGCACGATGCGCCATTCGATCCTGCTCTGA	CUST_101489_PI429436819	3_BC	GH77
AGJ85719	GGTTTTGTGTATGTCGATCATCAGCAAGGGCTCGCCCGTAAACGGAAAAAGAGCTTTTTT	CUST_10149_PI429436819	1_BC	GH1
ADP70404	ATTTACCGACGCTGAAAGGCTGGTGGGAAGGCGTGGACATCCGCGAGAAGGAAGCGCTCG	CUST_101490_PI429436819	3_BC	GH77
ADP70404	AGGCGCGTATATCGGCTTTCCCGTGGACGATCTCATCGGCGAACTCGCGCTGGAAAGCCA	CUST_101491_PI429436819	3_BC	GH77
ADP70479	AACCTTGTCGAATATCTGGAGCGGATCTGGCGTTTGCCCGACGAAGGATTGTGGGAGGTG	CUST_101492_PI429436819	2_BC	GH15
ADP70479	TATCTTCGGCGAAGTGATGGACGCGCTGTATCAATCGAGCAAATGCGGGCTCGAACCGAC	CUST_101493_PI429436819	2_BC	GH15
ADP70479	CGTTCTGGTATGCGGACAATTTCGTGCTTCAGGGACGGCTCGCCGAGGCCGAGGACTATT	CUST_101494_PI429436819	3_BC	GH15
ADP70576	ATCGCGAACTTTGACGTCATTAAGACATACAACAATTCGGACCTGTATGCTCTCGCGGTT	CUST_101495_PI429436819	1_BC	GH103
ADP70576	TCCAGCCTGAAAAAACGAACCCGTTCACGGCCGAAAAATCGAACCTTTCCGCCTTTCTCA	CUST_101496_PI429436819	2_BC	GH103
ADP70576	ACATACAACAAATTCGGCGTCAGCTTCTCCGGCACGCCGCGCGGCGACATATGGGATAAT	CUST_101497_PI429436819	2_BC	GH103
ADP71091	TTCTGCGCGAATGGAATCGCTCCGAGGTGTATCGCAAAACGATTGTCTACTTCGCCGGGC	CUST_101498_PI429436819	2_BC	GH103
ADP71091	AGGGAGATGTTGCAACGTCATGCCGCGCTTCTATCGCGCATCCAGCAGCGGTTCGGTGTG	CUST_101499_PI429436819	3_BC	GH103
AFZ90262	AACGTCTTGAAATACACAACCGCAATCGACGCTTTTCATGATGCCGCAACAGGAAAATGA	CUST_1015_PI429436819	1_BC	GH53
AGJ85719	TTATTGATGGCGAAGTCGTTGACGATCCGCGCATCGACTATCTTAGCAGCCATATTAATG	CUST_10150_PI429436819	1_BC	GH1
ADP71091	TTCGACCGCAAGCAGCGCAGTTCGTTCAGTAGCCCCAACTTCGAGGCCTTCGCCGCAAAG	CUST_101500_PI429436819	3_BC	GH103
ADP71158	AGCTTCGATGTCGCTGCGGCTGAGGAAGCGCGCGCCAAATCACTCGTGGAGCGAATTTGA	CUST_101501_PI429436819	3_BC	GH3
ADP71158	GTCTTCACCGCCGTCGACCCCGCCGCGCCCGTCACGGTCTCGGCGAAGGCGATCCACGAG	CUST_101502_PI429436819	4_BC	GH3
ADP71158	ATGGCGGACAGCCATCTCGCGCTTCCGGTGGTCCACACGCCGCTTGCCGAGCTTGAGGCG	CUST_101503_PI429436819	4_BC	GH3
ADP71373	TTGGCTATCGGCAGGTGATGTATTACGTGGTGGCGAAGTCTGTGGTGAAGGCGCTTCAGG	CUST_101504_PI429436819	2_BC	GH18
ADP71373	ACAGTTCAATTCGGAAAACTTCACGATCACGCTGACCTATTATGCCGTGTTCATGACCGT	CUST_101505_PI429436819	1_BC	GH18
ADP71373	TTCTACACGCTGAACCTGTTTCAAAACACGCTGACGACGCTGTTCATCGCCGCCATCGCG	CUST_101506_PI429436819	2_BC	GH18
ADP71781	AATAACAAGGAAGGACAGAAGCGTTACATATGCCAGGTTCTGGATCGACTTGTGCAAAGC	CUST_101507_PI429436819	1_BC	GH23
ADP71781	ATTCCTCAAGGAACTGAAACAACGAGAGGGCACGTGGACTCTTGCGGTGGCCCGCTACAA	CUST_101508_PI429436819	2_BC	GH23
ADP71781	ACGGCGAGCAGTTCGCGTCCGTCGATGAAATGCTCGATCCGCGAAAAAACGTCGATTACG	CUST_101509_PI429436819	2_BC	GH23
AGJ85719	AAGCACGCTATGGCGATATTCCCATTTACATCACCGAAAATGGTTTAGGCGCGAAAGATC	CUST_10151_PI429436819	1_BC	GH1
ADP71842	GAAAGTGCTGGCGCAGTGCGCCATTCATGCGATTTTATCGTGTTTCAACCAAGGTGCTAG	CUST_101510_PI429436819	2_BC	GH102
ADP71842	GCGAGGCTGTTCTCGCCGAAAACCGCTCCTATATATTTTTCCGCGAACTCGACACCTCCG	CUST_101511_PI429436819	2_BC	GH102
ADP71842	TCCATTTCGAAATGGCTGATCGCGCATGGCGAGTTGAGCGTCGAGGATGCCCATCTCGAA	CUST_101512_PI429436819	2_BC	GH102
ADP71858	TTATCGTTGCCGTCTTGAAAGTGGAAAGGCAAAATTCCAGCTTGTGGAAGATCTGCATCG	CUST_101513_PI429436819	1_BC	GH23
ADP71858	AACAAGCTTGAGGTTTCGCTGCTCAACGCCCTGACGCGTCAGGAAAGCGAGTTCAACACC	CUST_101514_PI429436819	2_BC	GH23
ADP71858	TATTCCGCATATCGCGGACCTGAGCGGCAGTACCAGCGAAGACGATGAACCGGCGGCAAG	CUST_101515_PI429436819	3_BC	GH23
ADP71909	AATCCCGTTACGGTGGCGGAAAATCTCGGTAACGCGGCGCTTCGTCAGCGGAACTGTTAT	CUST_101516_PI429436819	2_BC	GH94
ADP71909	ACCCGAGCGACAAGAAAACCGGCGTCTCCTATTCGCTTATCCCGATGAATTGCGCGATCG	CUST_101517_PI429436819	2_BC	GH94
ADP71909	GAAAACAACGCGCGCGTTGGCGGCGTCGGTTCCCGCGAAAGTGGTAAGTCTATGGTCTAG	CUST_101518_PI429436819	3_BC	GH94
ADP71910	AGAAGACTGGGCGCAGCATTATAATACCGTGATCGCGCAATACGCGGCGCTACGTCATGG	CUST_101519_PI429436819	2_BC	GH15
AGJ85828	AAGCGATGAGCACGCCCTATATTTTCCCGACGGAAAACGGCCTGCGCTGCGACAACAAAG	CUST_10152_PI429436819	2_BC	GH2
ADP71910	ACATGGAGCTATGCGGGTTTCATCAGCGCGTGGGCGGCGCGTGAAGCTGCGCTTTCACAA	CUST_101520_PI429436819	3_BC	GH15
ADP71910	TATATCAGCGGCGGCGCGTGGTATATCAGCACCTTCGCGGCGGCGGAGTATCATTACCGG	CUST_101521_PI429436819	3_BC	GH15
ADP71913	CCGAGCGCTGACGCTGCGTTGTTAACGCGCTGTCGTGTTCGCGTTGTAACAGTCGATTAA	CUST_101522_PI429436819	2_BC	GH3
ADP71913	TTCCCCGATGCCGACGCCATACGTCGCATTGAACCCGGTGAAATCGAAATCCTTACAGGC	CUST_101523_PI429436819	2_BC	GH3
ADP71913	TAAAAACACTTTCGGGCGAACGCGTTACGGCGCGCTTCGATCTGACGACCGACGATTTTT	CUST_101524_PI429436819	2_BC	GH3
ADP72517	ATTTTCCAGTCGCTTTTGAACGCCCGTAACCATTTGGGACTTATGTCTGAGGATACCGAT	CUST_101525_PI429436819	1_BC	GH15
ADP72517	TTCATCGATGGGCAAGACCCGCGCTTTCTTTCCACCGTCACCCAGCTCGAAAAAGTGCTG	CUST_101526_PI429436819	2_BC	GH15
ADP72517	ATTGTTACCTGCGCATGGTCAGATAAGCGCAAGGCTTTCGTCGAGAGCTTTGGCGGCGAG	CUST_101527_PI429436819	2_BC	GH15
ADP78166	TGCACACGAAATCACGTGACTATCTGTCCGAACGGCTGTGGCCGGTGCTGGTCCAGCTCG	CUST_101528_PI429436819	3_BC	GH15
ADP78166	ATGTACGTGATCCGAGCCGAGGACGCCGAGGCCTACGCCCGCCCCTCACCCAGCACCTGA	CUST_101529_PI429436819	4_BC	GH15
AGJ85828	TCATCGTCAGTCAGTGGCGGATGACCTTTGATAGCGATGGCCATCTGCATCTGGCGGTGA	CUST_10153_PI429436819	2_BC	GH2
ADP78166	GGTCGGCACCTGGGCAACTTCCCGCAGGCCTTCACCCACCTGGCGCTGATCACCGCCGTG	CUST_101530_PI429436819	4_BC	GH15
ADP78218	TCTACTTCGACGGCAAGCTGATCCACACGATCAACAAGAGCTCCGTACCGGTCTGGCTCT	CUST_101531_PI429436819	2_BC	GH16
ADP78218	TGAACAAGCGCACCTTCAAGTACGGATATTTCGAGGTACGGGCCCGGATGCCTACGACCA	CUST_101532_PI429436819	2_BC	GH16
ADP78218	TGAAATCGACATCGTCGAGATCACCGCCAACCTGCCGTCCTCCGTGCACACCAACATCCA	CUST_101533_PI429436819	3_BC	GH16
ADP78219	TCTTTCAGTTCTCCGTCGACGGAATGGTCTACGGTTCGGTAAGCGAGGACGACATGCCGT	CUST_101534_PI429436819	2_BC	GH16
ADP78219	TAGCAACGTCGATAACGTCGGATGGCCCGTCAGTGGCGAGATAGACATGCTTGAACTGCC	CUST_101535_PI429436819	2_BC	GH16
ADP78219	AAATATTCGCGACACGGACGGGAAAACCTACCAGTACACCTCTGGGCGGCTGACCACCAA	CUST_101536_PI429436819	2_BC	GH16
ADP78316	CCTCACCCACCACGGCGAACGGTTCCACGTCGAGCCCAACCTGCCGTTGACGCTCAACAT	CUST_101537_PI429436819	4_BC	GH65
ADP78316	GCGCGTCGAGGTCACCAACTCGGCGGCGACCTACACCGTGCAGGAGGGCGAGGGCATCAC	CUST_101538_PI429436819	4_BC	GH65
ADP78316	GCGGCTGTCCGAGGGCCTGTCCCGGCTCGCGTTCGGCCTGTGCGTCCGCGGCCGGCACCT	CUST_101539_PI429436819	4_BC	GH65
AGJ85828	TATCGATCGTCAGAGCGGTCTGTTAACTCACTGGCTGGCGGAAGGCATAGAGCAGCTGCT	CUST_10154_PI429436819	2_BC	GH2
ADP78766	TATTTCGACGGCCAGACCGTGCGGTTCTACATCGACCGCAAGGAGCACATGGCGGTCTGG	CUST_101540_PI429436819	3_BC	GH16
ADP78766	TTCCCGCAGACCATGACCGTCGGCCCGATCTCGATCTGGCAGGGCGGTACGCCGTTCTAG	CUST_101541_PI429436819	4_BC	GH16
ADP78766	AAGCCGGAGAGCCTGGTCCTGAACATCGCCGTCGGAGCAGGGGATCCGACGAACACGCCC	CUST_101542_PI429436819	4_BC	GH16
ADP78768	GTGACGATGTACGTCGACCAGGTACGGATCTGGACGGCCCCGCCGGCCCTGCTGGGCTGA	CUST_101543_PI429436819	4_BC	GH16
ADP78768	AACCGGCCGGCCTCCGGCTTCGACCCGATCCCGTCCACCTCGCCGATGCATCTGGCGCTT	CUST_101544_PI429436819	4_BC	GH16
ADP78768	GTCGAATGGCTGCCGCAGCGGATCACGGTGCTGCTCGACGGCACGCCGCGTTACACGCTG	CUST_101545_PI429436819	4_BC	GH16
ADP79038	TCGGCCCCGCTGACCCTGCCAGCCCTCGCCACCCTCTGGTTCGCCTACGAGGGGGAATAG	CUST_101546_PI429436819	4_BC	GH13
ADP79038	GGCCAGGGCAACCTGGGCGAGGTCACGGCCAGCGCCGAGCCGCACCACGGCCAGCCGGCC	CUST_101547_PI429436819	4_BC	GH13
ADP79038	TTCAGCCTGGTCGGCGATCTGAACCGCGCCTACCGTGCGACGCCCGCGCTCTGGGCAAAA	CUST_101548_PI429436819	4_BC	GH13
ADP79040	TAACCACGACGAGCTCACCCTTGAGATGGTGACCGACGAGGAACGCGACTACATGTACTC	CUST_101549_PI429436819	2_BC	GH13
AGJ85887	CGCAGTGAAATGGCCTTAATGAAGAAGCTCCGTCAGATTGCCCCGCAGGCTCAGGGCTAA	CUST_10155_PI429436819	2_BC	GH5
ADP79040	CTCCCGGGTCACGGCCACTACTGGTTCGCGCTGTCCGCCGCGGGTGAATTCCAGCGCTGA	CUST_101550_PI429436819	4_BC	GH13
ADP79040	GTGGAGCTGCTCGGCCGGGTGCATTTCCCGCCTATCGGCGAGCTGCCCTACCTGCTCACC	CUST_101551_PI429436819	4_BC	GH13
ADP79041	TCACCCAGTCGTACACCTACTTCACCTGGCGCAATGTGAAGTGGGAGTTGGAGGAGTACG	CUST_101552_PI429436819	2_BC	GH13
ADP79041	TCGTCGTCAACCTTGATCCGCATGCAGCTCGGGAGACCACCGTGCGACTTGATATGCCCG	CUST_101553_PI429436819	3_BC	GH13
ADP79041	ACCTCCATCACTCGGACGGCGATGAGATCATCGCCTTTTCGAAGCGGTCCGGAACCGGAC	CUST_101554_PI429436819	3_BC	GH13
ADP79057	CGCCTGCCCGGCGACCCGTGGGCCACCCGGTACGACCTGCTCCTCGACTCGACCGCCGCC	CUST_101555_PI429436819	4_BC	GH13
ADP79057	GCCACCGTCGTCGCGTTCATCGCGGGGGACAGCCTCGACTGGCTCGGCCCGGACGGGACG	CUST_101556_PI429436819	4_BC	GH13
ADP79057	ACCTGGTTCCTCGCCGACGGCTCCCAGATGTCCGACGCCGACTGGAACGCGCCGGACCCG	CUST_101557_PI429436819	4_BC	GH13
ADP79262	ACCAGGACCTACATCGCCCGCGTCAACGAGTGGGCCGCCACCTTCGCGACGGAGGTCTGA	CUST_101558_PI429436819	4_BC	GH23
ADP79262	GCGGCCCAGGCGAGGGTGGAGAGCCGCTTCGACTCCTCGGTCGTGTCCCGCGCGGGCGCC	CUST_101559_PI429436819	4_BC	GH23
AGJ85887	ACGGACTACTGCCGTCTCTGGTTCCACGATGTGTTTGAGGAGAACGGTATCCCGTTTTCG	CUST_10156_PI429436819	2_BC	GH5
ADP79262	TTGCTGGGAGCCTGCTCGCAGGTGCTGCCGATGAGGTCGAGCAGCCTGATCCCGACGGAC	CUST_101560_PI429436819	4_BC	GH23
ADP79767	ATGTTCTGCAACACCACCATGGTCGACATGTTCAGCGTCCCGCTCCTGCTGCGGCTGCAC	CUST_101561_PI429436819	3_BC	GH64
ADP79767	GCCTCCTACGTCGAGGACCACGCGCCGACCCAGCTCACTCTGGTGCTCACCCCATTCTGA	CUST_101562_PI429436819	4_BC	GH64
ADP79767	CACGAGCAGACCGACAATGGTCACGCCTACGGCTTCGCGTTCGACGACGTCGCCGGGCAG	CUST_101563_PI429436819	4_BC	GH64
ADP79768	ACCTGCAGCAGCCTCGACCAGCAGCCGCTGGAGTTCACCCGGATCTTCGCCGCCGGCTGA	CUST_101564_PI429436819	4_BC	GH18
ADP79768	ATGTGGTCGCTGACCCGCGACCAGCCGTGCCCCGGCGGACCGGCCGGCTTCGCCCAGCCG	CUST_101565_PI429436819	4_BC	GH18
ADP79768	CAGGCTGACGCCCGCCAGCTCGCCGCATTCGCCACCGGCCACGGGCTGGCCTGGTTGTCG	CUST_101566_PI429436819	4_BC	GH18
ADP79879	ATCGAATCTTCCGATCGCCATCGGCGCCTATTACCAAGGTCTTGACTCAGTGCGACGGTC	CUST_101567_PI429436819	2_BC	GH23
ADP79879	CCCGGCCGAGAACATCACCGGTGGCGTGGCTTTCCTGCGATACCTGCTGGCCGCGACGTC	CUST_101568_PI429436819	4_BC	GH23
ADP79879	TGTCCCCCGGCACCGCGGCCACGGGCGGGTCGGCCGGAGATCAGACGGCAGGCGCGGGAA	CUST_101569_PI429436819	4_BC	GH23
AGJ85887	ATCAGACGTGGTGAGTTTCCACGCCTACACCAACACCGGGCGTATGACCGCGATTATCCA	CUST_10157_PI429436819	2_BC	GH5
ADP79931	CGGCTGTTTGAGGAGTCCCGCGCGCTGCCCCACCTTCAGGGCGAGGACCCGCTGTCCTGA	CUST_101570_PI429436819	4_BC	GH2
ADP79931	GGGCTCACCGACCGCTACCTCGGGATGGTCGACCAGCTGCGCGCGCTGGCTCGCGACGAG	CUST_101571_PI429436819	4_BC	GH2
ADP79931	GCCGGCCACGACTGGGGCGGGGCGACCGGGTTCAGCTACGAGTGGGCAGCCTCGCCGGAC	CUST_101572_PI429436819	4_BC	GH2
ADP79978	TCTCGCCAGGCTCGAAGCGGACGACAACATCTTCGGTTCGCTCGACTACCAGGACTTCGC	CUST_101573_PI429436819	3_BC	GH57
ADP79978	TCTGACCCGTTTTCAGGCTCTGCTTGACCAGTTCGAGACCTCGGCGGTCGACCAACTGTT	CUST_101574_PI429436819	3_BC	GH57
ADP79978	AAGTACCACCGGGTAACTGACCGTACTCTCGGCCTGGGCGACAAGCACCTGTATGACCGG	CUST_101575_PI429436819	3_BC	GH57
ADP80171	CGACGCCCTACCCGTCCTGCTCACCCAGCTCCGCCTCGACCAACTCACCGACCCCGGCCA	CUST_101576_PI429436819	4_BC	GH23
ADP80171	CGGTCCGACCGAGGGCGATGCACAGACCAGCGAAGCCAGCCCCTACCCCGTGTTCGCCCT	CUST_101577_PI429436819	4_BC	GH23
ADP80171	CTGGACCACCGGCTACACCACCACACCACCCACCCCCATCACCCCACCAACCGCCGCCAC	CUST_101578_PI429436819	4_BC	GH23
ADP80348	ATGTGGGCAAAACCGGCCCTGACCATGTGGGCAAACCCGGCCCTGACCATGTGGGCAAAA	CUST_101579_PI429436819	3_BC	GH13
AGJ86072	TTTGCCGACATTCTCTATAACTATCTGCACAGTACCGAAGATGACAAAACCGCTCGCGAA	CUST_10158_PI429436819	1_BC	GH78
ADP80348	GGCAGCGTCGAGGCGGACGGCGAGTCCGTGGTGATCGGCCGCCTACGCCCGCGGGAGTAG	CUST_101580_PI429436819	4_BC	GH13
ADP80348	TCCCGGTCGGCTGGCCCGGCGACGGCGGACCTGACTACGTGCGCAAAACCGGCCCTGACC	CUST_101581_PI429436819	4_BC	GH13
ADP80349	ATCCACACATCCTGGACGGACCAGGACTCCGCCTACGAGAACGCGCTCACGACCTACATC	CUST_101582_PI429436819	3_BC	GH13
ADP80349	GCCTACGTCCTGCGGCTGCTGCGGGACTTTCCTGTCACGATGCTGATCAGGGTGCCCTGA	CUST_101583_PI429436819	4_BC	GH13
ADP80349	ACGCTCCCCGACGGGCGGTGGCTGGACGTCCTGACCGGCCGCCGCCACGACGGCGGCACG	CUST_101584_PI429436819	4_BC	GH13
ADP80350	AACAACAACGCGTACTGCCAGGACAACGAGACGTCGTGGTTGGACTGGTCAGACCTTTCC	CUST_101585_PI429436819	2_BC	GH13
ADP80350	ACTCGTTCCTGATGTTCTTCAACGCGCACAGCGAGACCGTGGTCTTCCAGGTACCGCCGG	CUST_101586_PI429436819	3_BC	GH13
ADP80350	ACCTGGTTTCATACAACGGCAAGCACAACGACGCGAACGGGGAGGAGAACCGGGACGGCT	CUST_101587_PI429436819	3_BC	GH13
ADP80448	CGCGACACGTTCTTCGGCACCCTGGCCGACCTGCGCGGTCTCGTCGTCACACGGGCCTGA	CUST_101588_PI429436819	4_BC	GH25
ADP80448	AGGCTGACATTCTGGCAGCACTCGACGGGCCAGGTCCCGGGCGTCACGGCCACGACCGAT	CUST_101589_PI429436819	4_BC	GH25
AGJ86072	GTTTTCGTCCAGCCGGACGTGCTGGCTGATGATACCTTTCTCTTTGATTACTCTCTTTTT	CUST_10159_PI429436819	1_BC	GH78
ADP80448	ACCCGGTTGTGGGCCGCGCAGCCGCGCACCCTCTCACCGCAGCCATTCGCCGGCTGGCCC	CUST_101590_PI429436819	4_BC	GH25
ADP81357	TTCGACGGCCTGCAGAAGGCACTGAGTGACGTGGGAGTGTCCTGGTTCTACAACTGGGCC	CUST_101591_PI429436819	3_BC	GH128
ADP81357	CCGCAGGGCAATCCGAACGCGGCCGGAGTCGCCTACCGCCAGGCCCGCGCCCCCGCCTAG	CUST_101592_PI429436819	4_BC	GH128
ADP81357	CAGCAGCAGGCCGAGTTCGTGACCGCCTCGACCACGATGCTGGAAAGCCTGCCCTTCGTC	CUST_101593_PI429436819	4_BC	GH128
ADP81426	GCCACCGTCCGCATCGAGGCGCAGGCCGCGTCGCTCGTGCCCGGATTACCCCAATCGTGA	CUST_101594_PI429436819	4_BC	GH2
ADP81426	ATCCGGCCGACCGGTCCCGGCGCGATCACCGTGTCGGTCACCGCCGAGGGATGCGAGCCC	CUST_101595_PI429436819	4_BC	GH2
ADP81426	TGGTCACCGACCACAGTCATGTGATCGGCGACTTCACCTGGACCGGCTGGGACTATCTCG	CUST_101596_PI429436819	3_BC	GH2
ADP81430	CTGGACGAGGTTCGCCGCATCGCCGTGAGCCACCTGGCGGCCGCGTTCGCGCGGGCCTGA	CUST_101597_PI429436819	4_BC	GH3
ADP81430	TCCCATCCCGCCGTCGGCCCGTCGATGGAGAAGGCGCTCAGGACCGCGCTCGCGCCGCTC	CUST_101598_PI429436819	4_BC	GH3
ADP81430	CTGGCCGGGGACCACATCGTCCCGGTGCTGTCGATCGATTCCCTGATCGGGGACTGGTTC	CUST_101599_PI429436819	4_BC	GH3
AFZ90262	TAAAAGACACCATAAAACTGGTGAAAGCCGTTCCGAACGGCAAAGGAACCGGCGTATTTT	CUST_1016_PI429436819	1_BC	GH53
AGJ86072	AGCAGCTCTGCGCAGCGGTACAGGAGAGACTGTGGGATGAGAAGCAGGGATTTTACGTCA	CUST_10160_PI429436819	2_BC	GH78
ADP81432	TACCTGCACTGGACCCTGCTCGACAACTTCGAGTGGACGTCCGGGTTCGCGATGACGTTC	CUST_101600_PI429436819	3_BC	GH1
ADP81432	ATCTGCACCTTCAACGAGCCGAACGTCGTCTCGATGATGGTGCACCTCGGCCTCGTCCCA	CUST_101601_PI429436819	3_BC	GH1
ADP81432	ACCGTGAAGCCGTCCGCACGCTGGCTCGGCGACGTAGCCCGCGCCAACCGCCTCCCCTGA	CUST_101602_PI429436819	4_BC	GH1
ADP81434	CGGCTGCGCGGACGGTTCGAGGTGGTGGGGGAGACGGCGGTCCTCGAGCACCGGAGCGCG	CUST_101603_PI429436819	4_BC	GH3
ADP81434	AGCGGCGACCGGTCCGGCACCGAGATCGTGCAGTTCTACCTGTCGGACCGGGCCACCGGG	CUST_101604_PI429436819	4_BC	GH3
ADP81434	GTCAGCCCCGATGAGGTCGACGCCACGGGCTCGGTGACCCTCACGCTGACCCTGCGCAAC	CUST_101605_PI429436819	4_BC	GH3
ADP81447	GTCGAGGCCCTCGCCACCGACGCCACCCTCACCCGCTTCGCCTACCAAGCCCTCGCCTGA	CUST_101606_PI429436819	4_BC	GH43
ADP81447	GGCCCTGACCAGCTGGAGCTGGGCTACCTGCGCGACGGTGAGTTCCGCCGGCTCGCCACC	CUST_101607_PI429436819	4_BC	GH43
ADP81447	GCTGCCCGGATGGTGGTCGGTCCGCTCGATCAGGTCCTCGCGACCGCCAACGGGATCGGT	CUST_101608_PI429436819	4_BC	GH43
ADP81454	GCCCCCGGCCTCGAGGCCGACCTGGTCGCCACTCTTCAGACAGAGCCCGCCCAAAGCTGA	CUST_101609_PI429436819	4_BC	GH78
AGJ86155	TTTTTTACCTTGACCTATCAATACCGCGAGAGTCAGTATCGTATTACCGTCTCACGTGGC	CUST_10161_PI429436819	1_BC	GH94
ADP81454	CTCTGGGACCGGCTTCACCGGGTGATCGGCACGCACCTCCCGCAGTTCGCGAACGCCAAC	CUST_101610_PI429436819	4_BC	GH78
ADP81454	CCGGCGCCGCGTGCCTACTCCCTGGACACGCCGCTCAAGGAGCTGTTCGCCGACGAGGCG	CUST_101611_PI429436819	4_BC	GH78
ADP81456	ATCTCCGCCGGCGAGTACCGCTGGACCTGGTGCCTCGAGTTCGCCGACCCGCGGGACTGA	CUST_101612_PI429436819	4_BC	GH2
ADP81456	CTCGCCCACCGGGGCCTCGGCACCGCGGCCCTCGGGCCCGACACGCTCCCCCAGCACCGG	CUST_101613_PI429436819	4_BC	GH2
ADP81456	GAGGCTGCCCGACACGTCTGGGAGCTCACCCCGCGCGGCGAGACCTTCGTCCACCTCGAC	CUST_101614_PI429436819	4_BC	GH2
ADP81465	TGAAGAACCGGGACTTCCACGTCAACACCGGTTTCCTGTCGACGCCGTTCGTGCTGCCGA	CUST_101615_PI429436819	3_BC	GH78
ADP81465	CGGCTGCCGAACGGCACGGAGCACGTCGTGGGCCCCGGGACTCACGAATACACGGCCTGA	CUST_101616_PI429436819	4_BC	GH78
ADP81465	CGAACCGGAACGGACCTTCACCTGACGGTGACCCTGCCGCCGAACACCACCGCCGACGTG	CUST_101617_PI429436819	4_BC	GH78
ADP81603	AGTTCGACGTTTTCGAAATCCCCGGCAACAGCCCGACGGAATATCACTTCACCGCGCACT	CUST_101618_PI429436819	2_BC	GH16
ADP81603	AATCCGAGCTTTCGCTCGTACTGCCTGCCCTGGAACAACGAGCTGCAGATCTTCAACACG	CUST_101619_PI429436819	2_BC	GH16
AGJ86155	GAAAAAATGCGTGAACAAATTGTACTCTGCGCCTCCCGGCAGTTTATTGAAGGAGATGTG	CUST_10162_PI429436819	1_BC	GH94
ADP81603	AGTACCCCGTTCCCAGCGAGCATGGACATCGACTGGCTGCGGGTATACCAGCGAGAATGA	CUST_101620_PI429436819	3_BC	GH16
ADP82461	GACCAGCCCCGGCCACACCACGACGATCACCCTCGTCGTCACCGTGGCCCCGCCCGGCTG	CUST_101621_PI429436819	4_BC	GH23
ADP82461	GCTGCCCCTCAAGCCCGGTGACCTCCCTGCCGTGCTCACCGAGCTCCCGCTTGACCGCCT	CUST_101622_PI429436819	4_BC	GH23
ADP82461	CCTACCCGGTCTTCGCCCTCACCCCGGTAGACACGGCCGCGGCCACCCCGTCCAGCTCCC	CUST_101623_PI429436819	4_BC	GH23
ADP82603	AAGTCCTTTGACGAGATCTTCGCCAGCAGCATCGCCGAGGTCCAGACCATCACCGAGAAA	CUST_101624_PI429436819	2_BC	GH26
ADP82603	ACAAGTTCAATGCCAGTGACCTGAACAAGGTCGCGAGTCTGGGCATGATGCCGATCGTCG	CUST_101625_PI429436819	2_BC	GH26
ADP82603	GCGTACGTGGACTGGATTGGTTTCTCCGGCTACTACGGCACCGTGGGCAACGAGACCTAC	CUST_101626_PI429436819	3_BC	GH26
ADP82805	GGCGGCATGCCGCGGTCCCGGATCGACCGTGCTTACCCGCCTGGCCACTTCTTCGGCTGA	CUST_101627_PI429436819	4_BC	GH15
ADP82805	CCGCAGGCGTTCAGCCACGTTCCGCTGGTCAACACCGCGCGGACACTGACCGACGCGCTG	CUST_101628_PI429436819	4_BC	GH15
ADP82805	CTGTCCGGCCGGGTCCGCGAGGCCCAGGAGCTGTTCGAGCGGCTGCTGGCACTGCGCAAC	CUST_101629_PI429436819	4_BC	GH15
AGJ86155	ATGAGAGTCCCGGCGGCTATCAGCAGATCCTGCAGAACCAGATAATGGATTTAATTTATG	CUST_10163_PI429436819	1_BC	GH94
ADP83120	GCCGTCCTCGCCGAGGCCGCCCGCCAGCCAGCCAGCGAGTCCGGTGCACCACATGGGTAA	CUST_101630_PI429436819	4_BC	GH77
ADP83120	GACGAGCTGGCGCCTGAGGTGGTCCAGGAGGCCGCCGTCGGGATGCACCGGCTACTGGTC	CUST_101631_PI429436819	4_BC	GH77
ADP83120	CTCCTGGCACACCTGCGGGCCCACGGCCTGCTCGCGCCGGCCTCGGAGCCGGAGACCGGG	CUST_101632_PI429436819	4_BC	GH77
ADP83126	GACACCGCGGCCTGGGTCATGCGCGGCAGCGCCCCGCGGACGACCCCAGGCCGGCGTTGA	CUST_101633_PI429436819	4_BC	GH13
ADP83126	CGGGTGATGCTGGCCAGCGGCCCGCTCGAGCACGACGGCCAGACGCTCGTCCTTCCGGCG	CUST_101634_PI429436819	4_BC	GH13
ADP83126	CATGACGAGGTGGCGCGCCGGCATGCCCGACGGGGTGCTCGCCTTCGACCGGATCGCCCT	CUST_101635_PI429436819	4_BC	GH13
ADP83211	GGCCCGTCCAGCGCGAGCCTGCCGCTGGGAACGACGCTGCTGGTGACCGTCGACGGCTGA	CUST_101636_PI429436819	4_BC	GH3
ADP83211	CCGCAGCCGGCCAGACCGTGACCGTTCCCGTCCGCCTCACCGGCCGCGTCTTCGAGCACT	CUST_101637_PI429436819	4_BC	GH3
ADP83211	CGTACGAGGCGCTCGACGGGCCGGCTGTGGTCCGGGCCGGCGAGTCGGCCCAGGTCGACG	CUST_101638_PI429436819	4_BC	GH3
ADP83575	GCGCACGGCGACCGCCTGCCAGCCCCCCTCCGCGAACGCCTCGGCAACCCGTCCTCCTGA	CUST_101639_PI429436819	4_BC	GH4
AGJ86355	TTTTTAGCGCTTGATATTGACCGCGATGAGCTGAATGCCGCGCTTAAAGGGACGGAATAA	CUST_10164_PI429436819	2_BC	GH3
ADP83575	AACACCGCGGCGACCCTGACCGTCGCCGAGATCTGGCGCCTGGCCGACGAGATGGTCGCC	CUST_101640_PI429436819	4_BC	GH4
ADP83575	GTGCGGGCCGCGATGCTCGGCCGGCCCGACCACATCCGCCACGCGCTGATGGCCGACCCC	CUST_101641_PI429436819	4_BC	GH4
ADP83630	GAAGCCCTTGATGGCCCAGCGACCGTCCGGAGCTTCTCCTACACCCGGACCGACGACTGA	CUST_101642_PI429436819	4_BC	GH43
ADP83630	ATCAGCCCCGGCTGGGCATCCGCCCCGGCGGCCCGGACAGCCTCAGCGCGGGCTTCGACG	CUST_101643_PI429436819	4_BC	GH43
ADP83630	TCCTGGCGTCAACGACCGATGCCGCGGCCGGAGCCGAGCTCGTGCTGAAGGCGCGCCCCT	CUST_101644_PI429436819	4_BC	GH43
ADP83631	TGAAGGGCACGAGATCTTCGAAGCCTACCGTGTACTCGCTGGCATGACTCAGGTCATAGC	CUST_101645_PI429436819	2_BC	GH35
ADP83631	TGAGCGCTTCTTCCTCTTCCCGAACGACGAACTCCGTGTGGTTCGCATCGGTCTGCTGCG	CUST_101646_PI429436819	3_BC	GH35
ADP83631	TAGGAAAGGGTGTCAACCTCGACTTTCAGGCAGGCGGTCTGCCCGTCGAGATCGACTCGG	CUST_101647_PI429436819	3_BC	GH35
ADP83632	TACAGCCCGCCGGGGCTTGAGCAGGACCTTGTCGACGCGCTGAGCGGGACACACACCTGA	CUST_101648_PI429436819	4_BC	GH78
ADP83632	GGCAGCGAACCCGGTGACGGCGAGCCGTCCCTGCCCACGCTGCGTGCCCTCCTGAATTTC	CUST_101649_PI429436819	4_BC	GH78
AGJ86355	TTCGTGAAGAGCAGGCGCTGAAAGGGTTCTGTAAAGTGTCGCTCGCTGCCGGAGAAACTC	CUST_10165_PI429436819	2_BC	GH3
ADP83632	GATCCCGCCGTGTGGTCCGCGGTGGATGCGGTGCTCCGCAAGCGCGTGCCGGGATACACC	CUST_101650_PI429436819	4_BC	GH78
ADP83636	TGGGTGTGCACCATCAACGAGCCGAACCTGATCTCGTTGATGGTCCACACCCGGTTCGCG	CUST_101651_PI429436819	3_BC	GH1
ADP83636	CCGCGGAGGCGGTCAAAGCCGGTCCGGGGGACAGCGCGGTCGGCTGGACGCTCGCCCTCC	CUST_101652_PI429436819	4_BC	GH1
ADP83636	CGCCGCCCGTGGCGTGGCCCTCCCCCAACATCGAGATCATGGCGAAGGCGCACCGCAAGG	CUST_101653_PI429436819	4_BC	GH1
ADP83640	CCCGACCGTGAGTACGCCTGGACGTGGCGACTGCGTCTCGACGAACGGCCGCCGCGCTGA	CUST_101654_PI429436819	4_BC	GH2
ADP83640	GCGCACCGCGGCCTGGGGACCGCGGTGCTGGGCCCCGACACCCGCCCGAGATTCCGGCTC	CUST_101655_PI429436819	4_BC	GH2
ADP83640	ACCTTTCACCAGTCACCGCTGCACATGACCGTGCGCCGCCACCGCGTCGAGGAGCTCGAA	CUST_101656_PI429436819	4_BC	GH2
ADP83644	AGCGAGGAATACCAGGTCGAGTACCTGGAGATGAACCACCGCGTCTTCGACCGCGTCGAC	CUST_101657_PI429436819	3_BC	GH2
ADP83644	TGCTCAGGCCGCTGGCCGATGTCATCATGCTCAACCGCTACTGGGGCTGGTACCTGAACA	CUST_101658_PI429436819	3_BC	GH2
ADP83644	GACCGCCGGCCCAAGTCCGCCGCCTTCGCCCTACGCCGCCGCTGGCACTCGGCTACCTGA	CUST_101659_PI429436819	4_BC	GH2
AGJ86355	TCGGTAAACGTAATCCCTGCGGCAAGCTCACGGTCACCGTACCTGAGACCCTTGAAGAGA	CUST_10166_PI429436819	2_BC	GH3
ADP83969	TTCTGGCTTACCTGGCTGCGTTCCTGCACCTATCGCGGCCGGTGGAAGAACGAGGTCTAC	CUST_101660_PI429436819	3_BC	GH15
ADP83969	GTCGCGGCGGCCATGGCGCTGGACGACGAGCTCGACGCGGCGGAGAACACGCCGAGGTAG	CUST_101661_PI429436819	4_BC	GH15
ADP83969	GCCTCTCGTCCCGCGGACATTCCTGGGTGGACCCGGGCCCGCGACGCGATCTTCAACCAG	CUST_101662_PI429436819	4_BC	GH15
ADP84037	AGATGCTCGTCGTCTGCAGCCTGAACAACCAGCCGTTCCCGAGCTACCTGTTGCGGCATC	CUST_101663_PI429436819	3_BC	GH13
ADP84037	AAGGCGTACACGTACAACCACTTCACCGAGAACAAGGAGGACCTCTACGGGCTGCGGGCC	CUST_101664_PI429436819	3_BC	GH13
ADP84037	CGGCTTCCCGCCGTCGCCACGCTCGTCTTCACCCGATTGGCGGGGGCCACACCCGCCTGA	CUST_101665_PI429436819	4_BC	GH13
ADP84229	ATCTACTGGCATCCCGCGCTCGGCGCTTTCATCGTTCACGGCGAGATCCTGAAGAAGTAT	CUST_101666_PI429436819	2_BC	GH25
ADP84229	AGAGCGCGTTCCAGCACGGCAAGCTCACCTGGAGCTCCACCACCAACCAGGTCGCCGAGT	CUST_101667_PI429436819	4_BC	GH25
ADP84229	GCTCCGGTTCCTGGCTCGGCCTGCCGGTCAGCGACGAGTACGACGTCCCCGGTGGCCGCG	CUST_101668_PI429436819	4_BC	GH25
ADP84519	CTCCTGCTCGAAACCGCCGCCACCCTCGCCACAGACCCGCCATCAGCAAGAAAAAGGTGA	CUST_101669_PI429436819	4_BC	GH15
AGJ86388	ATTTCGATGAGAAAGTGCTGGGGCTGATTTATACCATCAAAGGTTTTGAAGTGGCGGCCA	CUST_10167_PI429436819	1_BC	GH4
ADP84519	GAGTTCGACGTCGACCAGCGCCAGCTACGCGGCAACCTGCCCCAGGCGTTCGTCCACGCC	CUST_101670_PI429436819	4_BC	GH15
ADP84519	GCCCGGGCCCTGTTCGAACGCGGCCGGGCCAGCTGCGGCAGCCCCGGCCTGTTCGCCGAG	CUST_101671_PI429436819	4_BC	GH15
ADP84886	TACGAGTGGTCTGAGGGATACAAAATGCGGTTCGGCGTGATCCACGTCGACTTCGAGACC	CUST_101672_PI429436819	2_BC	GH1
ADP84886	AGCGCGCTGTGGTACTCCCGGCTGATCCGCGACCACCGCGCCGCAAACGGGACAGCGTGA	CUST_101673_PI429436819	4_BC	GH1
ADP84886	GAAGTCGTCGGAGACGGGGTGGATGTCCGGGGATACTTCGTGTGGTCGCTGCTGGACAAC	CUST_101674_PI429436819	4_BC	GH1
ADP85104	GACATCTCAGCCTGGACCACCGTCGTGGCCGTGACCAGACCTCTGGCCGCCAAGACCTAG	CUST_101675_PI429436819	4_BC	GH23
ADP85104	GTGACGACCGAGCAGTTGGCCGCCGGCCCGCAGGTCTCCGGCGCCGACATCCAGCCTGGA	CUST_101676_PI429436819	4_BC	GH23
ADP85104	TACGGTGACGACCTCGCGGCGGGGGCGGTCGTGTCGGCCGAGGCGGTCGGGCCGGTGGTC	CUST_101677_PI429436819	4_BC	GH23
ADP86909	TCTCGCGCGTATGTCGACAAGGTGCTGGCCTCGCTCGAAAGTTTTTCCGATGTCAGGTAG	CUST_101678_PI429436819	2_BC	GH23
ADP86909	ATTTTGCCGACATCCGGCAACCCAATTCGCGTGAACTCTGCGCCATCGCAGCCTACAATG	CUST_101679_PI429436819	2_BC	GH23
AGJ86388	TGACAAGCAGACCGAGCACTACGTGAATATCCCGCATCATGGCCATATTGATAATATTCC	CUST_10168_PI429436819	1_BC	GH4
ADP86909	TCGACCCCGAGGACAATATCAGGTACGGGATAGCGTATCTGCATCTTCTGCTGAACCGTC	CUST_101680_PI429436819	2_BC	GH23
ADP87229	AAAGGCTGCGGCAATCGTGGGAACGTATCATGCGACTCAAGTCCGTGCTTACGGTGGCAT	CUST_101681_PI429436819	2_BC	GH3
ADP87229	AACAATCTCGTATGGGACGAGGGGCTTGCCGAGAAGGTCCATGCCACGCTCGTGCGTCTC	CUST_101682_PI429436819	3_BC	GH3
ADP87229	TACAACAACCGCATCGATGCGGCGCATCCTGCCACGCTGTCACAACGCACCATCGACGGA	CUST_101683_PI429436819	3_BC	GH3
ADP87789	TGGTCGCATCCGTTTCTATGTGGACCTTGCGGCATCGCCTAGGCGCGCCAAGTACCTTCG	CUST_101684_PI429436819	3_BC	GH108
ADP87789	ATCTTCGGCGGCAAGACCTTCTCTGCCGTCATGTCGCTCTGCCGTCTTCCGTATGGCGAG	CUST_101685_PI429436819	3_BC	GH108
ADP87789	GCCGTCCGCATCCTGCAAGAGGCCCTTTGCGGCATGGGCCAGCCCGTGGCCGTGGACGGC	CUST_101686_PI429436819	4_BC	GH108
ADP96912	TATGACTATTGATGATCTGTCTGGCTCGATCACCCTGAAACCTTATCAGAGTGTGTGGCT	CUST_101687_PI429436819	1_BC	GH13
ADP96912	TCTGGCGCCAGAGTATGCGCCGGGACCAGTCCATCTTCTGCATTCACAACATCAGTAACG	CUST_101688_PI429436819	2_BC	GH13
ADP96912	ATCCATTAACCGCAGCCAGTGGCAACTGGATACTCTGGAGCAGAAGCTCGCAGATCCCCT	CUST_101689_PI429436819	2_BC	GH13
AGJ86388	ACAGCTGTTTGAGCTGTATAAAAACCCGGATCTGAAGGTGAAACCAAAAGAGCTGGAGCA	CUST_10169_PI429436819	1_BC	GH4
ADP97002	TCAACCAGCCGGGTATTCCGGCGACCGAAGCAGAGGAACAGATCGTACAGATGGAGGAAA	CUST_101690_PI429436819	2_BC	GH23
ADP97002	TATGCCCGGGGCCACGAACCGGTAATCTACGTCCAGAATATCCGGCGCTATTACGATGTC	CUST_101691_PI429436819	2_BC	GH23
ADP97002	AGCATCCAGGGCGGAGCCAAGTATTTCCGGATCGTGCACGAAAAAATCCCGGAACGGATC	CUST_101692_PI429436819	2_BC	GH23
ADP97239	ATCATGAACCGTGACTCATTGATGACGCTGTCCATGGGCAGTGACGGGATGAAGGAGTAA	CUST_101693_PI429436819	2_BC	GH73
ADP97239	TTTCGCAGAGAAGCTGCAGGAAGCCGGCTATGCAACCGACCCCAACTACGGCAACAAGAT	CUST_101694_PI429436819	2_BC	GH73
ADP97239	TATGTCTCTTTCCTGGAATCCAATCCCCGTTACCGGGAGGTCCTGTCGGTAGCAGACCAG	CUST_101695_PI429436819	2_BC	GH73
ADP97473	TTTCCCGAGAAAGACTTGTCGAAAATAATCGCTGAATCGGTAAAACGACATGGGCGCCTT	CUST_101696_PI429436819	1_BC	GH77
ADP97473	GCAAGGTTCAATACGCCGGGCACCATTACAAATAACTGGACATGGAAACTGGACTGGAAT	CUST_101697_PI429436819	2_BC	GH77
ADP97473	ATTATCTGGCCACCAGTGGTGATGGGATGCCATGGCCGGTAATTGAAGCGGCGTTCCGTT	CUST_101698_PI429436819	2_BC	GH77
ADP97474	TCGTCAATCTCTATGAAATGATCGGCTACCCGGCCCCGCCATCCGTGTTCCAGAAGCTCA	CUST_101699_PI429436819	2_BC	GH57
AFZ90262	AAGTCATGGTGGTTGAACTGGGCGGAGATGAAAATAATCCGAAAGATTCCTACTGGACCA	CUST_1017_PI429436819	1_BC	GH53
AGJ86423	TTGTCGTACGAGAATCCGCGTTCGGTGGCGATAAAGGCTGATTACATTAAGCAAAAAGGT	CUST_10170_PI429436819	1_BC	GH18
ADP97474	TTTGGTGACTATAACCCGGCCCAGATCGTCAGCGACTTTGAGCATCTGTATCGCCGCCAC	CUST_101700_PI429436819	2_BC	GH57
ADP97474	ATGGCAGTCTCAATTCGGAGCAGAAAGCAGCCGCCATGCAGCAACTGGCTATCTGCGAAG	CUST_101701_PI429436819	2_BC	GH57
ADP97476	TTTAATTCCGATTCAGAGTATTACGGTGGGAGTAATCTGGGAAATCCCTACCCCATGCCT	CUST_101702_PI429436819	1_BC	GH13
ADP97476	TACCTTGAGGGTGCTTTTTACCTACATGTTCAGTTACCCGGGCGCCAAACTTCTTTTCAT	CUST_101703_PI429436819	1_BC	GH13
ADP97476	TAATTTCACACCCATGCCCAGACACCACTATCGGATCGGCCTGCCTGAAGGTGGCAACTG	CUST_101704_PI429436819	2_BC	GH13
ADP97570	TGATACGAATTGGCCAGCGCCTGATGATTCCCTCTGCTTCCAAGGGCAGCGATGCTTACG	CUST_101705_PI429436819	2_BC	GH23
ADP97570	ATCTCCCGCAAATTCTCCACAACGCCGTCAGTGCTGCAGCAGGTCAACAATCTGGACAGC	CUST_101706_PI429436819	2_BC	GH23
ADP97570	GCCAATCAACGGGTGTCCTGGCGCAACTACAAAGTCAAATCCGGAGACAGTCTCAATTCG	CUST_101707_PI429436819	2_BC	GH23
ADP98183	ATGATTCACTACAACAACCTCGAATTTTACGACGACGATTTCCGCAGCGTGGTCAGAAAC	CUST_101708_PI429436819	1_BC	GH73
ADP98183	GCGGAAACCGGTTTGCTACCCCGCCAATCATCACTGAAAACCAACCCGGCTGAAGGTTAG	CUST_101709_PI429436819	2_BC	GH73
AGJ86423	ATCGTCGACAAAATGCTTAACGACCCGCAAAAACGCTTTACCGAACATTGGGATGATGAG	CUST_10171_PI429436819	1_BC	GH18
ADP98183	ATTCAGAACCTGAATCGCCACCCGACCTATCAGTTGTTGCGAGACGTCCGGCTGGAAGAC	CUST_101710_PI429436819	2_BC	GH73
ADP98398	TTAGCGTTTGTCTATTACGAGTCGTCATTCCGCAGCCATGCGCGTCCACCACGCACACTG	CUST_101711_PI429436819	2_BC	GH23
ADP98398	TCTGTGAAATCTTCCGGGAACACCCGGTGTGGTATGACTACGCCAACGACTCCAGGCAAC	CUST_101712_PI429436819	2_BC	GH23
ADP98398	TCTGGAAACCTGGAAAAGCCGGGCAAGATGGTATGGGCTTCCAATGCTGGGGCTGCTGAT	CUST_101713_PI429436819	2_BC	GH23
ADP98443	ATATCCGTGGCGGGGTGCATTATCTGGCCAAGATGCTCGACCGGTTCAATGGTGACATCC	CUST_101714_PI429436819	2_BC	GH23
ADP98443	TCACCAAACCCTTCAATTCAGAAATCCAGACCGCGGCACAGGAGTTCGGGGTTGATCCCG	CUST_101715_PI429436819	2_BC	GH23
ADP98443	TGCCTACAGCAGTATTCAGCCGGCTGCTGCCGAGTTCGACGTTATCCGTTTCCACTGCTA	CUST_101716_PI429436819	2_BC	GH23
ADP98617	TTACTGCCACCTGTTTGTAGACCTGAACTTCAAAACCGTGAAGGTCACTTACACCGATGT	CUST_101717_PI429436819	1_BC	GH13
ADP98617	ATTCCCGATGTGGAAGGCGTTTTGCCGGATGAGAAAATCAAAGTACTGATCGACAACATC	CUST_101718_PI429436819	1_BC	GH13
ADP98617	AAACCGGTGGTACAACGCCTGCTAAGCCTGATGAAGTTCCGCAGCAACTACCCGGCCTTT	CUST_101719_PI429436819	2_BC	GH13
AGJ86423	GCCCTGTTTTCATCGCTGGGTTTTGATCTGACGAAAGACACGTACGTGAAATATAACGAC	CUST_10172_PI429436819	1_BC	GH18
ADP99009	TACTTCAATCAAACAGCTGAGTGTCTGTCCCAGCTATTATTCCGATGATCCGGTTCTCGA	CUST_101720_PI429436819	1_BC	GH84
ADP99009	TGATGAAAAGCGCCAGAGCCTTCAGCACACCTACGATGCCTTTGACCACCCTGCAGCCAA	CUST_101721_PI429436819	2_BC	GH84
ADP99009	ATTCTGTTCGATGACATGCGGTCAGACACTCCGGACCTTGCCGGTACCCAGACGGACATT	CUST_101722_PI429436819	2_BC	GH84
ADP99121	AACATCATCAACCTCCAGAAAGCCCTGCAGCAAAGGGGGTATGAGCCAGGCAACCCCGAT	CUST_101723_PI429436819	2_BC	GH103
ADP99121	AACAACCTGGTGGCTGATGGCTACCCCGGTGAATCGGTGCTGGCGGCGCTGGAAATACCT	CUST_101724_PI429436819	3_BC	GH103
ADP99121	CAAAATGGGCATCACGGATGCCTTCGGCAAGCCACTGGCCCGCGAACCGATTAATGCCGC	CUST_101725_PI429436819	3_BC	GH103
ADP99375	GTGCACTACGTGCAGCGCATTCGCAACTATCGGGATGTCATACGTTCGGCGTTTGAGTGA	CUST_101726_PI429436819	2_BC	GH23
ADP99375	ACGCATTGAAGACCGCCTGCCCGATTTCATCGATCAATTCCGGGAAGCGGAGGCCAAAAC	CUST_101727_PI429436819	2_BC	GH23
ADP99375	GAACCGCTACTATGCCTACATTGGCGACTTTGATTTCGTGGATCTGCGTGCCCTGAATCG	CUST_101728_PI429436819	2_BC	GH23
ADP99984	AAGCAATAATAGACAGTCTGAACGCCAAGGGCAGGGGAGTTACAGCCCGAGCCAGCAGAC	CUST_101729_PI429436819	2_BC	GH23
AGJ86516	ATAAAGGTTCATTTACCCGTCAGGAGTTAAGGGATTCTGCCCGTTGGAAGACGGTTAATG	CUST_10173_PI429436819	1_BC	GH3
ADP99984	TCCTGGCAATGGGACTGCTATGCAGCAAGTCATCCAGGAAGCGGCCAGAATCGAGACTGA	CUST_101730_PI429436819	2_BC	GH23
ADP99984	AAGTGGGCCGACTGGCTTGATGAACACTTTTCGACTGTGAACGTGACCGCCCAAGGTGGT	CUST_101731_PI429436819	2_BC	GH23
ADQ01834	TCTTCATTGCTGGCGATGAAGATCAAGCCGTACAGCGTCACGCTGGTGGTTTCGCGCTGA	CUST_101732_PI429436819	2_BC	GH51
ADQ01834	AAATCGTCAATATCTCCGATTCCCCGGTGGATGTGACGTTGGAAATCGCGCGCGGACTGG	CUST_101733_PI429436819	2_BC	GH51
ADQ01834	TGAATTATGAGGTGGAGCGGCTGTTTTCCACGCATCTGGGCGACACGACGTATGCCGTGT	CUST_101734_PI429436819	2_BC	GH51
ADQ01881	AGGGTTTGCACCACGAGCCATGGCCCAAGTCTCCACATTTGCTGGAAGACATCTACACCG	CUST_101735_PI429436819	2_BC	GH51
ADQ01881	CTTCGACGAATGGGGCGTATGGTATTCGGACAAGTGGAACGAGCAGGAAGACCAGTGGAA	CUST_101736_PI429436819	2_BC	GH51
ADQ01881	TTCCTGGCCTCTTCCGAAGACATGACCAAGTTCATCGCCACCGTCTCGGACGCGGCCGAT	CUST_101737_PI429436819	3_BC	GH51
ADQ01884	TTCCTGTTCAACCGCACCCACGATGTTGCGGTCGTGGACGTGGAAGGCGAACCGTTGGTC	CUST_101738_PI429436819	3_BC	GH42
ADQ01884	TTGGACAACGGAACCGTGGCGCATGATTTCGCCGACGTGATCACCTCCGTGGCCGATACC	CUST_101739_PI429436819	3_BC	GH42
AGJ86516	CGGTCAGCGTGCTGGATAACCTGTCGCCGATCAAAGCAGAGCGTGTTACGAAATTGTATC	CUST_10174_PI429436819	2_BC	GH3
ADQ01884	TTCCATCCGTGACGTGGTGGGCGTGCGCGTTGAGGAATTCGCCCCGATGGGAAACGACTT	CUST_101740_PI429436819	3_BC	GH42
ADQ01964	AAATGAACCATCGGATTTCTAATCTGGCGTATGGCGACGAATCCGGTTGGCTTATGGATT	CUST_101741_PI429436819	1_BC	GH20
ADQ01964	AAGACCTATGCAGCACGCTTGCCCATCGTGGTCTACAACCGATGCTATGGGCGGATATCG	CUST_101742_PI429436819	2_BC	GH20
ADQ01964	TCATCGAACGAATGGAACACCACACACTGAACGCAGCCAACCCCAAGTCGCACGATTTCG	CUST_101743_PI429436819	2_BC	GH20
ADQ01982	TCAACCGTCACGACATTGCCCAGTTGCTCAAAGCACTTGGCTCCCGATGGCAGGAGTTGT	CUST_101744_PI429436819	2_BC	GH42
ADQ01982	TCTCATGGGTGAGGCCGGCGTGAACGTCGTATCGCTGGCAATTTTCAGCTGGGACAAGAT	CUST_101745_PI429436819	2_BC	GH42
ADQ01982	AACGACGTGACTTCCGTAGCCGCGGACACCACAGTGCTTGCCTCTTACGCAGGTGAGTCC	CUST_101746_PI429436819	3_BC	GH42
ADQ01987	TTCACCTACTCCGGTGAGGTTTCCTATCGATTCCGCTGTGGGTGCGCGATAGCAGCGTAA	CUST_101747_PI429436819	2_BC	GH31
ADQ01987	AAATGTTCAAGGAGGGCCGAGACAAGGGCTATCTGGTGCGCAAGCCCAATGGCGAAGTCT	CUST_101748_PI429436819	2_BC	GH31
ADQ01987	ACCTCCAATGGGTATGGCGTACTGGTCAACAACCGCGGCCATGTCTCCTTTGAGATCGGT	CUST_101749_PI429436819	2_BC	GH31
AGJ86516	GGCAGGCATCGCTGGATGCAGGTTGCGATATGATCCTGGTCTGCAATAATCGTAAGGGGG	CUST_10175_PI429436819	2_BC	GH3
ADQ02104	AACCTCGATGGACACAACGCACACCAGTCGATGATTCACCTGGAACTCAGCGAGCTGGGT	CUST_101750_PI429436819	2_BC	GH13
ADQ02104	TCGAACGCATCATGAATCTGTGGATCGAGGCGGGCGTCACCATCTTCCGCATCGATAACC	CUST_101751_PI429436819	2_BC	GH13
ADQ02104	AGTATCAGGACATCTACCCGATCGACTTCAACGCCGACATGCCCGGCATCGAAAAAGAAG	CUST_101752_PI429436819	2_BC	GH13
ADQ02144	ATGATAAGGACAACAAGGGTGATCGTGTGCCTCCGACTGGTGCCGCGGTTTCCGTAGTTG	CUST_101753_PI429436819	2_BC	GH121
ADQ02144	TCGATGCCGCACAGGATGCTCTTGACAAGGCATTTTGGGCCACCAAGGTTGAGCAGAAGC	CUST_101754_PI429436819	2_BC	GH121
ADQ02144	AGAAGGCTGACAAGTCGAAGTACACCGAGAAGGCATGGCAGGCTCTGCAGAGCCAGATTG	CUST_101755_PI429436819	2_BC	GH121
ADQ02189	TGATGGCAATGTCGTCTCCAACACGGGTGCCAATGTCGTCACGATTGCTGTGGCCGGATT	CUST_101756_PI429436819	2_BC	GH101
ADQ02189	AACAAGGCAAGCAAGCTCGAGAAGGCCGATTACACGACCAACTCGTGGGAAGCTTTCGCC	CUST_101757_PI429436819	2_BC	GH101
ADQ02189	TAACGATAAGGCCACCGCTTACGATGTGGCTCTGGCGCTGACGAACCTCGAATCCGCTAT	CUST_101758_PI429436819	2_BC	GH101
ADQ02251	ACTCATCACCGATTCGCTCGTGCGATTCGAATGGTCCGATTCCGGCGTATTCGAGAACCG	CUST_101759_PI429436819	2_BC	GH31
AGJ86869	GGTGAAAAGCGCAAGCTGCTGATAAATGGTGAAGAAGCCGGAGAATGGCGTCTGAAGTAG	CUST_10176_PI429436819	2_BC	GH31
ADQ02251	TTTCTGGATCACCGACATGCCCGATGCGGTGGCCGGCGCGCTCGAAGAAATTTTGCTGCG	CUST_101760_PI429436819	3_BC	GH31
ADQ02251	ACAATCCGGTCGAATCGGACGCGATGGACCTACTGCTGCACGCCCAGATGCTCTACCGCA	CUST_101761_PI429436819	3_BC	GH31
ADQ02256	TGATGAACCGTCTGGTGGAGAACGGCTATATCTCGCAGACCGTGGCGGATGATGTGGAAG	CUST_101762_PI429436819	2_BC	GH77
ADQ02256	TTCCAGAGAGTATTCGAACTGGCGCGTGCCGCTGGCAGATGGCGAAGGGCACGTAGTGCA	CUST_101763_PI429436819	3_BC	GH77
ADQ02256	ACCCAAGGACTATCGCAAACAGGCATTGGCCTCGGTGACCACGCACGATCTGCCACCCAC	CUST_101764_PI429436819	3_BC	GH77
ADQ02259	ATCTATCAGGGCGAGGAACTGGGCCTGTTTGAGGTGGCCGATATTCCGTGGGATCACTTG	CUST_101765_PI429436819	2_BC	GH13
ADQ02259	TTCAAGGATTACGCGGTGGACGTGGAGCAAGCCGACCCGGACTCGATGCTCGCGCTGTAT	CUST_101766_PI429436819	3_BC	GH13
ADQ02259	GGCCCGCTGACCCCCGAAGGCCAGCTCCCCACCGACACTTCTGCGTGGGTTATCAAGTAG	CUST_101767_PI429436819	4_BC	GH13
ADQ02266	TGAACGCGCTTGCCAAGTTCCGCAACGAGCTTGATGCGTTCGATGGCACCTTCTCGTACA	CUST_101768_PI429436819	2_BC	GH13
ADQ02266	ATCGCCATTACTATTCCACGGCTGAGATCGACGAGAATCTGCAGCGTCCGGTGGTGAAGG	CUST_101769_PI429436819	2_BC	GH13
AGJ86869	TGTTTGAGGACGATGGCGAAAGCTGGGGCTATAAAGAGGATGATGCGCTGTGGCTGACGT	CUST_10177_PI429436819	2_BC	GH31
ADQ02266	TCAACAGCACCTACTATTCGGCGCTGGGATGCAACGATCAGCACTATATTGCGGCTCGCG	CUST_101770_PI429436819	2_BC	GH13
ADQ02432	ACTGCGCATGGCCATGGCGTTCTTCGGTCACATGGGCATCGAATGGAACCTGTTGAAGGA	CUST_101771_PI429436819	2_BC	GH36
ADQ02432	AACATCTTCAAGGGCCTCAAGACCGCACATCCGGGCCTTGAGATCGAAAGCTGCTCCTCT	CUST_101772_PI429436819	2_BC	GH36
ADQ02432	TTTGACCGGTCTGACCAACGGCCAGAGCACTCTCGGCTGGTGGAACGAGGAAGGCGTAGT	CUST_101773_PI429436819	3_BC	GH36
ADQ02442	TTGACCGAAGATGAAATTCAGGATCCCAATTGGGAACGTTCCGGTCATTATTTCAAGGGG	CUST_101774_PI429436819	1_BC	GH13
ADQ02442	AACTTCTCTGACAGTCAACCAGTCGCCTTGCCGCAGCCGATGACCGTGCTACTTGTGTCT	CUST_101775_PI429436819	2_BC	GH13
ADQ02442	AAACAGTGGGTGGCCAACGGCACGGACTTCCAGTTCTCGTGGCTTACCAACGAAGAGTGT	CUST_101776_PI429436819	2_BC	GH13
ADQ02443	TTTCGTCAAAGTGGATTCGCAAAGTTCCACGTCAGTAATGGTTCGTGGCACCGAAAGTTA	CUST_101777_PI429436819	1_BC	GH36
ADQ02443	GAAACCCATACTTGCGAGATCGAGTACGGCCGACTGCGTGTTTTCCGGGTGCAATCATGA	CUST_101778_PI429436819	2_BC	GH36
ADQ02443	AGCGGTCGCTCTTGCCGCATCATCGATGACCATGGTGCGACGATTGATATGAATCCGGGA	CUST_101779_PI429436819	2_BC	GH36
AGJ86869	TCATGAGCACGATCCGCAAACCTTTGCAGAGTGCGATGATTTCCTGCTGGGGCGCGATCT	CUST_10178_PI429436819	2_BC	GH31
ADQ02444	TCGTAGTCAATATGTCCAGTCGAACCGTTGACCTGCCACGTGAGGCTGCCGAACTAACCG	CUST_101780_PI429436819	2_BC	GH13
ADQ02444	TGATCCGGATTCGGTGTACTCCTTCTACAAGCAACTCGTTGCGCTGCGTCACAACAGCCC	CUST_101781_PI429436819	2_BC	GH13
ADQ02444	TGAGCCATGGATTTCCGTGAATCCGAATCATGCCGAGATCAACGCCGCCGGTGAATTCGA	CUST_101782_PI429436819	2_BC	GH13
ADQ02458	ACGGTTGACGGCATTGAACAGGGCAAGGTCGATTTGGCTGAGCTCAACAAGCAGATCGCC	CUST_101783_PI429436819	2_BC	GH43
ADQ02458	GGCACTGTTGCGGTTGCTTACGACGGCTACACCGATGGTTTGGTCAATCCATCCGATACT	CUST_101784_PI429436819	2_BC	GH43
ADQ02458	ACCCGATGACCAAGCGTTACCCGGACTTCAACAACGAAAAGAAGCCGGTCAAAGCCGAGC	CUST_101785_PI429436819	2_BC	GH43
ADQ02459	CTTGTCGATAAGGTGAAGGGCTATAACAAGGCTGATTACCAGTCTGGTTGGGATGCTTTC	CUST_101786_PI429436819	2_BC	GH43
ADQ02459	TTGAGTGGGATGCCATTGACGCAGCTTCCTATGCCAAGACCGGCACTTTCACCGTCAAGG	CUST_101787_PI429436819	2_BC	GH43
ADQ02459	TTATCGGCAATAAGATGCCTGAGGTGAACTTCCCGACCAATTCCGATGGCGGCAAGCCGC	CUST_101788_PI429436819	2_BC	GH43
ADQ02461	TTCCGTGACAGTGAAGGTGGTCGACGACACGGTTACGGTCGACAAGACCGACTTGTCCAA	CUST_101789_PI429436819	2_BC	GH43
AGJ86875	TATTGCCTATCATCGCGATCATATCAACGCCATGAAAGAGGCGATATTTGAAGATGGCGC	CUST_10179_PI429436819	1_BC	GH1
ADQ02461	ACCAGATCTACGTGTTCCACGCCTATGCCACGAAGAATCTCGGATCCGTGAATGCTGCCG	CUST_101790_PI429436819	2_BC	GH43
ADQ02461	TTGGACGGTGCTCAACTACCCGATTCAGAAGTCCGGTCCGTTCAACGGTGAGATGCAGCT	CUST_101791_PI429436819	2_BC	GH43
ADQ02462	ATTACAACACCAACGTGATGCGTGCCGCCAAGAATGCCGACCTGCAGGATCTGTCGAGCT	CUST_101792_PI429436819	2_BC	GH43
ADQ02462	TCATGTTCGAGCATGGCGACTACGTCTACATTGCCTATGCGGGGGCCACGGTGGATAAGT	CUST_101793_PI429436819	2_BC	GH43
ADQ02462	ATGCGCCTACCCCCGAAGACAACTCTGAAGGTTCTGATCAGGCAATCGTAGAGGCACCGT	CUST_101794_PI429436819	2_BC	GH43
ADQ02463	ATCACCTACAAGGGTGTGCTGCTGCAGAAGGATTCCTCCAAGAACCTGCAAGGTACCGCG	CUST_101795_PI429436819	2_BC	GH43
ADQ02463	TCAACGACGACATGGTGAGCATCAAGGCCGGTACGGTGAAGAAGCTCAACGGTCTGAACG	CUST_101796_PI429436819	2_BC	GH43
[truncated: 163,661 more rows]
