# Supplementary material for: CAZyChip: dynamic assessment of exploration of glycoside hydrolases in microbial ecosystems
Source: BMC Genomics. 2016 Aug 23;17(1):671. doi: 10.1186/s12864-016-2988-4 (PMC4994258; doi:10.1186/s12864-016-2988-4)
Supplement: Additional file 3: Table S3. — Nucleic sequences of fosmids from metagenomic study. (XLSX 57 kb) [file 12864_2016_2988_MOESM3_ESM.xlsx]

## Sheet: Feuil1
Name	ORF	Family	Sequence
Cor428	ORF20	GH88	>MISE11_RL15_C1_ORF20 ATGGTACTTAATTTGCAAGGCTCCGACAGGGAGTGGGCGGAGAAAACCTTAGAAAAGCTTAACGCGAAACTGAAAGCTGAATGTACCAGAATGGGGGATTCAATTCCATATATCGCGAGGGATGGCCGCTATCACGATATAAACGACGGAGAAGGCATTTACTGGTGGACGAACGGTTTTTGGCCGGGGATGCTTTGGCAGATGTACCATGCCACAAACGACGCTGAGTATCGGAAAAGCGCCGAGGCTGTGGAAAAACGGCTGGATAAAGCGCTGGAAGGCTTTGAAGAGCTTCATCACGATGTGGGCTTTATGTGGCTCCATACCGCGGTCGCGAACTACCGCCTTTCAGGCAGCGCGGATTCCCGCCGCCGTGC…
	ORF21	GH2	>MISE11_RL15_C1_ORF21 ATGAAAAAAAATTCTGGCAACTATGTGTCGGATATCCATAACGAGGATTACGAAAGCGAATACCTGGAGTCCCGCCTGGACGCTTCAACCTTAATCAACATCGCGGGCCGGGAAACGGAATCACTTAACGGCAGATGGAATTTCGCGGCGGATCTTTACGACACCTGCCGCAGGGCGCATTGGTACAGCTCAAAACGCTTTGACACGGACGGAAGAGAGTTCCCGCTGGACTTTGATTGGGAAGCCTGGGAAAGGATCAAGGTTCCGGCGTCCTGGAACCTTGAAAAGCCGGAACTGCATTATTTTGAAGGTTCCGGTTTATATACCAGGACTTTCCGCTATATTCCGAAACATAAAGGCGAGCGCCTATTGCTCCG…
Cor435	ORF8	GH51	>MISE11_RL21_C00001_ORF8 GTGAACAGAATAGTAGTAAAAGCGCAGAACGGCGATGTAAAAATCAGCCGCCACATTTACGGGCATTTTTCGGAACATCTGGGCCGCTGTATATACGGCGGCTATTGGGTTGGAGAAGATTCACCCATTCCCAATGTCCGGGGCATACGAAAAGATGTAGTGGCCGCACTTAAAAAGATCAAAATCCCGAATCTGCGCTGGCCCGGAGGCTGCTTTGCCGACGAGTACCATTGGAAAGACGGCATCGGGCCCCGCTCTGAACGCCCAAAGATGATCAACACTCACTGGGGCGGCGTTACCGAAGACAACAGTTTCGGAACCCATGAATTCCTCGATCTTTGCGCGCTTTTGGACTGCGAGCCTTATATCTGCGG…
Cor438	ORF3	GH94	>MISE11_RL24_C00001b_ORF3 ATGCAATATGGATATTTTGACGATAACGCCAGGGAGTATGTGATTACCCGTCCCGATACGCCTTATCCGTGGATTAACTATTTGGGTTGCGAGGATTTTTTCGGGCTTTTTTCAAACACGTCAGGCGGCTATTGTTTTTGCCGTGACGCGCGGATGTTGAGGTTGACTCGTTACCGCTACAATAATGTTCCGACTGACTCAGGCGGGCGTTATTTTTATCTGCGTGATGAGGGCGACGTATGGACTCCTTCATGGATGCCGATGAAATCCGCGCTTGACCGCTACGAATGCCGTCATGGAATGGGCTATTCAAAAATTTCTTCGGCGCGTAACGGTCTTGCGTTTTCTCAAGTTTCATTTGTTCCGTTACACG…
Cor1	ORF1	GH5(1)	>MISE11_RL25_C4_ORF1 ATGAAAAACGTTGTTGCAATTTTGATTTTTGCATCTGTTGCACTATGGGCGCAAACTAACCCTCTCAATATGACCACAGCACAGGTGGTGAAGGATATGGGGCTTGGGATTAATCTAGGGAATACATTTGACGGCGAGGGTTCTAGCGAAAGCAATTACGAAACCGCGTGGGGCAGCCCTAAAATCACCAAAGCCATGATAGACGGCTACAAAAATGCAGGTTTTAAAACGGTTCGCATTCCCGTTAGATGGACGAATTTAATGACGGGCAATAGCTCCGGCGGAACATACACCATAAGCCCCGTGCTGCTCGACCGCGTTGAAGAGGTGCTTAATTGGGTATTGGAAGACGGTATGTACGCTATTGTAAACCTCCAC…
	ORF2	GH30	>MISE11_RL25_C4_ORF2 ATGAAAAAGTCGTTGTTTTTGACAGTCGTGGCTATATTAATTTCAAATGCTTTTGCAGGTCCAGCTACAATAAATCTCTCGGCAGAAAAGCAGCTGATTCGCGGCTATGGCGGCATGAATTACCCCGGTTGGATTGACGATTTAACAGCGGCTCAAAGAGAGACTGCTTTTGGCAACGGCAACGGGCAACTTGGCTTTACGATTCTCAGAATTCACGTGGATCCAAATAAAAATAACTGGCAGAGAGAAGTTGCAACCTCAAAGAGTGCCATTGAGCACGGAGCACTTGTTTTTGCTTCGCCTTGGAACCCTCCAGACGATATGAGAGAAACTTTTAGTTGCAGCAATTGCAATGGAGCAGACGGAAAAACCACGTAC…
	ORF3	GH74(1)	>MISE11_RL25_C4_ORF3 ATGAAAAACTCATTGCTCTATGTGTTGCTAATGCTGGTATTTGCTAATCAGCTAAACGCTCAACAAGAAAACAAAGCCTTCACATGGGGTAGCGTGGTTATGGGTGGTGGCGGTTTTGTTTCTGCAATTATCACGTCTAAAACAGAAAAAAATATTATATACGCTCGCACAGATGTGGGTGGAGCATATAGGTGGAATGAGGCAAGCAAATCTTGGGTATCTATTTTAGATTGGATTGGACCAAATGAACTTGGGCTTTGGGGCGTAGATGCTCTTGCGCTTGACCCCTCAAACCCTTCACGTGTTTATATGTTAGCTGGAACCTCTTACTGGAATGATGGCAAAACTATGATTCTGCGCTCGGATAATTACGGCGAG…
	ORF8	GH74(2)	>MISE11_RL25_C4_ORF8 ATGAAAAAACGACTTGTAGTTTGTGTTTTGCTCTTGTCGTTTCAGTTTTTAAACGCACAGCAAGTACCTAAATTCACTTGGAGCAATGTGGCTATAGGCGGGGGCGGTTTTGTTTCTTCTATAATTGCCGACCCTGGCGAACAGAATCTTTTTTATGCTAGAACCGATGTGGGCGGAGCATACAGGTGGGATAACGCTTCTTCCAAATGGATTTCGATGATGGATTGGGTGGACGTAAACGAGCGCGGGCTTCTTGGCGTTGAGGCTATTGCAGTTGACCCTAAAACACCCGGAAAAGTTTATATGGTGGCAGGAACCTCTTATTGGAACGATGGGAAAACTGCTTTTTTGCGTTCATCCAACAAAGGGAAAAGTTGG…
	ORF15	GH5(2)	>MISE11_RL25_C4_ORF15 ATGAAAACGTTTCTAAAAGCCTTGTTCTTAGCGGCGGCTATTATAGCCTCCGCTGCAGATGTTAGACCGTCAAGCCCAGAGCAAATGTCGGGAAAGACTGTGTTGCAGTTCTGGGCAGATAATGGTATTGAAGTTGGCTGGAATTTGGGCAATACGTTTGATGCGTACAAAAATGGAGTGGGCACAGAAGGCGAGTGGGATTGGGCAGGCGGGCCACCTAAGGCAACGCAAGCACTGTTTGATGGTGTTAAAGCACGGGGCTTTGATATAGTCAGAATTCCTGTCACTTGGACTGGATTTATAGGTTCTGCTCCTAATTACACCATAGACAATGCTAGATTGCAGCGTGTAGCCGAAGTTGTTGATTATGCTAAAAC…
Cor29	ORF35	GH11	>MISE11_RL30_C00001_ORF35 ATGATAAAGCTCGCAATCGCTTTATGTCTCGCAATAACCTTTGCCGTGCCTCTTTTTGGGCAGGTTGAGTGTGGCGGTACCGCTACTCCTTTGACAGGAGGGACTGAGTATTCAGTAACTACTACCGACGAAGTTTCTGGCAGTGTTACTGGTACAGATTATCAATATAAACTTTGGCATAATGCGAACCAAAGCAAAAATAAAGTTACAATGAAAGTTTACGGAGCAAACCAAGGTGGCGGAGCCGCGTTTAGAGGAGAATGGAAAGAACCGGGCACAAAATTTGACTATCTAGCCAGAGTTGGTTATCAATTTGAAAACAACGGTTCAGGCAGCGGAAAGTTATTCACTGAATATGATGATATTTTCGCGG…
Cor357	ORF6	GH94	>MISE11_RL45_C4_ORF6 ATGCGATACGGTTTTTTTGATAATACACAATGCGAATATGTGATTGAGAAAGTCGATACTCCCATGAGCTGGACTAATTATATCGGTACGGAAAATCTGGTGGGTGTCTTCAACCAAACCTGTGGGGGCTACTTGTTTTACAAGAGCGCGGAGCATCACCGGATAACCCGTTTCAGGGGGAACGCGGTTCCGACTGACCGGCCCGGCCATTACGTATATCTGCGTGATGATGAAACAGGCGATTATTGGACAATAAGCTGGCAACCGACGGCAAAGCCCGTTAGTTATTACAGGGCGAGGCACGGCCTTTCCTATTCGGTGTATTCATGCGAGTACGCCGGGATTTACGCGAAGCAGACACTGTTCATCCCAAGAGGC…
	ORF30	GH5	>MISE11_RL45_C4_ORF30 ATGAAAAAATTATTCAGATTATTAGGCATTATCGTTATTACCGTCATTGTAGGATTTTCAATCACAACTTGCAGCAGTAGTGCTAACAATCTCGATGATAATTCAGAACTTATAATTATTTCACCCGCCCCTCAAGGACCGTCCACGCCACAGCCGTTCAATGACATTACCGCCGCGCAATTAGTGGCGGATATCAAAGTCGGTTGGAATTTAGGCAACACCCTTGACGCAAATAATGATTGGACTTCCAATCCAACTGTTTCTCAGCATGAAACATCATGGGGAAACCCTGTTACAAAAAAAATAAATATCACCACAATAAAAGAAGCAGGCTTTAACGCGATAAGAATTCCCGTTTCGTGGACAAAATGCGCTGA…
Cor2	ORF3	GH5	>MISE11_RL5_C00001_ORF3 ATGAAAATTGTAAAAGTATTGTTTTTGGTGGTGGCTGTGATGGCTTCCGTTGCTTTTGGAGGTGTTCCAACAAGCCTAGAGCCAATGTCTGGAAAAACGGTATTGCAGTTCTGGGCAGATAATGGCATTAAAATCGGCTGGAATTTAGGCAATACGCTAGATGCGCACAAAAATGGAGTTGGCACAGAAGGCGAGTGGGATTGGTCTGGTGGGCCACCCAAGGCAACGCAAGCACTGTTCAATGGTGTTAAACAATCCGGTTTTGATATAGTCAGAATCCCCGTCACTTGGACTGGACATATAGGTTCTTCCCCTGATTACACCATAAGCTCAGCTAGATTGCAGCGTGTAGTTGAGATTATTGATTATGCAAAA…
	ORF10	GH30	>MISE11_RL5_C00001_ORF10 ATGACCATTTCAATGCAGGGTTCAGACGATGGCACATTCTCCAAAGAAGATGGCGGCATGATAAAAGCATTCGGCAATTTTTTGGATGCAAACAGCAAAAAGAAATACACGCCTTGGAGTAACTCAAATACTGTGGAATTCGATGCCTACGAAGTGACTAGTGCCACAACAACGGTACCTAATACCGTAAAAGCCAAACAAGGCGGTGCAACTTTCAACAACAATATACTTTCAAATTATCCAGCTTATACTTCGCAAAATGATTCCGCTGCAATCAGAACGCAGGTAAAAAAATACGCCGGACGTGTTGCTGGCGGAGATTTTACATTCACTTTCAACAACTCAAGCGATGACGGCTCCAAAGATATAAACAC…
Cor28	ORF15	GH31	>MISE8_RL12_C28_ORF15 ATGAAGTTTACCGACGGTTATTGGCTTGTCAGAAAAGGAATTGAAGCGCATTTTGCCGCAAGCGCGATTGACGCGGAACAATGCGGGAATGAACTTGTTGTATACGCGCCCGGAAGACAGATACATCACAGAACAGATACCCTAAACATGCCGCTTCTTACGATTCGCTTTTCCAGCCCCATGCGTAATGTTATAAAAGTGCGAATTTCTCATTTTGATGGAGGAATTGACAGGGGACCGCATTTCCTTCTTGAGAGTAATCCCTCCGGAAGCGCCGCGTTTAAACCTGACATACGAATAACGGAACAAGAGGCGATTCTGGAAAGCGGGGATTTGTCGGTTAGTATTGAACAAAATAAGAATTGGAATAATACTTT…
	ORF16	GH74	>MISE8_RL12_C28_ORF16 ATGATAACCTGCGCGACTACCGATACCGGAAAAAAAACCGCTGACCGTACGCTTCCCCAGTATTCACAGAAAGGATGGAAAAACGTCAAGATTGTAGGCGGCGGCATGATACCCGGCATTATCTTTAATACTGCCCATAAAGGCGTAGCTTATGTCAGAACCGATATGGGCGGCGCGTACCGCTGGAATCCTGAAAACGAGTCATGGATACCGCTTACCGATTTTGCCGGTGTTGATGATTATGGGCGGCTTGGTATCTCCAGCATCGCCACGGATCCTGTTGAGCCTAACCGCGTCATTATCGCTTCGGGAACATATACAAACGACTGGGATAAAACTCAGTCGCAGATGCTTGTTTCCGAAGATTACGGCGATAC…
	ORF21	GH43	>MISE8_RL12_C28_ORF21 ATGAAAAAAAGCATCATAAGCGGATTGTTAATTATGGCAATTACATTGGTTTTGGCAGGCTGCTCCGGAGGGCAGAACAAGAATAACAGCGGCAATGAAGAAACCGAACCGGCAGATGACAATACCATAATTATTTTTAACGGGAAAGCAGGCGGATTTGCTGCCGGCGCTTCAGTTAAAAGCTCATCTTTCGTGACTGTTACAAATGATAAAATCACAATTAAATATAATCCTGATGACGGCGCTGACGGAGCCTACAGATGTGAAGTAGAACTTGATACATCTGCAAGGGCTGACTTGTCAGGTTACACCAAATTTAAAATGGATTGGAGCTGCGAAAACGCGTATGGAGGATATTTTAATATTTCTCTCCGTTT…
	ORF25	GH95	>MISE8_RL12_C28_ORF25 ATGTTGGCGGAGACCGATAAAATTGTTTTTGCCGGCCCCGCCGCCCGCTGGGAAGAAGCCTTGCCGTTGGGAAACGGCAGGCTTGGGGCGATGATCTTCGGTTCGCCTGACAGGGAAAGAATACAGTTAAACGAAGATTCAATCTGGTCCGGCCTTTACCGCGACCGGAATAATCCGGCGGCAAAAAACGCGCTTTCGCAGGTAAGGCGCTTTATTGACGAAAAGCGTTTTCGCGAAGCGGAAGAATTATGCCTTGAGAGTTTCAGCGGAATTCCGCAGACCGAGCGGGTGTATCAGAGCGCCGGAGACCTGCTTATAAGTTTTTCTCCCGACTGCGGATTCGGTCATCCGTGGTCCGGAACACGCGGCGGCCCTTT…
	ORF26	GH42	>MISE8_RL12_C28_ORF26 ATGATGGAAAAACAAATTAACAAAGTTTTGTATGGCGGGGATTACAACCCCGAGCAATGGCCGCGGGAAACATGGCCGGAAGATATGCGTCTTTTAAGCCTTGCGGGTATAGACATACTGACTATTAATGTATTCAGTTGGGCTTTATTACAGCCTTCGCAGGACAAGTATGATTTCTCCGTCCTTGACGCGATAGTAGAAACTGTAAGCAAGGCGGGCATGCAAATATGCCTTGCTACAGGAACGGCGGCCCGTCCGGCATGGATGGCGCGCCAGTTCCCTGAAGTATTACGGGTAAACATAGACGGCGCAAAACAAAAATTCGGCGGGCGGCAGAGTTTCTGCCCCAACAGCCCTGTTTTCCGCAAGTATTCAAC…
Cor367	ORF9	CE1(2)	>MISE11_RL7_C00001_ORF9 ATGGAGAACCAGAATATGAAAATAAGTTTATCTATTATTCTGCCGATTTTAGTAGTTCTGGTTTTTGTTGTTAGCGTGTATATATTTATCAAATACAAGGATAAAAAAGATCCGCCTAAAGATGAATCTGATCCTTTTGCAGTGCCTCCCGGATTCGACAAAAAAAGAACCGGAGACGCCTACGGAACACTGACAGAAAAATCGTATCCATCCTCAGCAACCGGCGAAACGCAAAAGTGTTATGTTTATACGCCGCCGGGATATAATTCAAAAAAAACATATCCGGTAATGTATTTACTGCATGGAATCGGCGGAACTCACGCCGAATGGAAAGACGAAGGCAATCTAAATGGATTACTAAGCAACCTTATTAAC…
	ORF10	GH43	>MISE11_RL7_C00001_ORF10 ATGAAAAAGCAAGGTTTTAATCCGTACCTGCCTTCATGGGAATACATTCCCGACGGCGAACCGTATGTATTTAACGGCAGAGTATATATATACGGTTCGCATGATAAATTTAACGGTCCTGTTTATTGTCCTAACGACTATGTGTGCTGGTCGGCGCTTGAGGACGATTTAAGCGACTGGCGTTATGAGGGAGTGATATATCCAAAAACCGGCGACCCCTTTAATAAAGACGGAAGAATGTGCCTTTACGCGCCTGATGTAACGCAAGGACCGGACGGCCGGTACTATTTGTTTTATGTGCTTGATAAGGTTGATGTCGTATCCGTGGCGGTTTGTGAAACGCCTGCCGGAGAATTTAAATTCCACGGTTATGT…
	ORF11	CE1(1)	>MISE11_RL7_C00001_ORF11 ATGAAAATCCGCATTACAGTAGTTTTCCTGAAGTATAAGGAGTTCCCTATGAAGAAAATGAAAACTAACATATCTTCTTACGTGTCGATTTTAGCAATTCTGGTATTAGTTGTGTGCATGTGTTTATTTACCGCATGCAAGGAAAAGGAAGAACCGTCTGAAAACCTGCCGGCAGAAAATCTGCCGGAAAACCCGCAGGAAAACCCGCCGGGAAACCCGCCTGAAGAAGATCCCAATTCTTATACTACACCTTCCGGATTTGATAGTAGAAAAACCGGATCTGCCTACGGAACACTGGCAGAGAAATCGTATTCATCTGCAACAACGGGCGCAACGCGAAAGTGTTATATTTATACGCCTCCGGGATATGATCC…
	ORF21	GH120	>MISE11_RL7_C00001_ORF21 ATGGAATATCATGTCAGAATTAACGGAGATGATCAGGATTCATTTAAAACAATTTCAGAAGCGGCGCAAGCGGCTCAACCGGGCGATACAATAATCGTACATGAAGGCGTTTACCGCGAATGGGTTAACCCTCCAAGAGGCGGCGTACAAGACAAACGCATTGTTTATCAGGCCGCGTCCGGAGAAGAAGTAACCATTACCGGCGCTGAGATTATAAGAGACTGGGAAAACGTGGGCGGCGCTGTCTGGAAGACGGTTCTCCCAAATTCGTTTTTCGGTTCATATAATCCCTACAAAGAAGTTATTTTCGGCGACTGGCTTTTTACCATGGATAAAGTTTATCATACCGGCGAAGTCTACTTGAACGGAAAATC…
Pon12_1	ORF13	GHHyp	>RL3_C106_ORF13 GTGTTAAAGCCTTTTATTGTCTCTGCATTACTGATCTCTTCCGGCTGGGCGATTGCCGCTGAGCCGCCGCTGACGGCTGCCCATTATGCGCAGCAGCTTGGCGTCGGGATGGATGTGGACTGGGCGCGAACCGAGCGCGGCATACGCGAATTCGACCCGCTGGTGGTCCGCGATTTTCGTGCAAAAGGCATTACTCACGTGCGCATCCGCGTGGCCGATGAGCCGACGGAAGCGCGGCTGATTCACCTGCGCAAGCTGGTGGAAGCCTGCGAGCAGTATGGCGTGATCCCGATAATCGCTTATCAGGCTGATGAATATAAAAACGACCCAAAAGCCGATAACGAAATAGAGACGATCAACTGGTGGATTGCCGTTGCGCACTA…
Pon12_2	ORF4	GH37	>MISE7_RL12_C614_ORF4 ATGTCCCGACAGAATATACGCAGCGAAGACGTCGAGCCCATTTCCATTGAGGTGGAGGTCCGCTACGAGGCCGACCCTTATGAACTAAAACTGGAAGAGATGATCGAGGCCGAGCCGGAGCCGGAAACTATTGAAGGGCTTCCCGCTTCGGACGCCCTGACACCCGCCGATCGCTACCTTGAGCTGTTCGAGCACGTACAGTCGTCACAGCTGTTCCCCGACAGCAAAACCTTCCCTGACTGCGCGCCAAAAATGGATCCGCTCGATATTCTCATCCGCTATCGCAAAATCAAACGGCACCCCAACTTTAACCTGCAGCAGTTCGTGGAAAACCACTTCTGGCTACCGGAAACCCATGCCAACGAGTATCTGACCGA…
MiliH4	ORF18	GH13	>RL2_C328_ORF18 ATGAAAAAAACCAACAGATCGTCGCTGTGGCTGTCGGCGCTCGCACTCCTCCTCGTGGCGGGGTGCGGCGGCGACGGCCCCGGTGGCCCTACCCCTTCTACTCCGACGCCCGTCACGCCGACGACCGCCGACAAGGTCGTAGTTTACGAAGCCTATCCCGGTATGTTCGGAGAGAGCGGCGGCCTGCAGGGGATAACCTCGCGGCTGGACGAGATCCAAGAAGTGGGTGCCAATGTCCTGTGGCTGATGCCGATATACGAGCAGGGAACGCTGACGGAAGGTGATCACAAGGCTGTAGGTTCGCCCTATTGCGTGAAGGATTACTATAAGGTAAATGCTTCGTATGGCACTTTGGGCGACCTGAAAGCGTTGGTGAACGCGGC…
Pon13_1	ORF6	GH3(2)	>MISE7_RL3_C1038_ORF6 ATGGGTATGGGGATCAAGCGCAGGGAATTTCTGGCATCGGTAGGCAGTCTCGCAGGCCTGGCGGCAATGCCGGCCGTCGCCGGTGCGGCCGCGGCAAAAGCGGGCGCACAAGGCGCGCCCGTGTACAAGCAGGCGAGCGCGCCGGTCGAGGCGCGCGTCGAGGACCTGCTGCGCCGCATGACGCTGGACGAGAAGATCGCCCAGATGGAATGCCTGTGGATCAAGAAGGGTGATATCCAGACCGCCGACACCAGCTTCTCGGCCGAGAAGGCATCGAAGGCCTACCCGAACGGGATCGGCATGTTCGCCCGTCCGTCGGACCGCCAGCTGGGCTCGGCCAGCGCGGCCGGTGACAATGGCTCGGTCAAGAACCGCGG…
	ORF9	GH67	>MISE7_RL3_C1038_ORF9ATGCAGCGATTGACCACAGGACGTGCCGCGCAGTTCCTGGCCGCTCCCCTCATCCTCCTTTGTGTTCTGGCGGCGCCGGCACAGGCCGCCGCCGGCGAAGACGGCTACGACCTGTGGCTGCGCTACAAGCCCTTGCCGGTCGCCCTGGCCGCCCAGGCCGACGGCGCCAGCGTGGCTGTCCTGACCGCGGACACCCCGACGGTACGGGCGGCGCGCGACGAAATCCGCCGCGCGGTCCAAGGCGAGACCGCCCGCGAGCCGCGCCTCGTGACCGAGCCAGCGCCGGGCAGCGTGATCCTGGCGCGCGCCGACGCCCTGCCCCCGGCCTTCGCGTCCCGGCTCCCCGAGGCATTGCGCCAGCGTCTCGCGCACCTGCCC…
	ORF10	GH10	>MISE7_RL3_C1038_ORF10 ATGATCACACGACGCACCATGCTGCAGGCCCTCGCCGGCGCCGCCCTCCTCCCCGCCGGTGTTTCCGCGCTGCCGGCCTTTGCCGCCAATGCCGGCGAGCCGCTGAAAGACATCGCCCGCCGCAAGGGCATGCGCTTCGGCACCGCCATCGGCTCCGGACCGACCGAGTTTGGCGACAGCGCCTACCGCGCCCTGGTCGAGCGCGAGTGCAACGTGATCGTGGCCACCAACGAGATGAAGTGGCAGGCCATCGAACCCGTCGAAGGCCAGCTGCATTTCCGCCCGGCCGATGCCATGCTGGCCTGGGCCGCCGAACACCAGATCGCGATGCGCGGCCATAACCTGTTCTGGCAGCCCGAAAAATGGCTGCCGCGCT…
	ORF12	GH3(1)	>MISE7_RL3_C1038_ORF12 ATGTGCGCGCTGATCGTGGCGGCCGCCGGTGCAGCCGCCAATGCCGCCAACGCCAGTGCGGCGCGCGCCGATGCCGATGCGCGCGCCCGCGCGCTGGTTGCGAAGATGACGCTGGACGAGAAGATCGGCCAGCTGCTCAACGTGGCGCCCGCGGTGCCGCGCCTGGGCGTCCCGGCCTACAACTGGTGGACCGAGTCGCTGCACGGTGCGCTCGGCCCGCTGCCGACCACGAACTTCCCGGAACCCATCGGCCTGGCCGCCAGCTTCGATGCGCCCATGGTGCAGCAGGTGGCCGGCGCGATCAGCGTCGAGGTGCGCGCCCTGCACACGCTGGGACGCCAGACCGGCCACCTGGGCAAGATCGGCACCGGCCTCG…
	ORF13	GH115	>MISE7_RL3_C1038_ORF13 ATGAGGACGTCCAATAGCCGGCTGCTTCCCGGCGCCATCGCCGCCGCCCTGTTCACGCTCGCCGCGCAGCCCGCGCTGGCGCTGGGCGAGCGTCCCGTCGTCCGCTTCGATGCGGCGCCCGGGGCGGTCGTCCTCGCGCAGGGCGGGCGAGCGGCCCGCATCGTGGTGGATGCGGGCGACGATCCGGCGGTGCGCCATGCGGCCGCCAGCCTGCAGGATGACATCGCGCGCGTGTCCGGCGCCGCACCTGGCAAAAGCGCCGGGCAGGGCGACCTCGTGCTGGTCGGCACCCTGGGCAAGAGCCCGCTGATCGACCGCCTCGCGCGCGAAGGCCGCATCGACGCCGCCGCCATCCGCGGCAAGTGGGAAGGCTATC…
His28	ORF3	GH51(1)	>Rd11_His_MISE_1_RL7_C00001_ORF3 GTGCCGGACGATGAACTGCAGGCTTTTATCGACGATGCCCTGGATTTGATCGCCTTTGCGAATGACGGGATTGATACCCCCTGGGGGGCCAAACGCGCGGAGCTTGGGCATAGCGGGCCGTTCAACTTAAAGTACATCGCGATAGGCAACGAGGAAGTGGGCGAGACCTTTTTTGCCCTGTACCCGCTCTTCCACCAAGCGATACGCGAGCGTTATCCCGGCGTGGCGATCATCAACTCCGCCTCGCCGTTCGCCGCAAGCACGGAGTATGACCGCGGCTGGGCTTCCGCGCGGGAACACGGATCGGATTTGATAGACGAGCATTATTACATGGCCCCGGAATGGTTCCTTGCGAATATGGAACGG…
	ORF5	GH127	>Rd11_His_MISE_1_RL7_C00001_ORF5 ATGGAGGGTATTTCTATGATTCGGGAATTTCAGCTAAAAAATATACGCCTCAACGATAACTTCTTATACCCGTATTATCGGCTTGTACGCGATGTGATAATCCCCTACCAGTGGGATGCGCTGAACGACCGGGTGGAAGGCGCGGAAAAAAGCCACTGTATTGAAAACATAGAAATCGCGACCGGAAAAAAGGCAGGGGAATTTTATGGGTTCCTGTTTCAAGACAGCGATGTTGCCAAGTGGATCGAGGCTGTAGCGTACTGCCTGCAAAACGGCGACGCTTCCGAATTTGAACCCCTAGTGGACGGGGTGGTTGAAATCATTGCGCAAGCACAGCAGCCCGATGGCTACTTTAACACATATATA…
	ORF6	GH51(2)	>Rd11_His_MISE_1_RL7_C00001_ORF6 ATGCGGTTGCAGGAGGAAATTCAAGCGAAAATCAAGTATCATATTCAAGAAAGGCGAGAGGCTATGAATCATATCATCATCAACACACATGACAAGCGCAATGTCATCAACCGCAATATCTACGGGCATTTCTCAGAACATCTTGGCCGTTGTATTTATGGGGGCCTATTTGTTGGGGAGGATTCAGAAATCCCGAACAAAAAAGGAATGCGGACTGACGTAGTGGAAGCGTTGCGCAACATTAAAATACCCGTACTGCGTTGGCCGGGCGGCTGTTTTGCGGACGAGTACCATTGGAAAGATGGAATTGGCCCCAAAGAAGCCCGCAAACGCATGGTCAATACCCATTGGGGCGGCGTAGTAGAG…
	ORF16	GH1	>Rd11_His_MISE_1_RL7_C00001_ORF16 ATGATCCAAGAAATGAAGAAACAGGGCATTACGCCATATCTGACCATGTACCATTGGGAATTGCCCCAGGCCCTTCAAGACCTGGGCGGTTGGCTAAATGAGGAGGTTGTCGCTTGGTTTGGGGAATATGCGCGGGTTATTGCGGAGAATTTCTCCGATATCTGCGAGTATTTTATTACACTAAACGAGCCACAGTGTTTTGTCGGGCTGGGATATTTAAGGGGAGTCCATGCCCCGGGGCTGAAACTGCCGTTAAAAGATACCTTCCTGATCGCGCACAATGCCCTAAAAGCCCATGGGCAAGCCGTGAAAAACCTGCGCAAATATGCGCTAAGGAAGATACAGGTAGGATATGCCCCAACCTG…
His52	ORF1	GH27	>Rd12_His_MISE_3bis_RL10_C1_ORF1 ATGAAAAAGACAACCATTTTTACGATTCTGATTTCCCTTTGTGCAACGATGATGTTTGCACAGGACAATCCAAACCAAATGGACTACACCAAATTCCCCGGTCTCGCACTGACACCGCCGATGGGTTGGAACTCGTGGAACAAATTCGCTTGTAATATTGATGAAAACCTGATCAGGGAGATTGCCGACGCGATGGTTGCAACAGGTATGAGAGACGCGGGATACGTGTACATCAACATTGATGACTGTTGGCACGGAACGCGCGATTCCCTGGGTTTCATTCAGGCCGATCCCGAACGTTTTCCAAGCGGTATCAAGGCTTTGGCGGATTATATTCATTCCAGAGGGTTGAAGATTGGCATCTAT…
	ORF5	GH9	>Rd12_His_MISE_3bis_RL10_C1_ORF5 ATGAAACAACAACTTACCCTACTGCTGCTGTGCCTGTCGGGAGTGACAGGCGCCCAAACCTTTCGGTTGGATACCACCTTGGGTTACTTCAAAAATCAAGGTGTTGATGTGATGGCGTTCGATGATATTTATCCCGAAGGTCATCAGAGCGGCGTCAGTATTATCATGCACGGCAACCGCATGGCGACCTGCGGCGATGTGCGGTTCGAGCCTACGCCCGGACAGTGGCAACCTGTACCGAAACAGGGCGAGAGACGAATGGACTATCTCAACAACACCATCACGACTCATCTCAGTTTTCCCGATTCCTCGCGGCACAGGGCGGGCTTCAACCCGATGATATACCCCGACTTTGTTTTCAACTAC…
His101	ORF5	GH23	>Rd12_His_MISE_4_RL1_C3_ORF5 ATGAGAACAGGAATTTGTTTGATAATCGCCACGGCGCTCGCACTGAATGCGCAGGCGCAGAATGATAGTGCGGATGTAGGGGCGGGGCATGCCCCGCCCCTACGTCAGGACATCATCAAAAAAGGCCTATCCCTTGGGCCGCTGCCCATCGTGGCATTTGATCAGGACAAAGGTCTGCAATACGGTGCTTTGTTGAATGTATTCGATTTCGGCGATGGATCGTACTATCCGCACCCGCGCCAACAGTGGTATATCGAGTATTCGAGATTTACAAAAGGCACGCAGCAGTTTTTTCTGACCTATGATACTCGGAGTTTGATACCCAACGTCCGCATGTCGCTCGCAGCAACGGTTTGGCTCGACCAAGCCA…
His124	ORF3	GH112	>Rd12_His_MISE_4bis_RL6_C1_ORF3 ATGACAAAGAAAAAAAGCGGACAACTGACTCTGCCCACCGATGTGGACATCATCACCGAAACGCTGGCGGCGGCCCGGCGCCTCGGTGCCGATGCCCTGCGCGATGCCGACGGGACGGATTTCCCCGCCGAGCTGGCCGAGGCCGGCCTTAAGGTATACGCCACATACTACACGACCCGCAAGGACAACGACTGGGCCCGGGCCAACCCGGATGAGCGGCAGCAATGTTATATCAGCACGAACTTTCATGCCGCTCCCGGCGGGCCGCTGGCGATACCGCTGTTGGCGGGGCTAAGCGGGGATCTTCTCGCGGTAAATGACAGGGACGACATCAGGCGCTGGTGGGAGGTGATGGACCGCACGGCGG…
	ORF6	GH29	>Rd12_His_MISE_4bis_RL6_C1_ORF6 ATGCTGAGTAACTTTTTCTTCTGCCTGTGGGATAGCAAACATACGGCCCACACGGTCATGCACTCGCCATACGGACGGGACATTGTCGCCCAGTTGGCTGGCTCCTGCCAGAAAGCCGGGCTGAAAATGGGGGTTTATCTGTCCCCCTGGGACAGGCACGATGGCCGCTACGGGAGTGGCCGGGCCTATGACGATTTCTTCTGCGGGCAACTTAGCGAGCTGTTGACGGGATACGGCGAGATTTTTTGCCTATGGCTGGACGGGGCCTGCGGCGAAGGCCTAAGCGGCAAAAAACAGCGCCATGATTGGGAGCGCTATTATGGTCTTATCCGCGCCCACCAGCCTAGTGCGGTCATTGCCGTGTGCG…
Hum4	ORF1	GH5	>GH5_gb|GU942947.1|:8647-10167 Uncultured organism clone 4 genomic sequence ATGAACAAAAATCTAAAAATTGTAATATTTATATTACTGTTTATTATCGTCTTTCTGCTCGGCATGCTGCTTGGTATGCAGATACAGGGAAAATGGGATAAAGCAGAAACCAACAAGTCTGCATCCGGTTCGGCAGAAGCACAGATTGATGAGGAAACAGGTGAAAATTCAGACAATCAGAATGATGCTTCGACCAATGATTCTGCTACGAACGATACTTCAGATGACTCTGTGAACGAGACAGCAGCCACCAATCACGTGTCTGTAGACCGGGATGTCGACTATGGTGCGATGGATGTGCCGGAACCAACGACCGATGACTG…
	ORF2	GH9	>GH9_gb|GU942947.1|:10382-14608 Uncultured organism clone 4 genomic sequence ATGATAACAGGGGTGACGATTCCAACGTTGACACCACAGGCAGCAACGGAAATGGATTTATCATCGTATATTACGATGAGTGGAAAAACAGAGGCTGCAAAAGACAATGGCGAAAACAAAGGGATTATGATCTCCGAGCTTATACTGAGCTTGCCAGCGGATATGGATGAAAAATCCGAATGGGAAGCAAAGGGAATTAAGAGTTTGAGCATGAGTCTGTCAGTTTCAAACTTCACTGCGGGTACAACGGGTACGCCGGGAGCTATGATGATGTTCATGTCAAAGGACTGGAAATGGAATCAGGGAAATTATGTAAACTTGA…
Hum5	ORF1	GH16	>GH16_gb|GU942948.1|:4623-5969 Uncultured organism clone 5 genomic sequence ATGGCTGGCTTGTTACTGGCCTGTGGTGGTGGAGATGAAGGTTCAATACCTTCTGGAACACCGGATATACCCGAAACTCCGAATGAAGTGAAGCTGTCTGTATTACCGTCAGTCTTGGATGCTATGGCTTTAGAAGACACTTATGAGATAAAGGTAACAACGACAAGCGAGGGATGGACTGCTCATTCTACAGATGGATGGATAAGCCTTACTCTGGAAAATGGGGAAAGCAAGGAAGGAGTAATTAAAGTAACCGTAAAGGAGAACAAGGATGCCGAGCGGTATGGAAGGATAACTGTGACTTCCGGCACCCAAAGTGAATA…
	ORF2	GHHyp	>GH*_gb|GU942948.1|:6081-7283 Uncultured organism clone 5 genomic sequence ATGGGTGATAGTTATGCGCTCTATATCGACGGAAAAGAAACCTATATTAAAGGCGTAGGCGGCACATATCGGTTGGACATTGCCGCCCAGAGTGGTGCCAATGCCTTCAGAACCTGGGGAGGTAATGTGGAGGAGATAAAGAAAAACCTGGCATTGGCTTCGGAGCACAACATGTACGTAATGCAGGGAATAGGCATGACCAAAGACTCCATACGCTATTACGATGATGAATATAAGAACAAGATGCGCGAAGAAGTCCGCTTGTTGGCAGAAACGTTCAAGAATGATACGAGTTTGCTGGCTTGGGGTATTGGCAATGAAATT…
	ORF3	GH3(3)	>GH3_gb|GU942948.1|:7286-9538 Uncultured organism clone 5 genomic sequence ATGAAAACAATGAAAATGCTCTCTGCTTGTTTGTTGCTGCTTCCTTTTATATCTTGTACTCAAGTGCAGGATACAAAAAATGACGCAGTCATCGAGCAGAAAATAGAAGCGCTGTTGTCCCGTATGACATTGGAAGAAAAAATTGGGCAGATGAACCAGATTTCTTCTTATGGTAACATAGAGGATATGAGCGGATTGATAAAGAAAGGTGAAGTCGGGTCTATCCTGAATGAAGTAGATCCGGTGCGTGTCAATGCCTTGCAGCGTGTGGCAATGGAGGAGTCCCGCTTGGGCATCCCCTTGCTGATGGCGCGTGATGTGATC…
	ORF4	GH97	>GH97_gb|GU942948.1|:13551-15641 Uncultured organism clone 5 genomic sequence ATGGCAGAGAGTATTACCTCTCCCAACGGACAACTTCAATTGAATTTTTCGGTAAATGCGCAAGGCGAACCCGTTTACGAACTTTCTTACAAAGGAAAGCCGGTGATTAACCCTTCCAAATTAGGACTCGAACTGAAGAACGACCCCGGTCTGATGAATGGCTTCACGATGGAGGATGCAAAGACTTCCACTTTCGACGAGACTTGGGAACCGGTATGGGGTGAAGTAAAGCAAATCCGTAACCACTATAATGAGCTGGCTGTGACGCTCAACCAAAAGGCGCAGGATAGGAACATCATTATCCGCTTCCGTTTGTTCGAC…
	ORF5	GH3(1)	>GH3_gb|GU942948.1|:28416-30653 Uncultured organism clone 5 genomic sequence TTAATTGTAAACAAACGAGGCAGATATTACATCGCGGCTATTAGGACCAATCATCACCTCGAATTCGCCTGGCTCGCAAACATATTCTAATTCATGATTGTAGAACTTTAAATCCTCTGATGTTATCTCGAACGACACTATCTGGCATTCACCAGCCTGTAGCTCAATTTGCTTGAAGCCTTTTAACTCCTTTACAGGTCTTGTGCTAGAACTTATAACATCGTGGATATATAACTGCACCGTTTCCTTTCCTGCTCGTGCTCCGGTGTTCTTCACCTGTATGCTTGCTGTCAGTTTTCCATCTTTAGAGAGTGTGTTGGAC…
	ORF6	GH3(2)	>GH3_gb|GU942948.1|:30734-33238 Uncultured organism clone 5 genomic sequence CTAATTTAGAATGTTCGTTTCGCTTGTAAAATCGGACACACAGTTGATGACCGTTGCTTGGTTACCAACGGTAATTTTGTACTCACCTTTCTCTAAATGCCATTTCCCGTCTGAACCTATAAAGGCTAAGTCCTTTGCATTTATTGAGAATGATACAGTCTGGCTTTCACCAGGGGTAAGCTCAATTTTTTTGAAGTTCCTTAGCCGCCGATTGTCAGGGATGATTGATGCACTGAGATCTTGCGAGTATAGCATTACTGTTTCCTTACCCTTTCGGTTACCAGTGTTTTTAACCATGATGCTGAATTCTATTATGTCACCA…
Hum10	ORF1	GH3(2)	>GH3_gb|GU942953.1|:8262-11150 Uncultured organism clone 10 genomic sequence GTGGACTCCGTGTTGTCAGGTCTGAATGTACACGAAAAAGTGGGGCAGCTCATCGTTGCCACCATTCCGGCCAGAGCAGACAAGGCCACGAAAAAGCAGATGCGCGAGCTGGTAAAGAAATACAAGGTCGGTGGCTTGCTGTTTTCCGAAGGTACTCCGGAAGAGCAGGCTATCTTGACCAATATGGCCCGGAAGGATGCCAAGATTCCCGTTATGGTTACTTTCGATGGAGAGTGGGGACTGTCAATGAGGCTGAAAGGCGCTCCGGACTATCCCCGTAATGCCGCCTTGGGATGTATCGAGGACAATGGCCTGATTGAAG…
	ORF2	GH3(1)	>GH3_gb|GU942953.1|:11339-14215 Uncultured organism clone 10 genomic sequence ATGCAGCGTCTGACTCTGAAAGAACGCATCGGACAACTGTTCATCTATACGATTGCCCCCCAGCAGGACAAGGCCAACAAGGAACTGCTGCGTAAGGTGGTGGAGGACTATAAGGTAGGCGGTCTGTTATTTTCCGGCGGATTGATGCAGAACCAGGTGATGTTGACCAATGAGGCGCAGCGGATGGCGGAAGTTCCGCTGATGATTACCTTTGACGGTGAATGGGGGCTGGCTATGCGCCTTCGCGGTACTCCGAACTTTCCGCGAAACATGGTGCTGGGCTGCATACAGAACGATACACTGATTTATGAATATGGGCGC…
	ORF3	GH97	>GH97_gb|GU942953.1|:15946-17961 Uncultured organism clone 10 genomic sequence TCATCTTTTCCATATCCGTGCTGTCCATCCTCCTCCGGGTGCCATGTGTATGTTCAGCTTGTCCCCCGAGGTCACGGTGCGTACTTCTTTTTTGTAGTCGGTTGCTTCCCGGTCGGCATTGATGCCGTCGGAAAAGATTTCGGCTTCGTAACTTCCTTCTCCAAGGAAGGAAAGGTCGATGGTACAGTCGCGTGGTGTCCAGTCGGTCATGGAGGCGATATACCAGACGTCTCCCTTGCGGCGTGCCAGTGTAAGGTATTCGCCTACTTCACCGTCCAGTGCCACGGTCTCGTCGAAAACGGTAGGCACTTTGGCAATGA…
	ORF4	GH94	>GH94_gb|GU942953.1|:18991-21477 Uncultured organism clone 10 genomic sequence TTACCCCATTATTACTTCTACTGTATGCGTGCCCGGCAGATGCTTCACTACATTGCCTTCTACCGGCTTGCCGTCTACCGTGACGGACTTGATGCCTTTGCACACACCATCGGGATTCTTCACGGTAATATGATATTCCGCTCCGCGGAACTTGCGCTTCACGTTGAAGCCTTTCCAGTCTGACGGGATACAAGGATTGATTTCCAGACCTTCATACGAAGGCTTGATGCCGAGTATGAATTGCGTGATGGCATACCACATCCAGGCAGCCGTTCCAGTCAGCCAGCTGTTCTTGCCTTCACCGGGGCGGGCGGCGTCCT…
	ORF5	GH8	>GH8_gb|GU942953.1|:21700-24144 Uncultured organism clone 10 genomic sequence ATGAAACACTTATTCGCATTTTTGTTCCTTCTTGGAATTACCTTTTCTCTTTCCGCCCAATCTGTCCGCGAACGTATTTTGCTGGATGACGGCTGGCAGTTTGCTTTTGGCAATGCTTCCTCACCGGAGAAAGACTTCGGCTGCGGAACGGAGTACTTCAACTATCTGACCAAGGCAGCCTCTATCCATAATGAGGGCCCTTACTCTCCCAAGTTCAATCCGGAGAAGTGGGGTGTGGACTGGAAGACGGTCAATCTTCCGCATGACTGGGTGGTTGATTTGCCTTATGCCAAAGAGGCGAGCCACAGTCATGGTTATAAA…
	ORF6	GH5(1)	>GH5_gb|GU942953.1|:26784-28076 Uncultured organism clone 10 genomic sequence ATGAAGAAACAATTCCTTTTGCTGACAGTACTTTTATTCCTTTTGGGGGCATGTGCCCCTAAGCCTGCGGAGCATTCGTTTATTAAGGTCAATGCCGATGGACAGTTCGTTCGCGACGGAAAACCCTATTATTTTGTAGGTACCAATTTCTGGTACGGTGCCATTCTTGGTTCCGAAGGTGAAGGCGGCAATCGTGAACGGTTGCATAAGGAGCTGGACTTTCTGAAAAGTATTGGCATCAACAACCTGCGCGTATTGGTGGGTGCTGACGGTGAAAATGGCATAAAGACGCGGGTAGAGCCCTCTTTACAAGTGGCACCG…
	ORF7	GH5(2)	>GH5_gb|GU942953.1|:28234-29160 Uncultured organism clone 10 genomic sequence ATGACCATTGGTTGTGGAACAAACCCGTCGAAGAATGAAAATGTAAAGGAAACGCTACCGGCATTGGTGGTCAATGGTACGCAGTTGATGAATACCGAAGGAGACACGGTGGTATTGCACGGTGTCAGCTATGGCTGGCATCAGTTCTGGCCCCGTTTCTACAATGCCTCTTCGGTTGCTTATCTGGTCAATGACTGGGGCGCACAAGTGCTTCGGGCCTCTATGGGAGTGGATTTGGATAGCGCCTGCTATGTGAACAAGCCCGAATTCGGTATTGAGTGTGTTACGAAAGTGGTGGATGCTGCTATCGAGAACGGCGTT…
Hum15	ORF1	GH10	>GH10_gb|GU942932.1|:8005-8346 Uncultured organism clone 15 genomic sequence ATGTCTAACTGCACTGATTTTGGCTGCTTGTGGTACTCAAACAACTACAAAAAAGATACTTCCCTGAAAGATGTACTGGGTGATAAATTTCTAATCGGAGTTGCGCAGAACACAAGGCAATCGTCAGGTGTAGATACAGCTTCTGTAAAAATAGTGAAGCAGCACTTTAATGCTGTTGTTGCAGAAAACTGCATGAAGCACGCAATTATTCATCCTGAAGAAGACCGTTATGATTTTGGCCAGGCAGATGAATTTGTGAAATTCGGTGAAGATAAAATGGAATGTATATTACCGGACACTGCCTTATTGGGCATTCACAACT…
	ORF2	GH43(1)	>GH43_gb|GU942932.1|:10170-12443 Uncultured organism clone 15 genomic sequence ATGCTGCGTGTGGGGGATACTTATTACATGAGCAGCACTACGATGCATATGTCTCCGGGAGTTCCTATTATGAAATCAAATGACTTGGTGAATTGGAAATTGGTGAATTATGCTTACGATACGCTTGCCAATATACCTACCATGAACTTGGATGACGGGAAAAATACTTATGGGCGTGGGTCGTGGGCGAGTTGTCTTCGCTATCACGAGGGAGTGTATTATCTCTCCACTTTCGCTCAGACTACGGGCAAGACATATTTTTATACCACTAAAAATCTTGAAAAAGGTCCCTGGAAGTGCACGGAATTCTCTCCCGCTTA…
	ORF3	GH31	>GH31_gb|GU942932.1|:12555-14987 Uncultured organism clone 15 genomic sequence TTACAACTTAACCTTTATTCTTTTGCCTGTATAAGTTACAGTTTTACTGTTACCGTCTATGGTTTTCACTATGAATTGACGTTTTTGCAGCATGCCGTTGTATTCTCCTTTTCGTGCACCGATTGTAAGAATTCTACTGGCATTATCCCAATTCATTGGGATTTCGGTATAGGCTCCATTTTCGTAATTATAATTATCTCCTTCGTCTTCATAAAGGGTGAAACTACCGTTATTGCCAGGGTATATGCATAAGGTTAGATTGTCCCATTTTTTTTCACTTGTGTATTGTACTTCCGGTCCATATGGAACGATACTGCCGG…
	ORF4	GH97	>GH97_gb|GU942932.1|:18619-20568 Uncultured organism clone 15 genomic sequence TGGTAAAACATATCTTGTTTTTTTGTGTGTTTGTTTGGACCTGTGTGTTTGCATTTGGCGAAGAAAATAAGTTGTATGGTCCGGATGGAAAATTGTGTGTAATTGTGTCGGATGAAGGGGGAGTGCCTTCTTACAGTGTACTATATGAAGGTGTCACTTTCCTTCAAAAATCTCCATTAGGAATAGAAACAAATCTTGGGGACTTTACTCAGCAGATGGCATTAACTCATGTCGGTCAGCTGTCGTCTGTCAATGAAGAATATCAGCTTCTTACGATTAAGAATAGTAATCCGCGGTATCAGGCAAATGTGCAGACTTAC…
	ORF5	GH43-CE1	>GH43-CBM6-CE1_gb|GU942932.1|:20731-23103 Uncultured organism clone 15 genomic sequence ATGGTTCATGATGGTACGTTGTACGTCTATACGGGACATGATGAAGATAAGGCAGATTTTTTCTGGATGCAGGAATGGAGGGTCTATTCTACGAAAGATATGGTGAATTGGACCGATCATGGCTCTCCACTTGCTATTGAATCATTTGATTGGGCGGATGACCGTGCCTGGGCAGCCCAATGTATTGAACATAATGGGAAATTCTACTGGTATGTTTGTCTGCGTTCCAAGTTAACCAATACTATGGCTATTGGTGTAGCAGTAGGTGATTCTCCACTTGGTCCTTTTAAAGATGCTATCGGTAAGCCGCT…
	ORF6	CE15-GH8	>CE15-GH8_gb|GU942932.1|:23128-25569 Uncultured organism clone 15 genomic sequence ATGGGAAACACACAAAAAATAAAAATGGCTCTAGCTATTTTGTTATTATCTCAGATGATGGTTTTCGGACAGACAGCAATACCTTTGGTCTATGACAAAGAGTATACAAATGATAACTTTCAGCTTCCTGGGATACTCCCAATAGATAAATTGCCGGAGATAGCCACTCTTCCTGATCCTTTTGCATGGGCTGATGGAAGCGGGCGTTCAACAGATTTCAAGGATTGGAAGAGGCATCGTTTTGAGATAGCCCACCAATTGCAACATTATGAATTGGGAATGAAGCCTGTTACTCCAAGAGATAGTATAGAGGCTA…
	ORF7	CE6-GH95	>CE6-GH95_gb|GU942932.1|:25594-28845 Uncultured organism clone 15 genomic sequence ATGAAAAATAGAGTGATTGATTTATTACTGGTATACCTTTTTTTAGGGAGCTGCTTAACTATGCATGCGCAAGATAAGGATTTTCATATTTATTTGGCTTTCGGGCAGTCTAATATGGAAGGCAATGCACGTGTGGAACCGCAGGATAGTATAGGTATAAGTGAACGTTTTTTGATGATGTCTGCTGTTGATTGTCCTGAGCGCGGAAGGGTAAAAGGAGAGTGGTATAAGGCTCTTCCGCCGTTGTCTCGTTGCCATACGGGATTGACCCCATGTGATTATTTTGGACGTACTATGGTTGATAATTTGCCTTCGA…
	ORF8	GH43(2)	>GH43_gb|GU942932.1|:28875-30464 Uncultured organism clone 15 genomic sequence ATGAATTTAAAGAAAATAACTGTTCCTTTAGTTTTGCTAATCCTTTCATTGGGAGTAAGTGCACAGCAGCAGGAAACTTTTAACAATCCGGTGATTAATGCGGATGTACCTGATCCTTCAATGATAAGGGTCGGAGATTACTACTATTTAGTGAGTACTACTATGCACCTGATGCCGGGGTGTCCCGTAATGCGTTCAAGAGATCTGGTGCATTGGGAGACTATTAGTTATGTATTCCAAAAATTAACCGATTTGCCCCGTTATGATTTGAAAGAGGGGACTGTATACGGTCGTGGACAGTGGGCATCAAGCATCCGTTA…
	ORF9	GH115	>GH115_gb|GU942932.1|:30477-33059 Uncultured organism clone 15 genomic sequence TGAAAAGAAAAAAAAGTTTAGGGACATTACTACTCTTCGCTTTATGTTTGGATGCAGGGGCCATAGATAATAGGGGGATAACCTTTAGCCAGTTGGCTTCCGACCGCTTTACGCTTGTGGAAAACGGGACGCCCAATGCCATATTGATAGATGAGCAGGAAGATACTGGTGTAATGATAGCAGCAAAGAATCTTCAGAACGATTTTGAACGGGTAACCGGTAAAGCTGCTGATTTGCTGTTTGAACCTGGTGTAAAGCGTGTGGTTATAGTGGGAACTCTTAAAAGTCATTATATAAAAGAACTGGTGAAAGCAAAGAA…
Rum14O19	ORF1	GH26	>fig|6666666.58406.peg.11_CBM35-GH26 ATGAAAAGCAGTATGAAAAGCATATGCGGAATCGCAGCAGCGGTCATGACCCTGCTTTTCATCATTCTCTCCGGGACAGCAGAAGAGACGGGAGAAACGATGTTAGTGGAAGCGGAAACAGGTGAACTGAAGGGACATACTGCCGTTGCCGGAAACGGCGGGAATCAGTGGGGGGAAGGCTTTAAAACTGCCGGGGAGGATTCTGTTTCGGTAGAGGTGCTGGTCTCCCGGGAAGGTTTTTATGATATCGCGGTTATCCAGGCAAGCCAGGGCGGGCACAAGGAAAACCCGGTGCTCCTGGACGGGCAGAATATCGGCAGCGCGGTTACGGATGAAACGACGTTCGGGAAAAGCGTGCTGGA…
	ORF2	GH28	>fig|6666666.58406.peg.12_GH28 ATGGAGACCATTCGGGAGGGAAAGGAACCTTCCTGGTGCCGGGAACTGAAGACAAACATGGCGCGGATGGCGCAGGAACTGATAAAGGTTGTCCGGGAACGGACAGACGGGGGGCCGGTCTTTACGCCGGAGGAATTCGGGTACCAGCCCGGGGAAACGGCGACCGAAGCCATCCAGGGAGCGATCGAAGCGGCAGCGGAGCAGAGCGGGATCGTGCGGCTCGGGAACGGAGATTACGTCAGCGGAACGCTGGTAATGCGCTCCGGCGTATGCCTGGAGGTCCGGTCAGGCTCCCGGCTGCTGGGCAGCACGGATCTTCGCGACTATCCGGAGCATCACGCCGCGCGGCTGACGGTCCAGGATACCAG…
	ORF3	GH63	>fig|6666666.58406.peg.13_GH63 ATGCTGCCTGAGACAAGCGTGAGCTTCCGAACGGAAGATGAGAAACTGCAGCGGGTTTATGACGCGGCAGAAAAAAAGTGCCTCCTGAACCTGAAGGATTTCAGCGGCGACACCGTGCTGGTGGAAGGAGGCGGGTATGAAAAGATCTGGCTGGAAACGCAGCCGATGGGCGGGGAAATGTATGCCCTGCGGAATCTTGAGGCCGCGAAGAACAATATTCTCCTTTTTATGAAACATCAGCGGGAGGACGGGCGGATGCCCGGCTCCATCCAGCATATCAACGGAAAAACAGAACCGCAGTTCAATAAATACCAGGGGTTCTGCTTCCCCGATCCGGCGCTGAACCTGTATTACCTGATGGGAAAAGA…
	ORF4	GH43	>fig|6666666.58406.peg.20_GH43 ATGATTCATACTGATCAGATCAATATTCGGGATCCCTATGTCCTTGTGCACAACGGCACCTATTATCTTTACGGCACCCGCGGCCCCGACTGTTGGGGACCCGCGGACGGTTTCGACGTGTATACCGGACAGGATCTTGTGTCCTGGGAAGGCCCCCGCGTCTGTTTCCGGAATGACGGCTCCTTCTGGGCCGACCGGAATTACTGGGCTCCGGAAGTGCATCCCTGGCAGGGAATGTTTTATATGTTCGCCAGCTTCAAAAGTGACGCCCGCCGGCGCGGCACGGCCATCCTGCGGTCCCCCTCTCCCCTGGGCCCCTTTGAACCCTGGTCCGACGGTCCGGTTACCCCCGCGGACTGGGAATGTCT…
	ORF5	GH4	>fig|6666666.58406.peg.24_GH4 ATGAAACAGCATGCAGGAAAAAACATCCGGGAGCTGAAAGTTGCCTATATCGGCGGCGGTTCCCGCGGCTGGGCCTGGGGCTTTATGAAGGATCTTGCCCTGGACGGCGAAATCTGCGGTACCGTACGCCTGTATGATATTGACCGGGAAGCCGCAGACCGGAACAGGATCATCGGCGAAAAGATCAGCGCCCATCCGGATGCTGTTTCCCGCTGGGCTTATACAGTCTCTGATTCCCTGCAGGAAGCCCTGACCGGAGCGGACTTTGTGGTCATCTCCATCCTGCCCGGCACCTTTGATGAAATGGAATCAGACGTCCATCTGCCGGAGCGGCTGGGGGTCTGGCAGCCGGTGGGCGATACGGTCGGC…
Rum33M21	ORF1	GH5	>fig|6666666.61609.peg.21_GH5 ATGGCAACTTACTTTGAACAGCACGGCGCGCTGAGCGTTTCGGGAACCAGGCTTGTGGACGCGGCGGGACAGCCGGTGCAGCTGCGGGGCGTGAGCACCCTGGGCCTGGCCTGGTATCCGGAGTTTGTGAACGAGGCAGGTTTTGCGACCCTGCGGGACGACTGGGGCGCGAACACCGTGCGCCTGGCGATGTACACCTGCGAGGAGGGCGGCTACATGACCGGCGGCGACAAAGCCGCGCTGGAGGCGCTGATCGAGAAGGGCGTCGCCATCTGCGCGAAGCTGGGCATGTACGCCATCGTGGACTGGCACATCCTGAGCGACGGCGATCCGCACATCCACATGGCCGCCGCTGAGGATTTCTTCCGC…
	ORF2	GH42	>fig|6666666.61609.peg.23_GH42 ATGCGCATCGGCGTGGATTACTATCCGGAACACTGGGACAGGGCGCTCTGGCGCGAGGACGCAGATCTCATGGCGGCGACCGGCGTGAAGGTCGTGCGCCTGGGGGAATTCGCCTGGAGCCGCCTGGAACCCCGGGAAGGGGAATACGACTTCGGCTGGCTGGACGAAGTGATCGCCCTGATGGCCGGGCGCGGCATCGACGTGGTGCTGGGCACGCCCACCAGCTGCCCGCCGCTCTGGCTCTACGAGGCGCATCCGGAGATTGCCCAGCAGCACTACACCGGCCTGCGCGAGCCGACGGGCATCCGCGGCCATCGCTGCTATGAATCGCCGGTGTTCCGCGACTATGCCGCGAAGATCGTCACCCG…
