# Supplementary material for: CAZyChip: dynamic assessment of exploration of glycoside hydrolases in microbial ecosystems
Source: BMC Genomics. 2016 Aug 23;17(1):671. doi: 10.1186/s12864-016-2988-4 (PMC4994258; doi:10.1186/s12864-016-2988-4)
Supplement: Additional file 6: Table S4. — GHs differentially expressed in enriched microbial consortium from cattle rumen microbiome between day 3 and day 5. (XLSX 349 kb) [file 12864_2016_2988_MOESM6_ESM.xlsx]

## Sheet: SI Table 4
Genebank Accession	Family	Mean of fluorescent intensity in day 3	SD of fluorescent intensity in day 3	Mean of fluorescent intensity in day 5	SD of fluorescent intensity in day 5	Fold Change	log Fold Change	P.Value	adj.P.Val
ACY24053	GH23	8.16096	0.35719	11.5206	0.0159809	10.2649	3.35965	4.17e-06	0.00646442
AIW28546	GH3	7.01905	0.326971	10.0621	0.452364	8.24254	3.04309	4.51e-05	0.00648845
AEX03825	GH18	7.7649	0.0961286	10.6184	0.0126945	7.22738	2.85347	6e-07	0.00646442
AGB46922	GH94	7.73228	0.219107	10.5495	0.346082	7.04809	2.81723	1.82e-05	0.00646442
AEF26816	GH112	6.90054	0.0426992	9.63781	0.220942	6.66805	2.73727	2.87e-06	0.00646442
ACL71064	GH97	7.76392	0.0727502	10.4631	0.033718	6.49425	2.69916	7.13e-07	0.00646442
AGB84171	GH23	8.26944	0.31441	10.968	0.039777	6.49132	2.69851	8.74e-06	0.00646442
AFC43796	GH16	7.24856	0.12902	9.9123	0.246473	6.33675	2.66374	6.09e-06	0.00646442
AFR05331	GH13	7.97564	0.116457	10.6059	0.769878	6.19154	2.6303	0.000440128	0.0106171
AGF60029	GH5	8.91363	0.0989395	11.5354	0.115323	6.15483	2.62172	1.6e-06	0.00646442
CDG28160	GH3	7.14611	0.351108	9.67662	0.950323	5.77774	2.5305	0.00177968	0.0195382
ACP17920	GH3	6.93615	0.191351	9.46603	0.199162	5.77524	2.52988	7.85e-06	0.00646442
ABI61649	GH13	6.89154	0.325234	9.39595	0.0984655	5.67418	2.50441	1.66e-05	0.00646442
ADV42401	GH89	7.39103	0.0288546	9.8927	0.217272	5.6634	2.50167	4.35e-06	0.00646442
ADM96955	GH43	7.4976	0.0310478	9.97076	0.133597	5.55261	2.47317	1.88e-06	0.00646442
AIV94759	GH39	7.51447	0.240743	9.96557	0.194434	5.46836	2.45111	1.35e-05	0.00646442
AIO91322	GH39	7.59393	0.346852	10.0324	0.335125	5.42076	2.4385	7.63e-05	0.00681822
AIV48636	GH39	7.48853	0.297162	9.90202	0.228933	5.32764	2.4135	2.92e-05	0.00646442
AGO51991	GH43	8.68889	0.297053	11.097	0.169315	5.30791	2.40814	2.1e-05	0.00646442
AJC76227	GH43	6.81157	0.0568093	9.20828	0.573962	5.26602	2.39671	0.000181279	0.00806255
BAJ74916	GH93	7.89808	0.107947	10.2903	0.0698248	5.24978	2.39226	2.07e-06	0.00646442
ABM30826	GH37	7.30569	0.0918433	9.69436	0.290256	5.23675	2.38867	1.46e-05	0.00646442
ABG03228	GH77	7.52319	0.294282	9.90739	0.105101	5.22053	2.3842	1.61e-05	0.00646442
ACV59970	GH23	7.24607	0.176151	9.61909	0.368612	5.18023	2.37302	4.46e-05	0.00648845
ACU74716	GH13	7.61358	0.195067	9.98226	0.149861	5.16471	2.36869	7.92e-06	0.00646442
ACL38530	GH65	7.78461	0.00231332	10.1503	0.118891	5.15398	2.36569	2e-06	0.00646442
ACU73801	GH11	7.5484	0.251405	9.8893	0.0851485	5.06618	2.3409	1.05e-05	0.00646442
ABR61538	GH103	6.91113	0.165136	9.24293	0.183417	5.03433	2.3318	8.69e-06	0.00646442
ACY52898	GH18	7.2971	0.241003	9.62458	0.486426	5.01927	2.32748	0.000161635	0.00773164
AEG94008	GH23	7.36195	0.531898	9.68726	0.632194	5.01173	2.32531	0.00106343	0.0153034
ACU75798	GH13	8.17014	0.948069	10.4943	0.388048	5.00782	2.32418	0.00278988	0.0244441
ACY23446	GH15	7.07597	0.188731	9.38869	0.0319872	4.96819	2.31272	4.83e-06	0.00646442
ADH67867	GH10	7.92294	0.998786	10.2337	0.400563	4.96127	2.31071	0.00355658	0.0279696
AER33147	GH3	6.55061	0.146813	8.86095	0.682606	4.96003	2.31035	0.000513434	0.0112807
ACG80388	GH13	7.21773	0.0325402	9.51269	0.015623	4.90738	2.29495	1.35e-06	0.00646442
ACT08169	GH43	6.87543	0.0782165	9.16455	0.612703	4.88756	2.28912	0.000310723	0.00944753
EGB15375	GH23	7.88319	0.137101	10.1688	0.166951	4.87556	2.28557	6.81e-06	0.00646442
CBL16782	GH9	6.82799	0.0576722	9.09709	0.677409	4.82022	2.2691	0.000498545	0.0111653
AEJ61617	GH4	7.59258	0.176866	9.85386	0.416184	4.79418	2.26128	8.65e-05	0.00706668
ACU85398	GH25	7.52542	0.00830609	9.77861	0.520159	4.76734	2.25318	0.000158968	0.00768146
CAW27901	GH13	7.41907	0.0685082	9.66892	0.359051	4.75634	2.24985	3.84e-05	0.00646442
AGG71097	GH13	6.9811	0.227663	9.22646	0.279327	4.74154	2.24536	3.68e-05	0.00646442
AFN46375	GH13	7.45957	0.0680751	9.69904	0.234818	4.72224	2.23947	1.05e-05	0.00646442
ABE36351	GH23	6.67322	0.0675083	8.90714	0.296018	4.70412	2.23392	2.07e-05	0.00646442
ADH63306	GH13	6.91707	0.137105	9.14693	0.239271	4.69088	2.22986	1.53e-05	0.00646442
ADC72031	GH77	8.40831	0.122252	10.6378	0.0316954	4.68957	2.22946	2.95e-06	0.00646442
AFN30636	GH18	7.90349	0.471939	10.1248	0.75714	4.66317	2.22131	0.0018707	0.0200038
AFI62746	GH43	6.68751	0.0569485	8.90508	0.560441	4.65109	2.21757	0.000243503	0.00869441
AGO51996	GH43	6.94737	0.148668	9.16178	0.527044	4.64093	2.21442	0.000216886	0.00847807
AHI80699	GH3	7.39431	0.17711	9.59364	0.615086	4.59263	2.19932	0.000445669	0.010705
AAF10042	GH13	8.47	0.354741	10.6674	0.416437	4.58651	2.1974	0.000224631	0.00854648
ABE63658	GH23	6.7609	0.0564897	8.9519	0.133055	4.56623	2.191	3.89e-06	0.00646442
ADK29731	GH3	7.4379	0.186506	9.61019	0.0379778	4.50739	2.17229	6.68e-06	0.00646442
BAL88166	GH78	8.05637	0.0737545	10.2259	0.266466	4.49869	2.1695	1.79e-05	0.00646442
AEK93250	GH3	7.16788	0.394777	9.33509	0.353674	4.49155	2.16721	0.000210422	0.00838271
CCI75446	GH5	7.17341	0.125327	9.33782	0.132154	4.48285	2.16442	6.22e-06	0.00646442
AGQ33797	GH3	7.71728	0.429502	9.88091	0.498199	4.48042	2.16363	0.000546066	0.0115674
AEU38362	GH20	8.15834	0.126657	10.3209	0.417342	4.47719	2.16259	9.42e-05	0.0071475
ACF53112	GH23	7.90005	0.0683206	10.0547	0.129507	4.45258	2.15464	4.34e-06	0.00646442
AEQ96274	GH28	8.33271	0.43595	10.4855	0.142864	4.44678	2.15276	0.000118573	0.00744448
ABF89895	GH77	6.51452	0.072526	8.66664	0.213511	4.4448	2.15212	1.05e-05	0.00646442
AEW02574	GH32	6.60828	0.120289	8.75652	0.0683092	4.43287	2.14824	4.06e-06	0.00646442
CAP07694	GH36	6.60397	0.287542	8.74209	0.0321401	4.40186	2.13811	2.23e-05	0.00646442
ABD88150	GH17	6.87691	0.0803027	9.0137	0.117625	4.39783	2.13679	4.35e-06	0.00646442
CCB73462	GH31	7.62406	0.395728	9.75732	0.568777	4.38709	2.13326	0.00073808	0.0130025
EAR16585	GH23	6.9522	0.10705	9.08066	0.326182	4.37252	2.12846	4.09e-05	0.00646442
CCM71173	GH103	7.25146	0.359612	9.37707	0.468225	4.36388	2.12561	0.000370733	0.00995042
BAK33792	GH3	6.77304	0.0116841	8.88815	0.013446	4.33224	2.11511	2e-06	0.00646442
AEB51735	GH23	7.01862	0.0747186	9.12941	0.188413	4.31928	2.11079	8.96e-06	0.00646442
ADU34665	GH13	7.40505	0.11127	9.51481	0.313276	4.31619	2.10976	3.82e-05	0.00646442
ADW67938	GH3	7.25731	0.00666824	9.35731	0.212432	4.28708	2.1	1.03e-05	0.00646442
AAY48286	GH3	8.01622	0.531806	10.1124	0.715238	4.27572	2.09617	0.00244795	0.0229082
CAA69852	GH36	7.2593	0.311679	9.35446	0.00754637	4.27275	2.09517	3.17e-05	0.00646442
BAK64715	GH102	7.4538	0.142426	9.54713	0.349181	4.26733	2.09333	6.31e-05	0.00668052
BAD58518	GH23	7.20549	0.482699	9.29828	0.287596	4.26571	2.09278	0.000323468	0.00959241
ADR36064	GH13	7.62375	0.0181037	9.7137	0.340413	4.25733	2.08995	4.39e-05	0.00648845
ADD45678	GH25	7.54124	0.12451	9.62789	0.46177	4.2476	2.08665	0.000165552	0.00780029
AEN12563	GH1	7.6008	0.273799	9.68651	0.10168	4.24484	2.08571	2.62e-05	0.00646442
ADB52396	GH116	7.17711	0.416453	9.2622	0.180521	4.24303	2.0851	0.000133932	0.00753505
AHH96029	GH3	8.8206	0.562279	10.8986	0.45795	4.22217	2.07799	0.00102765	0.0150446
ACX68439	GH85	6.77614	0.0349275	8.85159	0.153461	4.21475	2.07545	5.95e-06	0.00646442
AEB46705	GH20	7.25839	0.186257	9.32745	0.139482	4.19613	2.06906	1.4e-05	0.00646442
AGB72432	GH13	7.33924	0.271608	9.40823	0.205898	4.19593	2.06899	4.63e-05	0.00648845
BAJ75185	GH3	7.58029	0.0692865	9.64697	0.387991	4.18922	2.06668	7.99e-05	0.00687119
AIR19511	GH3	10.1133	0.0388876	12.1738	0.452553	4.17139	2.06053	0.000142824	0.00753505
BAD39285	GH3	7.28013	0.173671	9.33871	0.526758	4.16577	2.05858	0.000332559	0.00963885
ADD76713	GH23	6.6447	0.0637701	8.70016	0.412704	4.15677	2.05546	0.000103135	0.0072692
AII12431	GH43	7.20952	0.124573	9.2584	0.315283	4.13785	2.04888	4.78e-05	0.00648845
AGB75527	GH16	6.92752	0.188323	8.97412	0.156823	4.1313	2.04659	1.71e-05	0.00646442
ADG66263	GH13	6.72608	0.221391	8.77198	0.104867	4.12929	2.0459	1.71e-05	0.00646442
CCK24543	GH23	7.5198	0.100021	9.55738	0.306259	4.10557	2.03758	4.11e-05	0.00646442
ACV68191	GH15	6.87394	0.320604	8.90987	0.915794	4.10086	2.03593	0.00404426	0.0301922
ABS27865	GH23	6.89486	0.160602	8.92711	0.797635	4.09041	2.03225	0.00190007	0.020134
CAB39327	GH68	6.53466	0.189518	8.56504	0.158071	4.08512	2.03038	1.82e-05	0.00646442
ABI62749	GH23	6.8245	0.360573	8.84918	0.509616	4.06903	2.02468	0.000604158	0.0119392
AGK80922	GH13	7.66896	0.293517	9.69161	0.415332	4.0633	2.02265	0.000251329	0.00877205
AAF31438	GH16	6.83401	0.21875	8.85456	0.401336	4.05741	2.02056	0.00016214	0.007749
AEN12545	GH3	8.84783	0.575708	10.8681	0.225122	4.05657	2.02026	0.000585072	0.0118158
CBL55556	GH73	7.39259	0.128888	9.40683	0.666335	4.03969	2.01425	0.000893907	0.0141131
ADN01364	GH42	8.08303	0.0507842	10.0955	0.308952	4.03473	2.01247	3.98e-05	0.00646442
ADZ41586	GH13	7.8271	0.102175	9.83893	0.479828	4.03294	2.01183	0.000222084	0.00853301
ACL28761	GH42	6.52586	0.314229	8.53508	0.364326	4.02564	2.00922	0.000206147	0.00833597
BAM89796	GH17	7.31364	0.0432697	9.3191	0.412288	4.01516	2.00546	0.000113879	0.00736388
AFJ55858	GH23	6.9811	0.227663	8.98069	0.139988	3.99886	1.99959	2.49e-05	0.00646442
AGA11597	GH13	6.87472	0.0369547	8.87097	0.943848	3.9896	1.99625	0.00394172	0.02972
ADJ49828	GH3	8.74854	0.562403	10.7434	0.645663	3.98569	1.99483	0.00259088	0.0235658
AFR30064	GH2	7.60579	0.138705	9.59876	0.0902428	3.98056	1.99297	8.06e-06	0.00646442
AEM82928	GH10	6.75403	0.331853	8.7444	0.379927	3.97338	1.99037	0.000263653	0.00889808
AEK57139	GH8	7.78036	0.509785	9.76769	0.148656	3.96502	1.98733	0.000330059	0.00963181
AIT07564	GH10	6.8501	0.0199076	8.83415	0.0898162	3.95603	1.98405	4.09e-06	0.00646442
AEF83499	GH29	6.93288	0.114751	8.90905	0.234723	3.93449	1.97618	2.47e-05	0.00646442
ABQ79721	GH3	7.09105	0.351763	9.06494	0.0344646	3.92824	1.97388	6.75e-05	0.00670835
AEB28429	GH18	7.62103	0.126906	9.5842	0.842494	3.89916	1.96316	0.0027316	0.0242309
ABM19641	GH13	7.67721	0.406052	9.63949	0.439708	3.89677	1.96228	0.000587976	0.0118276
ABJ11331	GH13	7.72542	0.241702	9.68658	0.464065	3.89376	1.96117	0.000331607	0.00963885
ACR68989	GH3	7.11965	0.0568326	9.0808	0.78665	3.89372	1.96115	0.00196349	0.0204182
AEB47822	GH10	6.62209	0.139818	8.58212	0.16482	3.89071	1.96003	1.55e-05	0.00646442
AHW60256	GH5	6.55154	0.165647	8.50786	0.402817	3.8807	1.95632	0.000157574	0.00768146
AAF83657	GH20	7.10913	0.0120014	9.06219	0.234828	3.87196	1.95307	1.96e-05	0.00646442
ADD27302	GH23	6.95854	0.00614956	8.9108	0.0487	3.8698	1.95226	3.41e-06	0.00646442
ACD58592	GH28	6.90268	0.392015	8.85414	0.517997	3.86767	1.95146	0.000862486	0.0139067
AGI69311	GH23	7.15494	0.2072	9.10582	0.422291	3.8661	1.95088	0.000218453	0.00847807
ABG09189	GH13	7.66904	0.636258	9.61738	0.546926	3.85931	1.94834	0.00264801	0.0238426
AFU99248	GH28	7.61894	0.196928	9.56498	0.192057	3.85316	1.94604	3.13e-05	0.00646442
AEP39603	GH10	6.69483	0.177192	8.63907	0.0409638	3.84834	1.94424	1.1e-05	0.00646442
ADG19166	GH13	6.83903	0.16698	8.78037	1.01156	3.84062	1.94134	0.00630472	0.0388267
ADQ16061	GH3	6.34682	0.100145	8.28807	0.0464439	3.8404	1.94125	5.37e-06	0.00646442
ABC33415	GH8	9.34118	0.181143	11.2819	0.43502	3.83904	1.94075	0.000226018	0.00855147
ACA21051	GH13	7.84546	0.300568	9.78189	0.342301	3.82759	1.93643	0.000199057	0.00829655
AIR48318	GH5	8.60767	0.385165	10.5436	0.0191338	3.82625	1.93593	0.000103406	0.00726951
AIR48318	GH5	8.60767	0.385165	10.5436	0.0191338	3.82625	1.93593	0.000103406	0.00726951
AEO44188	GH15	7.41141	0.13619	9.34226	0.686238	3.8128	1.93085	0.00125487	0.0164784
AFP71134	GH4	7.0016	0.0835597	8.93184	0.236214	3.81119	1.93024	2.48e-05	0.00646442
AIW44478	GH43	7.60262	0.0292679	9.5312	0.0738259	3.80682	1.92859	4.34e-06	0.00646442
ADO46448	GH13	7.07283	0.151385	9.00082	0.232119	3.80525	1.92799	3.37e-05	0.00646442
AGL18842	GH13	6.81676	0.194363	8.74344	0.111675	3.8018	1.92668	1.86e-05	0.00646442
ADL46524	GH13	7.68461	0.444036	9.61116	0.13962	3.80144	1.92655	0.000223147	0.00853906
BAC73103	GH77	7.60901	0.0770726	9.53442	0.248136	3.79847	1.92542	2.79e-05	0.00646442
CCK32726	GH32	7.1931	0.0470409	9.11825	0.0302378	3.79777	1.92515	3.8e-06	0.00646442
AGK13220	GH13	7.28804	0.0668824	9.21236	0.104662	3.79559	1.92432	6.38e-06	0.00646442
ADY65911	GH4	6.99854	0.270464	8.91516	0.846789	3.77537	1.91662	0.0036604	0.0284231
CAR89730	GH25	6.88239	0.267369	8.79694	0.196192	3.76994	1.91454	6.31e-05	0.00668052
AGK14987	GH23	7.47583	0.227297	9.38858	0.425562	3.76527	1.91275	0.000268256	0.00891727
ABI81478	GH31	6.74275	0.223591	8.65259	0.537099	3.75766	1.90983	0.000595606	0.0118819
ACO33711	GH42	7.80266	0.526454	9.71211	0.253301	3.75667	1.90945	0.000607016	0.0119566
ADH00731	GH3	7.13183	0.00727396	9.03749	0.00240969	3.74681	1.90566	3.47e-06	0.00646442
ADG99349	GH2	6.80503	0.177775	8.7084	0.422913	3.74086	1.90337	0.000223772	0.00854648
AEB50793	GH32	7.51404	0.417056	9.41586	0.959773	3.73686	1.90182	0.00750004	0.043109
BAM00028	GH13	6.71719	0.109131	8.61705	0.438044	3.73176	1.89986	0.000211627	0.00838271
ACR16877	GH25	6.81874	0.268251	8.71831	0.318857	3.73101	1.89957	0.000153905	0.00762262
AEX78187	GH13	6.57614	0.074841	8.47553	0.205928	3.73054	1.89939	1.89e-05	0.00646442
AAW75953	GH28	6.86163	0.179689	8.7594	0.129217	3.72638	1.89778	1.95e-05	0.00646442
AFL49821	GH16	6.69177	0.24381	8.58711	0.0311643	3.72008	1.89533	2.59e-05	0.00646442
BAN07875	GH13	6.83543	0.0580864	8.72985	0.487168	3.71773	1.89442	0.000301983	0.00933842
AAN55290	GH3	6.61198	0.060021	8.5054	0.0462954	3.71516	1.89342	4.68e-06	0.00646442
ABF09084	GH23	6.52034	0.169261	8.40967	0.0397452	3.70465	1.88934	1.17e-05	0.00646442
ACU85160	GH6	6.7976	0.167267	8.68425	0.206633	3.69775	1.88665	3.33e-05	0.00646442
ACV08165	GH43	6.85484	0.0947483	8.73741	0.159252	3.68731	1.88257	1.36e-05	0.00646442
CCM72839	GH13	7.1628	0.202536	9.04446	0.603853	3.68498	1.88166	0.000946803	0.0144901
ADE53086	GH16	6.72441	0.197653	8.60329	0.316629	3.6779	1.87888	0.000106833	0.00730058
ADI13322	GH3	7.64735	0.228524	9.52623	0.391942	3.67788	1.87888	0.000228604	0.0085517
AAK24387	GH23	7.63662	0.216223	9.51542	0.0919887	3.67771	1.87881	2.4e-05	0.00646442
AIF90797	GH3	7.08846	0.157232	8.96721	0.0270057	3.67756	1.87875	1.04e-05	0.00646442
BAK82563	GH13	7.43877	0.0749396	9.31745	0.0532958	3.67737	1.87868	5.49e-06	0.00646442
AEI67221	GH13	7.52947	0.19711	9.40595	0.0664467	3.67178	1.87648	1.78e-05	0.00646442
ACQ78636	GH93	8.15363	0.306886	10.0281	0.439087	3.6666	1.87444	0.000460305	0.0108657
AAM43337	GH2	7.76684	0.111212	9.63925	0.0348465	3.66144	1.87241	6.88e-06	0.00646442
ACL62286	GH13	6.53874	0.0219495	8.41016	0.0011398	3.65893	1.87142	3.9e-06	0.00646442
ADM10814	GH15	7.32479	0.219061	9.19575	0.320498	3.65776	1.87096	0.000126623	0.00750175
EGB16456	GH3	7.19465	0.0208919	9.06385	0.661438	3.65331	1.8692	0.00115388	0.0158884
AEV83478	GH48	7.06204	0.152519	8.92918	0.514927	3.64807	1.86713	0.000474398	0.0109562
ADB29858	GH13	8.36801	0.303295	10.2337	0.244901	3.64442	1.86569	0.000130534	0.00750488
ABX03007	GH39	7.17044	0.334818	9.03464	0.19586	3.64066	1.8642	0.000128627	0.00750488
AEM83945	GH65	8.03207	0.326938	9.88849	0.143423	3.62108	1.85642	9.65e-05	0.0072109
ADV83203	GH31	6.66687	0.0176121	8.51963	0.45392	3.61191	1.85276	0.000246814	0.00874421
AGT84977	GH3	7.14996	0.0771897	9.0027	0.282132	3.61187	1.85275	4.92e-05	0.00650912
AGC41405	GH15	8.18434	0.226125	10.0368	0.106315	3.61125	1.8525	3.06e-05	0.00646442
AEU36039	GH18	7.20029	0.0572092	9.05222	0.0416942	3.60984	1.85193	5.1e-06	0.00646442
AJD08621	GH10	6.67388	0.0275185	8.524	0.0159199	3.60531	1.85012	4.25e-06	0.00646442
ACU39988	GH36	8.2928	0.530946	10.1393	0.430796	3.5962	1.84647	0.00140958	0.0174203
ABD79773	GH5	6.65548	0.295132	8.50019	0.445558	3.5918	1.84471	0.000493857	0.0111447
AEV61701	GH23	7.04215	0.350439	8.88653	0.300289	3.59098	1.84438	0.000269288	0.00892979
ACU84432	GH3	7.82608	0.408659	9.66942	0.931255	3.5884	1.84334	0.00763145	0.04361
ADI14942	GH130	8.52745	0.303529	10.3706	0.144823	3.588	1.84318	8.09e-05	0.00687248
CAB02654	GH10	8.00859	0.328355	9.85095	0.34353	3.58597	1.84236	0.000305126	0.00935725
AIB41132	GH3	6.72933	0.0312799	8.57101	0.0657026	3.58428	1.84168	5.32e-06	0.00646442
ACB23596	GH13	7.09071	0.108457	8.92997	0.117492	3.57826	1.83926	1.17e-05	0.00646442
AEA67966	GH3	7.23642	0.0659385	9.0745	0.264009	3.57534	1.83808	4.1e-05	0.00646442
AEG31043	GH23	6.94595	0.298937	8.78229	0.0589888	3.57104	1.83635	5.89e-05	0.00661165
AEB41700	GH13	7.14926	0.385731	8.98525	0.614494	3.57018	1.836	0.00187036	0.0200038
ACS30879	GH23	7.04014	0.0290605	8.8735	0.430805	3.56367	1.83336	0.000212593	0.00839369
AAM40286	GH23	6.97153	0.00812864	8.8019	0.293623	3.55628	1.83037	5.32e-05	0.0065637
AGC00417	GH70	6.56718	0.158594	8.39735	0.391518	3.55579	1.83017	0.000196716	0.0082507
CBK87489	GH13	7.75602	0.0542785	9.58212	0.250185	3.54576	1.8261	3.54e-05	0.00646442
ADO73171	GH23	6.88674	0.215202	8.71217	0.12874	3.54414	1.82544	3.34e-05	0.00646442
ADJ45771	GH54	7.41202	0.182398	9.23715	0.249289	3.5434	1.82514	6.36e-05	0.00668052
ACZ88168	GH13	7.9114	0.39897	9.73432	0.705511	3.53796	1.82292	0.00310766	0.0258886
ABX22513	GH24	6.81996	0.332781	8.64259	0.448544	3.53725	1.82263	0.000631685	0.0121655
AGT22933	GH5	7.10565	0.177508	8.92791	0.335239	3.53633	1.82225	0.000133026	0.00752613
ABA78610	GH13	8.33646	0.479821	10.1583	0.165024	3.53522	1.8218	0.000423243	0.0104436
AFW00217	GH20	7.17725	0.149616	8.99612	0.480415	3.52807	1.81888	0.000412102	0.0103267
ADR61102	GH3	7.59281	0.41204	9.4102	0.791146	3.52443	1.81739	0.00472246	0.0329948
ACK84279	GH13	6.79797	0.128354	8.61516	0.0123882	3.52394	1.81719	9.08e-06	0.00646442
AEK38103	GH65	6.66028	0.0858055	8.47667	0.0171943	3.52199	1.81639	6.35e-06	0.00646442
ACG78009	GH10	7.51692	0.508535	9.33233	0.739179	3.51962	1.81542	0.00486221	0.0335411
AEW93103	GH31	7.54537	0.253296	9.36078	0.907102	3.5196	1.81541	0.00594881	0.0376477
ADI07329	GH18	7.05776	0.200651	8.87259	0.112993	3.51819	1.81483	2.74e-05	0.00646442
ACT18403	GH23	8.27487	0.37087	10.0896	0.0449444	3.51795	1.81474	0.000128364	0.00750488
ADI13038	GH3	7.21019	0.242223	9.02433	0.245443	3.5165	1.81414	9.6e-05	0.0072109
AEG06489	GH103	7.03926	0.212882	8.85024	0.577428	3.5088	1.81098	0.000985431	0.0147984
BAL91216	GH2	7.87756	0.143048	9.68689	0.0325213	3.50478	1.80933	1.11e-05	0.00646442
CAY48058	GH17	7.49227	0.12032	9.30159	0.130178	3.50476	1.80932	1.54e-05	0.00646442
ACA20256	GH24	7.77812	0.0952522	9.58702	0.112432	3.50375	1.8089	1.12e-05	0.00646442
AGE25935	GH13	7.00235	0.0517067	8.80945	0.237994	3.4994	1.80711	3.25e-05	0.00646442
ADX71840	GH76	7.10511	0.164651	8.9093	0.951898	3.49233	1.80419	0.00678588	0.0405924
AEP00693	GH13	6.79873	0.109991	8.60208	0.030889	3.4903	1.80335	8.24e-06	0.00646442
CCE96206	GH2	6.87354	0.13045	8.67564	0.308663	3.48727	1.8021	8.98e-05	0.00712671
CCJ48976	GH108	7.61609	0.15328	9.41198	0.452128	3.47228	1.79588	0.000353964	0.00981425
ACD38784	GH19	6.93332	0.0459125	8.72802	0.106327	3.46944	1.7947	8.58e-06	0.00646442
ABO57526	GH19	7.33438	0.176719	9.12617	0.122998	3.46244	1.79179	2.47e-05	0.00646442
BAJ76640	GH13	7.70819	0.121922	9.49615	0.0917529	3.45326	1.78796	1.26e-05	0.00646442
ADU10864	GH13	8.1182	0.0229465	9.90296	0.383144	3.4456	1.78476	0.000154837	0.0076482
ACV69572	GH23	8.75644	0.339204	10.5407	0.13604	3.44453	1.78431	0.000129187	0.00750488
ABS04213	GH3	7.91119	0.199935	9.69526	0.0425012	3.44396	1.78407	2.24e-05	0.00646442
BAF40310	GH127	7.25781	0.462552	9.0417	0.506075	3.44354	1.78389	0.00168285	0.0190103
ACI51381	GH23	6.98212	0.265542	8.76599	0.147386	3.44349	1.78387	6.78e-05	0.00670835
ABB40373	GH23	6.53085	0.033104	8.31459	0.34342	3.44317	1.78374	0.000105051	0.0073004
ADU01721	GH77	6.98085	0.169411	8.76414	0.660556	3.4421	1.78329	0.0016472	0.0188368
AFI87910	GH103	6.83524	0.0670243	8.6177	0.353871	3.44013	1.78246	0.000123113	0.0074945
BAD46941	GH2	6.8962	0.24784	8.67866	0.22349	3.44011	1.78245	9.38e-05	0.00713988
ABE63630	GH103	7.06615	0.174851	8.84839	0.242642	3.43959	1.78224	6.48e-05	0.00669071
AAZ56956	GH10	8.03214	0.474055	9.81404	0.387765	3.43879	1.7819	0.00104474	0.0151708
CAM61453	GH23	8.26652	0.0364175	10.0482	0.169455	3.43817	1.78164	1.6e-05	0.00646442
AHC34330	GH3	6.73284	0.0168168	8.51371	0.131078	3.43633	1.78087	1.04e-05	0.00646442
ACD99383	GH5	7.23678	0.126701	9.01749	0.376194	3.43596	1.78071	0.000177972	0.00798716
AFK67583	GH3	7.02214	0.0960917	8.80255	0.039332	3.43523	1.7804	8.06e-06	0.00646442
ACR28149	GH3	7.33802	0.284331	9.11736	0.626732	3.43269	1.77934	0.00173127	0.0192618
ADI13274	GH13	6.96345	0.0715174	8.74058	0.0839937	3.42744	1.77713	8.61e-06	0.00646442
ADL01390	GH2	8.0002	0.31649	9.7768	0.329622	3.42617	1.7766	0.000313099	0.00948753
CAL65023	GH53	7.12207	0.237416	8.89462	0.0444041	3.41657	1.77255	3.52e-05	0.00646442
ACT05628	GH1	7.35743	0.0186632	9.12559	0.10487	3.4062	1.76816	8.55e-06	0.00646442
ABQ35451	GH23	6.82491	0.00676624	8.59232	0.713544	3.40442	1.76741	0.00208609	0.0211061
ADV82529	GH55	6.6142	0.150972	8.37954	0.0497198	3.39954	1.76534	1.44e-05	0.00646442
CAI47642	GH65	7.73877	0.271468	9.50358	0.00838146	3.39829	1.76481	5.05e-05	0.00654084
ACU75466	GH25	6.82343	0.0923505	8.58763	0.508806	3.39686	1.7642	0.0005381	0.0114826
CCF10070	GH23	6.96928	0.11392	8.73136	0.235176	3.39187	1.76208	4.54e-05	0.00648845
BAG18261	GH13	7.36327	0.0681153	9.12417	0.0200519	3.3891	1.7609	6.69e-06	0.00646442
BAJ70604	GH42	7.30948	0.197414	9.06985	0.526121	3.38784	1.76037	0.000770145	0.0132237
CCF00744	GH23	7.2874	0.0391807	9.04615	0.130393	3.38404	1.75875	1.16e-05	0.00646442
ABC92912	GH23	7.29351	0.214151	9.04729	0.0230424	3.37239	1.75377	2.77e-05	0.00646442
BAI95420	GH108	6.55773	0.156892	8.31102	0.49987	3.37125	1.75328	0.000585985	0.0118158
AAM39729	GH77	7.82843	0.198319	9.58171	0.364349	3.37123	1.75328	0.000228391	0.0085517
ACU96215	GH13	7.618	0.11162	9.37112	0.216548	3.37086	1.75312	3.82e-05	0.00646442
BAL87410	GH94	8.07142	0.362122	9.82375	0.700285	3.36902	1.75233	0.00331423	0.0268904
AFG38512	GH13	6.82675	0.0876488	8.57869	0.228941	3.36812	1.75194	3.9e-05	0.00646442
ABL80781	GH13	7.25215	0.45455	9.00252	0.336169	3.36445	1.75037	0.000812565	0.0135312
CBG74663	GH1	6.86552	0.0328174	8.61455	0.801914	3.36131	1.74902	0.00360434	0.0281784
ABW11981	GH23	6.97062	0.309956	8.71846	0.479501	3.35856	1.74784	0.000853087	0.01383
ADG30118	GH23	7.54184	0.359458	9.28963	0.371558	3.35843	1.74779	0.000563195	0.0117193
AII62334	GH43	7.40726	0.168606	9.15266	0.324634	3.35289	1.7454	0.000145301	0.0075457
ABM41089	GH23	7.62304	0.260641	9.36819	0.238219	3.35231	1.74515	0.000127874	0.00750488
AGL87474	GH102	6.92879	0.140151	8.67265	0.248624	3.34929	1.74386	6.26e-05	0.00668052
AEF26705	GH13	7.33735	0.143382	9.08115	0.329087	3.34917	1.7438	0.000136268	0.00753505
ACK50202	GH103	6.78912	0.0438374	8.52962	0.298347	3.34149	1.74049	7.54e-05	0.00680519
CAI10068	GH77	6.93784	0.0395233	8.67819	0.206215	3.34116	1.74035	2.72e-05	0.00646442
AAG05540	GH13	7.84171	0.321126	9.58165	0.445372	3.34022	1.73994	0.000740259	0.0130038
ABQ91259	GH4	6.78006	0.187835	8.51936	0.0375048	3.33874	1.73931	2.22e-05	0.00646442
CCA90079	GH95	6.77734	0.0604972	8.51654	0.496934	3.33848	1.73919	0.000505412	0.0112097
BAE66818	GH77	7.56552	0.202956	9.30434	0.3711	3.33763	1.73882	0.000257033	0.00883317
ACV09296	GH10	8.1585	0.545014	9.8952	0.338112	3.33273	1.73671	0.00144002	0.0176386
BAH52942	GH23	7.3875	0.347073	9.12412	0.257124	3.33253	1.73662	0.000280904	0.00905056
ACU86333	GH13	6.94826	0.0247819	8.68469	0.527266	3.33209	1.73643	0.00063431	0.0121773
ABE94829	GH13	6.95137	0.0885915	8.68404	0.658812	3.3234	1.73266	0.00169527	0.0190958
AGA57785	GH105	6.94487	0.212852	8.67717	0.0242908	3.32258	1.7323	2.92e-05	0.00646442
AEM84965	GH62	7.49003	0.484857	9.22172	0.193345	3.32117	1.73169	0.000613851	0.0120072
AEA68659	GH37	6.74947	0.0403264	8.48072	0.0171461	3.32016	1.73125	6.34e-06	0.00646442
AEX41213	GH13	6.49128	0.116133	8.21826	0.348259	3.31032	1.72697	0.000155512	0.00766074
AEO75369	GH13	7.42179	0.690279	9.14752	0.453026	3.30748	1.72573	0.00431314	0.0313253
AHD13692	GH3	7.22583	0.15486	8.95115	0.693991	3.30654	1.72532	0.00230197	0.022193
AGC42992	GH13	7.03725	0.040767	8.76192	0.380529	3.30503	1.72467	0.000182715	0.00808324
ACU71705	GH30	7.3047	0.0306351	9.02923	0.468678	3.30472	1.72453	0.000406619	0.0103022
AEF27628	GH33	7.10798	0.29292	8.83097	0.111281	3.30121	1.72299	9.02e-05	0.00712671
AFS54074	GH15	7.60592	0.305231	9.3279	0.373812	3.29889	1.72198	0.000457326	0.0108423
CAL94927	GH13	6.98333	0.217279	8.70441	0.138612	3.29684	1.72108	4.93e-05	0.00650912
ADG88606	GH1	7.58793	0.291991	9.30868	0.0217699	3.29607	1.72075	7.28e-05	0.00680519
ACR68956	GH4	6.70438	0.127242	8.42345	0.337039	3.29224	1.71907	0.000148646	0.00758428
BAN31937	GH5	7.33441	0.0726492	9.05273	0.535331	3.29053	1.71832	0.000735932	0.0129967
ACM21582	GH13	7.29923	0.113267	9.01728	0.0844667	3.28992	1.71805	1.38e-05	0.00646442
CBL09438	GH42	7.10755	0.0739378	8.82528	0.0937811	3.28917	1.71772	1.12e-05	0.00646442
ABG09462	GH19	6.76798	0.170761	8.48537	0.325472	3.28841	1.71739	0.000160742	0.00771106
AFH63242	GH42	7.25177	0.316605	8.96897	0.315927	3.28798	1.7172	0.000341475	0.00973043
ADB30735	GH130	6.80205	0.350425	8.51894	0.814555	3.28727	1.71689	0.00592941	0.0375511
ACB75541	GH54	7.02198	0.0470845	8.73871	0.261795	3.2869	1.71673	5.48e-05	0.00661165
AGL17168	GH33	7.45589	0.0479206	9.17118	0.790881	3.28362	1.71529	0.00373202	0.0287507
ADP99375	GH23	6.84284	0.0777809	8.55807	0.164234	3.28348	1.71522	2.14e-05	0.00646442
ABP71864	GH13	6.55163	0.125004	8.26673	0.177655	3.28319	1.7151	3.18e-05	0.00646442
AFC87057	GH23	7.15416	0.234012	8.86925	0.0449694	3.28317	1.71509	4.04e-05	0.00646442
ADM99399	GH42	7.53197	0.0427034	9.24685	0.146208	3.2827	1.71488	1.56e-05	0.00646442
ACY84468	GH108	7.89663	0.430279	9.61146	0.313405	3.28258	1.71483	0.000699077	0.0126455
ACL73154	GH13	7.10394	0.061164	8.81753	0.30383	3.27977	1.7136	8.95e-05	0.00712671
ADG10897	GH3	6.56138	0.0594104	8.27439	0.119234	3.27844	1.71301	1.3e-05	0.00646442
ABI93796	GH11	7.06204	0.152519	8.7699	0.273574	3.26676	1.70786	9.43e-05	0.00714766
CAB75342	GH2	6.6996	0.232747	8.40529	0.174205	3.26185	1.70569	7.45e-05	0.00680519
AGB19521	GH15	6.60538	0.144004	8.31102	0.459214	3.26172	1.70563	0.000474411	0.0109562
ABG11402	GH6	7.70745	0.170649	9.41085	0.35659	3.25669	1.7034	0.000220067	0.00849745
AGA11256	GH26	7.83834	0.0189495	9.54141	0.0618922	3.25595	1.70308	7.7e-06	0.00646442
ACU36523	GH10	7.2754	0.0625483	8.9767	0.21144	3.25193	1.7013	3.45e-05	0.00646442
ACB33079	GH3	6.97569	0.0303917	8.67524	0.129026	3.248	1.69955	1.34e-05	0.00646442
ACU36112	GH48	7.47919	0.337218	9.17824	0.052793	3.24687	1.69905	0.000130179	0.00750488
ADD99553	GH13	8.1898	0.223095	9.88718	0.0366996	3.24313	1.69739	3.72e-05	0.00646442
AEM46809	GH13	7.35948	0.253993	9.05669	0.0964851	3.24274	1.69721	6.2e-05	0.00668052
AEI37229	GH32	6.64067	0.166104	8.33507	0.636832	3.23642	1.6944	0.00180756	0.0196884
ADI03803	GH13	7.4006	0.140224	9.09042	0.18683	3.22615	1.68981	4.14e-05	0.00646442
ADW70982	GH92	7.7103	0.419636	9.39999	0.578487	3.22587	1.68969	0.00259285	0.0235696
AEG34624	GH42	8.97597	0.300079	10.6648	0.406312	3.22386	1.68879	0.000607396	0.0119598
BAE46274	GH23	7.08794	0.334038	8.77658	0.24465	3.22354	1.68864	0.000274712	0.00897153
ADR35870	GH3	7.16038	0.106899	8.84849	0.0938842	3.22235	1.68812	1.53e-05	0.00646442
BAG18254	GH13	7.47655	0.0801424	9.16161	0.16831	3.21552	1.68505	2.48e-05	0.00646442
AGE87138	GH13	6.94619	0.0641098	8.63116	0.184312	3.21535	1.68498	2.73e-05	0.00646442
CAP42713	GH13	7.81656	0.249443	9.501	0.371352	3.21416	1.68444	0.000376736	0.00999305
BAB54917	GH23	7.67011	0.0888919	9.35378	0.00658294	3.21245	1.68367	9.65e-06	0.00646442
ABK01455	GH32	7.45387	0.117722	9.13612	0.491405	3.20929	1.68225	0.000620238	0.0120572
CAR20025	GH13	6.87306	0.234546	8.55478	0.412029	3.20811	1.68172	0.000479299	0.0109881
ADU48909	GH13	7.94951	0.270568	9.63091	0.0773115	3.20739	1.6814	7.25e-05	0.00680519
AHF90519	GH5	6.86427	0.296773	8.54465	0.25675	3.20512	1.68038	0.000229477	0.0085517
CBG69391	GH78	6.99216	0.11213	8.67214	0.18535	3.20423	1.67998	3.53e-05	0.00646442
CCA92953	GH13	6.82937	0.237315	8.50737	0.140053	3.19984	1.678	6.87e-05	0.00670835
AJA15177	GH3	7.06477	0.123733	8.74242	0.167589	3.19907	1.67765	3.24e-05	0.00646442
CBK62792	GH77	6.90085	0	8.57675	0.541657	3.19517	1.67589	0.000841738	0.0137724
ADL00999	GH103	7.3019	0.130789	8.97703	0.817768	3.19348	1.67513	0.00499053	0.0341067
AAZ55650	GH42	8.28191	0.223145	9.95519	0.135077	3.1894	1.67328	5.92e-05	0.00661165
ADU44436	GH17	7.70017	0.355107	9.37331	0.216221	3.18907	1.67314	0.000292549	0.00922927
BAJ70103	GH13	6.79688	0.0642566	8.46675	0.0706262	3.18185	1.66987	1.06e-05	0.00646442
AFL89757	GH28	7.37144	0.397889	9.03863	0.303525	3.17595	1.66719	0.000623465	0.0120755
ADI05633	GH74	6.99856	0.0139591	8.66522	0.0263565	3.17479	1.66666	7.41e-06	0.00646442
AIS01044	GH5	8.65642	0.235696	10.3222	0.110316	3.17293	1.66581	6.02e-05	0.00662689
AET94739	GH18	6.52314	0.0221883	8.18873	0.31057	3.17244	1.66559	0.000105364	0.00730058
AGB71390	GH43	6.42743	0.0621711	8.09204	0.901643	3.17028	1.66461	0.00733039	0.0425871
AIO41327	GH3	8.44486	0.784325	10.1093	0.513016	3.16982	1.6644	0.00848657	0.0464518
AEA67800	GH23	6.51486	0.16151	8.17902	0.466352	3.16931	1.66417	0.000594417	0.0118716
AEG44966	GH13	7.34934	0.167119	9.01349	0.2213	3.16927	1.66415	7.31e-05	0.00680519
AFM65260	GH13	7.2007	0.148946	8.86466	0.794674	3.16886	1.66396	0.00465651	0.0327694
AEW83688	GH13	7.66714	0.334801	9.33101	0.457582	3.16865	1.66387	0.0010546	0.0152408
CAM05432	GH13	7.44171	0.0278591	9.10479	0.0975773	3.16691	1.66308	1.14e-05	0.00646442
ACU75402	GH6	6.92996	0.0669275	8.59253	0.230659	3.16581	1.66257	4.86e-05	0.00650912
ACS40259	GH3	7.50722	0.278104	9.16873	0.340055	3.16348	1.66151	0.000375769	0.00998909
CCA54936	GH35	8.70408	0.014013	10.3653	0.4392	3.1629	1.66125	0.000376509	0.00999258
ADP78316	GH65	7.45925	0.448534	9.12038	0.20984	3.16265	1.66113	0.000608133	0.0119613
BAL91812	GH13	9.81238	0.515564	11.4732	0.577267	3.16207	1.66087	0.00391846	0.029655
AHY58977	GH43	6.92168	0.0294583	8.58191	0.423983	3.16065	1.66022	0.000331423	0.00963885
AEV85985	GH18	7.10816	0.156949	8.7683	0.916117	3.16048	1.66014	0.00829952	0.0458051
ABQ70033	GH23	7.41034	0.0165063	9.07043	0.712	3.16037	1.6601	0.00277436	0.0243826
CCD01945	GH2	7.23101	0.147534	8.89027	0.538148	3.15855	1.65926	0.00100021	0.0149166
ADJ41910	GH1	7.2877	0.0799477	8.94682	0.0738061	3.15823	1.65911	1.23e-05	0.00646442
AEB43893	GH13	7.77544	0.0744984	9.43398	0.0267986	3.15699	1.65855	9.73e-06	0.00646442
ABF46398	GH2	7.27954	0.245586	8.93745	0.225454	3.15558	1.65791	0.000136119	0.00753505
ADB34294	GH33	7.50451	0.15574	9.16237	0.264113	3.15549	1.65786	0.000102597	0.0072692
AGJ57500	GH23	7.22104	0.211549	8.87827	0.00052288	3.15411	1.65723	3.58e-05	0.00646442
ADJ45895	GH67	7.5004	0.373969	9.15758	0.0700297	3.15398	1.65718	0.000219444	0.00848842
AEG50145	GH18	7.40549	0.0992171	9.06186	0.1485	3.15224	1.65638	2.49e-05	0.00646442
AEV84547	GH26	6.92696	0.196742	8.58218	0.521636	3.14971	1.65522	0.00100844	0.0149189
ABL70597	GH103	7.02673	0.082111	8.68086	0.304459	3.14734	1.65413	0.000113938	0.00736388
AEA59740	GH3	6.80179	0.114323	8.45502	0.103872	3.14536	1.65323	1.94e-05	0.00646442
CDR16215	GH43	7.65596	0.220898	9.30907	0.541712	3.14512	1.65311	0.00124033	0.0163942
CAQ03968	GH1	7.19435	0.0957014	8.8468	0.0719218	3.14366	1.65245	1.38e-05	0.00646442
CCG95962	GH13	7.07546	0.00566407	8.72563	0.703974	3.13872	1.65018	0.00271773	0.0241668
AEV84883	GH13	6.94526	0.097237	8.59505	0.203423	3.13788	1.64979	4.29e-05	0.00648159
AER32219	GH38	6.7215	0.236505	8.36894	0.220068	3.13278	1.64744	0.000126252	0.00749712
AGT84621	GH10	6.93416	0.375451	8.58037	0.319708	3.13011	1.64621	0.000625369	0.0121031
AFS14645	GH77	8.43972	0.39756	10.0844	0.473114	3.12679	1.64468	0.0015988	0.0185731
AFN47307	GH13	7.70321	0.154071	9.3474	0.0956522	3.12572	1.64419	2.67e-05	0.00646442
ACS41687	GH24	6.92584	0.167645	8.56939	0.0523463	3.12433	1.64355	2.51e-05	0.00646442
AAA26710	GH5	7.60279	0.191303	9.24616	0.387717	3.12396	1.64337	0.000373116	0.00996987
CBS88210	GH102	6.71291	0.082715	8.35484	0.149307	3.12085	1.64194	2.39e-05	0.00646442
AFR49449	GH78	6.69211	0.0839167	8.33351	0.0418399	3.11969	1.6414	1.15e-05	0.00646442
CCH89896	GH13	6.63947	0.0563702	8.28082	0.370804	3.11959	1.64136	0.000218603	0.00847807
CCD01486	GH15	7.28334	0.23438	8.92456	0.26497	3.11929	1.64122	0.000176789	0.00795032
AHB55219	GH3	8.18307	0.129244	9.82384	0.0342358	3.11832	1.64077	1.64e-05	0.00646442
ABK71872	GH13	7.49227	0.12032	9.13129	0.454867	3.11455	1.63902	0.000528788	0.0113738
BAF76001	GH20	6.66778	0.16054	8.3067	0.191247	3.11433	1.63892	5.83e-05	0.00661165
CCA59918	GH3	7.1969	0.192634	8.83531	0.478667	3.11324	1.63841	0.000770241	0.0132237
ADV83284	GH109	6.60565	0.201392	8.24296	0.259197	3.11087	1.63732	0.000137638	0.00753505
AGH41463	GH5	7.0129	0.250154	8.6474	0.0527496	3.10479	1.63449	6.32e-05	0.00668052
CBG72606	GH31	7.43777	0.132273	9.07095	0.573625	3.10197	1.63318	0.00134993	0.0170724
ABS63553	GH42	7.14926	0.385731	8.78113	0.122738	3.09916	1.63188	0.000299783	0.00930109
AAF10944	GH13	6.71393	0.104525	8.34489	0.657281	3.09718	1.63095	0.00226929	0.0220114
AEV86469	GH42	6.94902	0.0681103	8.57954	0.142546	3.09626	1.63053	2.17e-05	0.00646442
ACY35006	GH23	6.703	0.210345	8.33304	0.118469	3.09522	1.63004	5.47e-05	0.00661165
ADB30990	GH15	7.42642	0.103713	9.05511	0.318924	3.09231	1.62869	0.000152335	0.00760043
AFL03756	GH42	7.18223	0.122827	8.80873	0.610229	3.08764	1.6265	0.00173787	0.0193046
ACJ51268	GH77	6.67722	0.0424065	8.30229	0.213523	3.08455	1.62506	4.26e-05	0.00648159
CAM04721	GH114	6.69597	0.157436	8.32029	0.0434676	3.08297	1.62432	2.34e-05	0.00646442
AIG06158	GH3	7.31295	0.3844	8.93715	0.746431	3.08272	1.6242	0.00605075	0.0379141
ADW03201	GH64	6.73871	0.304746	8.3629	0.277811	3.08269	1.62419	0.00032966	0.00963181
BAL88020	GH43	7.82289	0.29189	9.44698	0.386366	3.08249	1.6241	0.000621375	0.0120607
AFE09312	GH77	6.73031	0.0721069	8.35389	0.0933995	3.08138	1.62358	1.49e-05	0.00646442
BAK85184	GH5	7.22563	0.0647146	8.84881	0.0690754	3.08053	1.62318	1.22e-05	0.00646442
ACD17497	GH23	6.77189	0.0817367	8.39339	0.112105	3.07695	1.6215	1.83e-05	0.00646442
ADG76435	GH9	7.00366	0.188528	8.62459	0.363618	3.07573	1.62093	0.000324502	0.00959818
CBJ35247	GH88	7.97175	0.0538457	9.59154	0.338191	3.07329	1.61978	0.000168586	0.00780029
ACE85676	GH103	6.81204	0.167868	8.43182	0.193829	3.07328	1.61978	6.68e-05	0.00669318
ABN53393	GH13	7.61986	0.0414886	9.23952	0.268919	3.07303	1.61966	7.96e-05	0.00687119
AGT92316	GH5	6.74947	0.0403264	8.36399	0.0866164	3.06209	1.61452	1.27e-05	0.00646442
ABU77895	GH20	6.78403	0.148072	8.39843	0.197572	3.06185	1.6144	6.11e-05	0.0066497
ACA16381	GH23	7.15729	0.0142933	8.77127	0.254223	3.06095	1.61398	6.68e-05	0.00669318
AGL14066	GH76	6.91606	0.0865794	8.52893	0.184049	3.05859	1.61287	3.77e-05	0.00646442
CBG74719	GH2	6.76438	0.175863	8.37613	0.0107542	3.05623	1.61175	2.8e-05	0.00646442
AGF67004	GH4	7.15728	0.121375	8.7689	0.266804	3.05594	1.61162	0.000102769	0.0072692
AEO44337	GH67	6.76389	0.301782	8.37397	0.580704	3.05269	1.61008	0.0022474	0.0218964
BAJ75043	GH35	7.18316	0.0508773	8.79306	0.119986	3.05231	1.6099	1.75e-05	0.00646442
AAB36835	GH3	7.58236	0.0612068	9.19201	0.391927	3.05179	1.60966	0.000297685	0.00928983
AEA71901	GH23	7.11232	0.174853	8.72109	0.0477052	3.04991	1.60877	2.99e-05	0.00646442
AFK52921	GH8	8.81558	0.171705	10.4235	0.160607	3.04805	1.60789	5.47e-05	0.00661165
ADJ46961	GH1	7.03958	0.166516	8.64658	0	3.04617	1.607	2.57e-05	0.00646442
AAM42629	GH13	7.40948	0.172273	9.01535	0.119971	3.0438	1.60587	4.15e-05	0.00646442
ADU15248	GH95	6.83736	0.0379246	8.44306	0.905062	3.04345	1.60571	0.00862982	0.046924
ADI06546	GH3	7.70988	0.0109729	9.31484	0.351518	3.04186	1.60495	0.00019422	0.00822616
AEL08959	GH77	7.93483	0.189427	9.53937	0.283937	3.04099	1.60454	0.000174971	0.00791775
CAY48993	GH13	6.63074	0.108151	8.23261	0.227483	3.03538	1.60188	6.73e-05	0.0067077
ADG73098	GH43	6.91437	0.160551	8.51489	0.203902	3.03252	1.60052	7.37e-05	0.00680519
AEW72360	GH13	7.2037	0.352848	8.80346	0.131077	3.03093	1.59976	0.000252602	0.00878242
ABD56752	GH36	6.87543	0.0782165	8.4751	0.0809967	3.03074	1.59967	1.54e-05	0.00646442
AEO40728	GH13	7.20975	0.110188	8.80927	0.127145	3.03041	1.59951	2.68e-05	0.00646442
AFP70108	GH13	6.47712	0.0428883	8.07588	0.106656	3.02884	1.59877	1.58e-05	0.00646442
ADW68874	GH3	7.3846	0.0259312	8.98309	0.238543	3.02827	1.59849	5.96e-05	0.00661165
AID88395	GH43	7.44949	0.242625	9.04772	0.272718	3.02773	1.59823	0.000226867	0.0085517
AID88395	GH43	7.44949	0.242625	9.04772	0.272718	3.02773	1.59823	0.000226867	0.0085517
AGH79599	GH43	6.64271	0.191299	8.24093	0.0184961	3.02768	1.59821	3.5e-05	0.00646442
AFH60945	GH130	6.5921	0.18223	8.18948	0.303495	3.02593	1.59738	0.000203706	0.00833252
CBK41010	GH77	7.20333	0.145223	8.79895	0.19651	3.02224	1.59562	6.32e-05	0.00668052
ABK39556	GH23	6.84662	0.106379	8.44089	0.460441	3.01943	1.59428	0.000617875	0.0120572
AGA57684	GH95	7.16303	0.103149	8.75729	0.408277	3.0194	1.59426	0.000392643	0.0101685
BAC91257	GH77	6.88847	0.0387632	8.48239	0.329688	3.0187	1.59393	0.000164374	0.00779425
AEW74145	GH23	6.57536	0.147029	8.16893	0.13364	3.01796	1.59357	3.81e-05	0.00646442
AAO29230	GH3	6.83903	0.16698	8.43219	0.250253	3.0171	1.59316	0.000118607	0.00744448
AEM85108	GH29	6.56385	0.00803545	8.15666	0.428181	3.01636	1.59281	0.000421014	0.0104217
ADX72035	GH38	6.94293	0.151193	8.53494	0.0426054	3.0147	1.59201	2.44e-05	0.00646442
ACJ53507	GH13	7.03725	0.040767	8.62898	0.11206	3.0141	1.59173	1.68e-05	0.00646442
ADB10271	GH5	6.95852	0.273996	8.54952	0.193657	3.01257	1.59099	0.000172184	0.00786346
ABL70277	GH25	7.05782	0.0306118	8.64881	0.0056998	3.01256	1.59099	9.53e-06	0.00646442
CCB72790	GH65	6.79565	0.10564	8.38644	0.0099435	3.01213	1.59078	1.5e-05	0.00646442
AFE06882	GH15	6.86617	0.224808	8.45661	0.350941	3.0114	1.59044	0.000381917	0.0100328
AFL88076	GH43	7.06519	0.190142	8.65539	0.325496	3.01092	1.59021	0.00026187	0.00887832
ADP79038	GH13	7.14203	0.122693	8.73139	0.390407	3.00915	1.58936	0.000357356	0.00984899
ADQ89904	GH23	7.19353	0.187865	8.78246	0.228137	3.00827	1.58893	0.000113562	0.00736388
ADV83484	GH105	6.49681	0.166307	8.08416	0.273368	3.00496	1.58735	0.000148162	0.00758428
ADG73177	GH65	7.35703	0.385017	8.94414	0.441295	3.00446	1.58711	0.00151643	0.0181082
AFL74513	GH17	8.00612	0.159556	9.59196	0.130554	3.00183	1.58584	4.25e-05	0.00648159
AFS52967	GH13	7.2425	0.102682	8.82791	0.50239	3.00093	1.58541	0.000883049	0.0140337
AEA58753	GH23	7.13763	0.0597501	8.72262	0.21743	3.00007	1.585	5.3e-05	0.0065637
AEE17612	GH13	6.95701	0.131285	8.54017	0.0726039	2.99626	1.58316	2.34e-05	0.00646442
AEI78557	GH102	7.0335	0.319894	8.61638	0.129871	2.99569	1.58289	0.000195333	0.00822616
CCF11687	GH8	6.72839	0.351982	8.31114	0.380562	2.9954	1.58275	0.000930656	0.0143715
ACK54356	GH23	6.69198	0.194758	8.27439	0.119234	2.99471	1.58242	5.52e-05	0.00661165
AFR50194	GH77	7.10391	0.162954	8.68618	0.0662135	2.9944	1.58227	3.08e-05	0.00646442
CCE76765	GH28	7.32478	0.0524798	8.90623	0.197646	2.99271	1.58145	4.24e-05	0.00648159
ACU36374	GH114	7.61507	0.0533446	9.19641	0.236834	2.99248	1.58134	6.51e-05	0.00669071
AAA25570	GH13	6.54352	0.250931	8.12394	0.190621	2.99057	1.58042	0.000143978	0.00753505
CCA85880	GH23	6.90918	0.0636562	8.48923	0.0610161	2.98979	1.58004	1.34e-05	0.00646442
ADB76432	GH13	8.27704	0.425954	9.85522	0.0197169	2.98592	1.57817	0.000433734	0.0105496
CAN91059	GH5	7.22284	0.165393	8.80084	0.418644	2.98557	1.578	0.000536137	0.011455
CCA60032	GH10	6.81056	0.165774	8.38832	0.0699462	2.98507	1.57776	3.27e-05	0.00646442
CAQ85210	GH24	6.72761	0.397134	8.30432	0.282082	2.98289	1.57671	0.000737221	0.0130025
ADE53390	GH2	7.15867	0.0820627	8.73509	0.00776453	2.98229	1.57642	1.31e-05	0.00646442
ABN76223	GH13	8.66519	0.630788	10.241	0.488655	2.98093	1.57576	0.00562015	0.036379
ADN02330	GH30	6.99571	0.0918874	8.56978	0.148872	2.97744	1.57407	3.14e-05	0.00646442
ABC80851	GH57	6.63454	0.0077504	8.20846	0	2.97711	1.57391	9.66e-06	0.00646442
AHF85951	GH39	6.68195	0.158973	8.25517	0.240504	2.97569	1.57322	0.00011056	0.0073627
AJD70453	GH3	7.57245	0.0803764	9.14549	0.0715194	2.97531	1.57304	1.61e-05	0.00646442
CCH00224	GH30	6.58434	0.0425304	8.157	0.0133789	2.97452	1.57266	1.06e-05	0.00646442
ACV78080	GH13	8.1382	0.019913	9.70954	0.240694	2.9718	1.57134	6.63e-05	0.00669318
ADP36185	GH13	7.45114	0.00291498	9.02106	0.36708	2.96888	1.56992	0.000253744	0.00878242
ABP79432	GH39	6.74662	0.166248	8.31536	0.369249	2.96646	1.56874	0.000366786	0.00993205
ABF65074	GH23	7.4821	0.145356	9.05041	0.0726986	2.96557	1.56831	2.8e-05	0.00646442
ACB74639	GH95	7.28648	0.346228	8.85402	0.114457	2.964	1.56754	0.000249617	0.00875421
CBG70793	GH115	8.02912	0.322774	9.59645	0.189457	2.96356	1.56733	0.000274623	0.00897153
AGH79328	GH3	7.69999	0.249628	9.26655	0.0524742	2.96197	1.56656	7.84e-05	0.00687119
ADE14665	GH23	6.73478	0.277124	8.30102	0.0121073	2.96132	1.56624	0.000100448	0.00724123
CAZ88956	GH23	7.22423	0.182229	8.78972	0.42974	2.95978	1.56549	0.00064407	0.0122268
AFT70100	GH3	7.14784	0.0593288	8.71277	0.0309966	2.95864	1.56493	1.23e-05	0.00646442
ACB76993	GH43	7.08323	0.292352	8.64756	0.194908	2.9574	1.56433	0.000220815	0.00851429
AIX54147	GH3	7.19411	0.0591847	8.75816	0.00471509	2.95681	1.56404	1.18e-05	0.00646442
ABS46240	GH105	6.90005	0.0683289	8.46322	0.228511	2.95502	1.56317	6.59e-05	0.00669318
ADV45053	GH32	6.90627	0.0595344	8.46821	0.301195	2.9525	1.56194	0.0001404	0.00753505
ACV08135	GH3	7.04113	0.224159	8.60278	0.211436	2.9519	1.56164	0.000142226	0.00753505
ABU77357	GH4	6.63947	0.0563702	8.20094	0.243166	2.95156	1.56148	7.51e-05	0.00680519
BAF87401	GH13	6.7609	0.0564897	8.32237	0.174952	2.95155	1.56147	3.6e-05	0.00646442
ABM61954	GH73	7.44277	0.0805921	9.00362	0.0406572	2.95028	1.56085	1.46e-05	0.00646442
ACZ84621	GH13	7.58962	0.0714864	9.15009	0.114733	2.9495	1.56047	2.17e-05	0.00646442
ADJ46116	GH31	7.28764	0.0130588	8.8479	0.405386	2.94908	1.56027	0.000379268	0.0100163
AEV72107	GH3	6.78935	0.0253868	8.34958	0.307446	2.94901	1.56023	0.000143423	0.00753505
CBG75612	GH78	6.98142	0.183409	8.54088	0.0342092	2.94742	1.55945	3.74e-05	0.00646442
ACM05526	GH13	7.42171	0.314058	8.98065	0.306373	2.94637	1.55894	0.000515337	0.0112986
ADI09008	GH6	7.93545	0.0510467	9.49385	0.16149	2.94528	1.55841	3.11e-05	0.00646442
AEI76289	GH23	6.7593	0.148319	8.3175	0.806541	2.94488	1.55821	0.00659381	0.039899
CBG69161	GH35	6.86859	0.137454	8.42658	0.116251	2.94444	1.55799	3.5e-05	0.00646442
AGB73257	GH3	7.13919	0.0434189	8.69688	0.498502	2.94381	1.55769	0.000872218	0.0139621
AAZ57077	GH65	7.42449	0.0608465	8.9813	0.247304	2.94204	1.55682	8.07e-05	0.00687119
CBG69124	GH13	9.13957	0.349689	10.6962	0.318512	2.94171	1.55666	0.000698271	0.0126455
ADU14235	GH97	8.47056	0.202342	10.0268	0.465972	2.94095	1.55628	0.000931258	0.0143715
ADO70667	GH6	7.24951	0.105533	8.8042	0.354417	2.9377	1.55468	0.000273906	0.00897153
AFR28995	GH32	6.96083	0.212539	8.5147	0.422767	2.93604	1.55387	0.000705573	0.0126967
AEJ05308	GH77	7.32821	0.0935917	8.88135	0.140358	2.93457	1.55315	3.15e-05	0.00646442
ADW03210	GH23	7.25365	0.186868	8.80678	0.0984058	2.93455	1.55314	5.02e-05	0.00654084
ADJ44279	GH23	8.20108	0.164433	9.75311	0.347314	2.9323	1.55203	0.000318159	0.00954017
BAL01846	GH3	7.23103	0.408026	8.78305	0.125447	2.93227	1.55202	0.000473762	0.0109562
AEF84018	GH3	6.90025	0.327507	8.45204	0.246901	2.93181	1.55179	0.000406732	0.0103022
AGB29054	GH67	6.77044	0.184436	8.32179	0.270042	2.93092	1.55136	0.000179516	0.00801688
CAR10067	GH77	6.70721	0	8.25803	0.063223	2.92984	1.55082	1.26e-05	0.00646442
AGK16532	GH23	8.08474	0.25577	9.63528	0.115193	2.92927	1.55054	0.000109534	0.00732126
AGH47940	GH18	8.5633	0.53781	10.1136	0.225123	2.92878	1.5503	0.00166571	0.0189306
AEH29789	GH38	6.77624	0.0256187	8.32654	0.364112	2.92877	1.55029	0.000265062	0.00889857
ACE94594	GH88	7.17809	0.131952	8.72657	0.0150395	2.92508	1.54848	2.21e-05	0.00646442
CCB78222	GH65	7.85791	0.0175894	9.40497	0.759494	2.9222	1.54705	0.00499428	0.0341196
ADI10533	GH51	7.34423	0	8.89105	0.371364	2.92171	1.54681	0.000285453	0.00910704
AGT85963	GH43	6.63844	0.202032	8.18506	0.0621527	2.92131	1.54662	5.14e-05	0.00656092
BAN55072	GH8	6.6918	0.093794	8.23838	0.0354289	2.92123	1.54658	1.66e-05	0.00646442
BAL90667	GH73	7.60807	0.302194	9.15404	0.199397	2.92001	1.54597	0.000261078	0.00887832
ABK51955	GH10	7.97429	0.0263711	9.51937	0.504773	2.91819	1.54508	0.000945446	0.0144774
AAL53092	GH103	7.69224	0.421237	9.23721	0.33488	2.91798	1.54497	0.00121948	0.016277
CCH11502	GH23	7.47646	0.174479	9.02138	0.27463	2.91787	1.54492	0.000180281	0.00803127
ABG09591	GH15	7.58617	0.0942148	9.13048	0.148444	2.91664	1.54431	3.5e-05	0.00646442
ABX02937	GH130	6.91031	0.0784508	8.4527	0.279268	2.91277	1.54239	0.000124916	0.00749712
AHF70303	GH39	7.20141	0.272914	8.74209	0.150417	2.90933	1.54069	0.000158246	0.00768146
BAL90136	GH127	8.43485	0.360547	9.97546	0.320538	2.90918	1.54061	0.000795183	0.013413
CBJ49645	GH24	7.80406	0.226663	9.34454	0.0381727	2.90891	1.54048	6.46e-05	0.00669071
AFT86366	GH31	6.47746	0.108619	8.01766	0.0727124	2.90834	1.5402	2.23e-05	0.00646442
AEH30361	GH36	7.13941	0.173403	8.6794	0.241289	2.90792	1.53999	0.000135892	0.00753505
ABP70047	GH1	7.21428	0.00686996	8.7539	0.208603	2.90719	1.53963	5.11e-05	0.00656092
ACR11346	GH11	7.13227	0.306029	8.67169	0.118701	2.90678	1.53942	0.000189194	0.00819542
CCD03592	GH5	7.80055	0.315655	9.3396	0.156667	2.90602	1.53905	0.000242531	0.00869441
AAV96841	GH103	6.75456	0.261658	8.29258	0.576742	2.90397	1.53803	0.00243186	0.0228204
BAA88434	GH13	6.75763	0.202547	8.2956	0.177381	2.90385	1.53797	0.000100978	0.00724849
ACU39864	GH57	8.47751	0.324725	10.0153	0.280342	2.90358	1.53783	0.000505685	0.0112097
ABV99600	GH20	6.62701	0.0387581	8.16451	0.134971	2.90291	1.5375	2.47e-05	0.00646442
AFO42998	GH20	7.32232	0.101919	8.85898	0.570855	2.90123	1.53667	0.00169928	0.0191081
CAC16457	GH43	6.95401	0.0329106	8.48924	0.803675	2.89835	1.53523	0.00650794	0.039586
AEJ62522	GH63	7.66107	0.118404	9.19401	0.290682	2.89374	1.53293	0.000166333	0.00780029
ADP84519	GH15	7.70317	0.391685	9.23543	0.284281	2.89238	1.53226	0.000827315	0.0136631
CAW27893	GH13	6.81048	0.0136334	8.34273	0.00547351	2.89236	1.53225	1.12e-05	0.00646442
CAJ90339	GH31	7.88274	0.0615884	9.41486	0.00803222	2.89212	1.53213	1.33e-05	0.00646442
AGA08255	GH94	6.79488	0.208792	8.3263	0.0889073	2.89071	1.53142	6.45e-05	0.00669071
ABW12600	GH3	7.95817	0.177199	9.4889	0.419367	2.88931	1.53072	0.000652455	0.0123258
CAP51686	GH84	6.58162	0.0825914	8.11229	0.651079	2.8892	1.53067	0.00287945	0.0248738
ABR59154	GH13	6.76845	0.0866071	8.29853	0.120494	2.88802	1.53008	2.75e-05	0.00646442
BAG22107	GH13	7.76074	0.137506	9.28914	0.222248	2.88466	1.5284	9.56e-05	0.0072109
CCF07752	GH13	6.96957	0.229484	8.4975	0.504015	2.88373	1.52794	0.00144642	0.0176733
ACX62912	GH65	8.01406	0.428916	9.54045	0.287796	2.88064	1.52639	0.00109507	0.0155135
ABV41855	GH103	8.54381	0.0204851	10.0697	0.565775	2.8796	1.52587	0.00159312	0.0185502
ADD56244	GH65	6.5407	0.109542	8.06496	0.336268	2.8764	1.52426	0.000258055	0.00883317
ACL09383	GH23	7.88184	0.0118978	9.40459	0.0683756	2.87337	1.52274	1.44e-05	0.00646442
ADW22536	GH2	7.83298	0.242171	9.35475	0.518012	2.87144	1.52177	0.00168095	0.0190007
AFC28769	GH130	6.73623	0.198379	8.25694	0.34492	2.86933	1.52071	0.000401698	0.0102738
AGA06533	GH23	7.64042	0.157109	9.16072	0.56103	2.86852	1.52031	0.00182298	0.0197301
ACK78082	GH3	7.41143	0	8.93166	0.398076	2.86836	1.52022	0.000403019	0.0102751
ABD07560	GH17	6.65543	0.214777	8.17496	0.206415	2.86697	1.51953	0.000146811	0.00754599
AFV12812	GH77	6.93401	0.081328	8.45336	0.255348	2.86661	1.51935	0.000106113	0.00730058
CAL77525	GH17	7.21792	0.00172613	8.73677	0.0847918	2.86564	1.51886	1.62e-05	0.00646442
CAP52858	GH30	6.7593	0.148319	8.2758	0.817553	2.86097	1.5165	0.00781232	0.0441854
ADL01707	GH24	8.32423	0.158901	9.83991	0.451976	2.85934	1.51568	0.000838287	0.0137562
AEX66686	GH13	6.4855	0.00848098	8.0007	0.645844	2.85839	1.5152	0.00282675	0.0246374
ABG93100	GH15	6.69011	0.280887	8.20462	0.0898123	2.857	1.5145	0.000144624	0.00753505
AEM50807	GH104	7.54643	0.137679	9.06084	0.849115	2.85681	1.51441	0.00901151	0.0481394
CAC14566	GH2	6.73108	0.0240092	8.24485	0.237211	2.85555	1.51377	7.79e-05	0.00687119
ACO34212	GH77	7.00157	0.198718	8.51451	0.446678	2.85391	1.51294	0.000916799	0.0142673
AER33097	GH23	6.80108	0.0892224	8.31333	0.358708	2.85254	1.51225	0.000314859	0.00951199
AAT83770	GH36	7.15045	0.0556325	8.6626	0.189689	2.85234	1.51215	4.97e-05	0.00651166
ACB59179	GH3	8.34378	0.110574	9.85563	0.474211	2.85176	1.51185	0.000905436	0.0141796
ACG75461	GH13	9.83193	0.577986	11.3426	0.271888	2.84939	1.51065	0.00273851	0.0242605
AEG44964	GH13	7.01869	0.145407	8.52905	0.253382	2.8488	1.51035	0.000142399	0.00753505
ABM96423	GH102	7.26758	0.148785	8.77791	0.0232135	2.84875	1.51033	3.01e-05	0.00646442
ABQ80103	GH17	8.38205	0.0534766	9.8918	0.504666	2.84761	1.50975	0.00107586	0.0153737
ADE13757	GH103	6.8866	0.172286	8.39558	0.633807	2.84608	1.50898	0.00308563	0.0257884
AFT99842	GH15	7.00295	0.236082	8.51089	0.103396	2.84403	1.50794	9.85e-05	0.00722803
BAF88135	GH24	7.06119	0.167839	8.5688	0.0215066	2.84337	1.5076	3.7e-05	0.00646442
ACB68993	GH23	6.65548	0.295132	8.16303	0.189546	2.84326	1.50754	0.000265148	0.00889857
ACS58254	GH3	6.70627	0.0733331	8.21363	0.254322	2.8429	1.50736	0.000106622	0.00730058
AEO99989	GH42	8.35508	0.339469	9.86092	0.112578	2.83989	1.50583	0.000285755	0.00910704
AAV97099	GH102	6.65083	0.00507687	8.15636	0.0598246	2.83929	1.50553	1.45e-05	0.00646442
AEB48660	GH13	6.87428	0.113023	8.37853	0.178589	2.83679	1.50426	5.95e-05	0.00661165
ABR84447	GH13	7.50263	0.575949	9.00688	0.641052	2.83677	1.50425	0.00933758	0.0492343
ACU75531	GH5	7.06707	0.0988492	8.57077	0.00268469	2.83569	1.5037	1.9e-05	0.00646442
BAM01691	GH51	6.89294	0.139414	8.39646	0.238451	2.83534	1.50352	0.000122631	0.00748933
ACU39459	GH25	7.90207	0.173064	9.4036	0.478951	2.83142	1.50153	0.00112043	0.0156766
ADL44336	GH13	7.02898	0.159955	8.53	0.24225	2.83043	1.50102	0.00014414	0.00753505
AAC06388	GH6	7.39632	0.0363322	8.89726	0.154797	2.83027	1.50094	3.4e-05	0.00646442
CBJ51787	GH23	7.11417	0.165459	8.61437	0.160557	2.82881	1.50019	7.48e-05	0.00680519
AFD24446	GH13	6.78271	0.0347687	8.28247	0.156974	2.82795	1.49976	3.48e-05	0.00646442
CAM05671	GH3	7.03565	0.0544065	8.53529	0.621667	2.82772	1.49964	0.00257587	0.0235094
CBG70792	GH10	7.39324	0.249666	8.89269	0.52896	2.82736	1.49946	0.00197816	0.0205092
ADU02857	GH33	6.57422	0.0775614	8.07363	0.218098	2.82727	1.49941	7.58e-05	0.00681164
ABZ71542	GH51	6.8709	0.202404	8.37026	0.0954869	2.82718	1.49936	6.96e-05	0.00671152
ADL41540	GH26	6.76187	0.271996	8.26039	0.420074	2.82553	1.49852	0.00105488	0.0152408
AEX84246	GH3	6.65083	0.00507687	8.14878	0.217733	2.82441	1.49795	6.54e-05	0.00669071
ABS25314	GH13	7.84092	0.299306	9.33797	0.11567	2.82265	1.49705	0.000202248	0.00833252
ABI56314	GH77	7.32764	0.194953	8.82421	0.276838	2.8217	1.49657	0.000243286	0.00869441
AEN13129	GH13	8.23811	0.170369	9.73459	0.119515	2.82153	1.49648	5.9e-05	0.00661165
ACU02310	GH2	6.5139	0.233941	8.00955	0.012838	2.81989	1.49564	7.92e-05	0.00687119
ABO01444	GH6	8.12024	0.502615	9.61584	0.279496	2.81981	1.4956	0.00186885	0.0200033
AEV74217	GH23	6.98998	0.240214	8.48478	0.0113986	2.81826	1.4948	8.51e-05	0.00705028
AAM42164	GH3	8.3633	0.495936	9.8578	0.601018	2.81766	1.4945	0.00644293	0.0393525
ABK52451	GH13	6.86755	0.226758	8.36081	0.0232311	2.81523	1.49326	7.44e-05	0.00680519
AGZ43760	GH3	7.50009	0.0985549	8.99311	0.209016	2.81479	1.49303	7.71e-05	0.00687119
ACB96654	GH103	6.7521	0.158498	8.24455	0.117555	2.81366	1.49245	5.31e-05	0.0065637
EAR16759	GH13	6.51516	0.0334662	8.00731	0.18197	2.81309	1.49215	4.64e-05	0.00648845
BAL92533	GH46	6.77009	0.410958	8.26075	0.305432	2.81017	1.49066	0.0011863	0.0161057
ADJ45782	GH10	6.95653	0.0574881	8.44644	0.526094	2.80872	1.48992	0.00135832	0.0171162
CCH34492	GH57	6.89229	0.120196	8.38179	0.106897	2.80793	1.48951	3.61e-05	0.00646442
AEN08033	GH114	6.71818	0.126031	8.20765	0.0353603	2.80786	1.48947	2.67e-05	0.00646442
AGQ61737	GH8	6.83531	0.200779	8.32448	0.0452862	2.80728	1.48917	5.9e-05	0.00661165
CCK26506	GH95	6.98411	0.0423002	8.47318	0.0559559	2.80708	1.48907	1.63e-05	0.00646442
CBG91102	GH77	6.83825	0.224755	8.32677	0.156992	2.80601	1.48852	0.000126299	0.00749712
AEA92794	GH20	7.43424	0.331779	8.9218	0.300877	2.80414	1.48756	0.000705421	0.0126967
AIL08513	GH3	6.99364	0.0640224	8.48088	0.160374	2.80352	1.48724	4.13e-05	0.00646442
ACT92766	GH106	6.80403	0.136927	8.29029	0.076491	2.80162	1.48626	3.5e-05	0.00646442
ADV65804	GH43	7.39476	0.310946	8.88058	0.268314	2.80076	1.48582	0.000508664	0.0112289
ADM99910	GH1	6.52567	0.25674	8.01149	0.324563	2.80076	1.48582	0.000523487	0.0113448
CCK31801	GH25	7.04881	0.117417	8.53446	0.216225	2.80044	1.48565	9.35e-05	0.00713755
AHE46573	GH43	6.73684	0.0813397	8.22226	0.178978	2.79998	1.48542	5.4e-05	0.00660675
BAE51869	GH13	6.64647	0.0662766	8.13147	0.0155049	2.79917	1.485	1.63e-05	0.00646442
AFC30352	GH2	6.57419	0.1685	8.05827	0.0190773	2.79739	1.48408	4.04e-05	0.00646442
AGB81304	GH13	6.53849	0.0439041	8.02246	0.256119	2.79718	1.48397	0.000109652	0.00732126
ADO57388	GH43	6.7916	0.158783	8.27403	0.207891	2.79418	1.48242	0.000112383	0.00736388
AGA33730	GH23	6.80554	0.100365	8.28728	0.00732189	2.79287	1.48175	2.09e-05	0.00646442
ABL64999	GH13	6.55898	0.0783841	8.03981	0.157666	2.7911	1.48083	4.38e-05	0.00648845
ACD29044	GH13	7.64551	0.0229495	9.1261	0.296601	2.79063	1.48059	0.000167153	0.00780029
AGH86191	GH13	6.99889	0.0797318	8.47902	0.127073	2.78973	1.48013	3.34e-05	0.00646442
AGJ55077	GH3	7.06949	0.255633	8.54912	0.507757	2.78877	1.47963	0.00187607	0.0200219
AEL08537	GH92	6.85107	0.112672	8.33004	0.252779	2.78751	1.47898	0.000134337	0.00753505
AFC49417	GH13	7.29083	0.0407308	8.76874	0.479864	2.78546	1.47792	0.000968647	0.0146556
AEI77753	GH3	6.70011	0.266751	8.17787	0.291138	2.78516	1.47776	0.000450998	0.0107957
AEA22837	GH18	7.87869	0.319476	9.35609	0.184206	2.78445	1.47739	0.000351426	0.00977872
ADV26895	GH35	6.92276	0.0567545	8.39886	0.235052	2.78196	1.4761	9.23e-05	0.00713312
AFO87407	GH23	7.97402	0.284116	9.44871	0.0748523	2.77925	1.47469	0.000164031	0.00779213
ADB30925	GH42	6.89746	0.0470682	8.37157	0.105377	2.77813	1.47411	2.44e-05	0.00646442
AFN47186	GH32	7.13892	0.277761	8.61263	0.39348	2.77734	1.47371	0.000982686	0.0147736
ACB22969	GH103	6.85107	0.112672	8.32338	0.0437277	2.77466	1.47231	2.58e-05	0.00646442
BAM03802	GH78	7.01755	0.061005	8.48972	0.682044	2.7744	1.47217	0.0040931	0.0303987
CAM01582	GH32	7.37126	0.0508148	8.8417	0.33277	2.77107	1.47044	0.000260892	0.00887832
AGA85781	GH23	7.76662	0.257013	9.2363	0.0708071	2.7696	1.46968	0.000124181	0.00749712
CAL93318	GH3	7.2299	0.145967	8.69897	0.0288387	2.76844	1.46907	3.43e-05	0.00646442
AGJ77370	GH5	6.73495	0.165165	8.20387	0.240509	2.76815	1.46892	0.000163734	0.00779213
ABO53882	GH23	6.80217	0.219104	8.27022	0.261784	2.76648	1.46805	0.000276115	0.00898591
AFT88930	GH77	8.05947	0.084104	9.52639	0.190061	2.76432	1.46692	6.53e-05	0.00669071
ADY67347	GH88	6.94295	0.0766831	8.40888	0.124403	2.76241	1.46593	3.37e-05	0.00646442
CAD29775	GH2	6.87034	0.00871935	8.3361	0.431421	2.7621	1.46577	0.000657187	0.0123529
AGI10394	GH3	7.65493	0.26504	9.12051	0.0691013	2.76176	1.46559	0.000136495	0.00753505
ABO22986	GH20	6.72182	0.253198	8.18735	0.201623	2.76165	1.46553	0.000232214	0.00855383
CAB88890	GH31	9.52061	0.313436	10.9859	0.397646	2.76112	1.46525	0.00123286	0.0163606
BAE67732	GH12	6.96932	0.0671466	8.43392	0.13923	2.75987	1.4646	3.7e-05	0.00646442
CAH22336	GH53	6.80559	0.193636	8.26963	0.510026	2.7588	1.46404	0.00167023	0.0189467
BAF39089	GH77	6.99129	0.0360718	8.45523	0.559384	2.7586	1.46394	0.0018643	0.0199883
AGX12130	GH8	6.67674	0.142272	8.14005	0.0581146	2.7574	1.46331	3.68e-05	0.00646442
ACU03794	GH28	6.54799	0.16062	8.01116	0.0819008	2.75714	1.46317	4.89e-05	0.00650912
CCH89607	GH15	7.18732	0.00349979	8.6502	0.336043	2.75658	1.46288	0.000266303	0.00889857
ABQ89504	GH39	6.63454	0.0077504	8.0974	0.51917	2.75655	1.46286	0.00137429	0.0171902
EDO11567	GH115	7.07571	0.0793715	8.53809	0.0219186	2.75562	1.46238	1.95e-05	0.00646442
ADH65003	GH4	7.12967	0.0710021	8.59195	0.323656	2.75545	1.46229	0.000254276	0.00878242
CCA55834	GH3	6.90731	0.201569	8.36943	0.361151	2.75513	1.46212	0.000566081	0.0117537
ACU73502	GH27	7.93279	0.313988	9.39461	0.317677	2.75455	1.46182	0.000760937	0.0131446
AGL16766	GH35	7.40436	0.516828	8.86613	0.494184	2.75446	1.46177	0.00503256	0.0342357
ACA72320	GH13	6.68794	0.0272511	8.14965	0.222963	2.75434	1.4617	8.02e-05	0.00687119
CAX61024	GH103	7.22266	0.425423	8.68384	0.270107	2.75333	1.46118	0.00122616	0.0163178
ACO32242	GH39	7.04296	0.235408	8.50341	0.406803	2.75194	1.46045	0.000932704	0.0143715
BAG19274	GH6	6.91244	0.0508151	8.37233	0.0130636	2.75089	1.4599	1.64e-05	0.00646442
BAC67807	GH15	7.75181	0.322907	9.21167	0.378857	2.75082	1.45986	0.00117295	0.0160044
AEX54561	GH13	7.13051	0.172654	8.59032	0.0384013	2.75071	1.4598	4.76e-05	0.00648845
AER31738	GH127	6.76514	0.213169	8.22468	0.178678	2.75021	1.45954	0.00014606	0.00754599
AFN62950	GH13	6.73288	0.279815	8.1919	0.00956785	2.74921	1.45902	0.000149271	0.00759361
ABA75607	GH3	6.75673	0.089652	8.2155	0.149071	2.74875	1.45877	4.63e-05	0.00648845
AFC27561	GH43	8.21873	0.419863	9.67735	0.499602	2.74845	1.45862	0.00351297	0.027779
AEF86931	GH13	6.85032	0.130382	8.30844	0.00161009	2.74751	1.45812	2.97e-05	0.00646442
ADI03950	GH5	7.32038	0.0462589	8.77743	0.262933	2.74547	1.45705	0.000130408	0.00750488
ABM35557	GH13	6.79906	0.100816	8.25532	0.0525198	2.74396	1.45626	2.56e-05	0.00646442
AEW75304	GH24	7.10831	0.0332693	8.56436	0.325217	2.74355	1.45605	0.000248269	0.00875214
AEI43279	GH95	6.7819	0.0765396	8.23793	0.0227302	2.74353	1.45604	1.96e-05	0.00646442
BAB20662	GH91	8.29417	0.159837	9.7497	0.108862	2.74258	1.45554	5.8e-05	0.00661165
AIL60871	GH3	8.23945	0.590712	9.69486	0.458802	2.74235	1.45541	0.00614263	0.0382942
ACH37167	GH13	7.52538	0.185252	8.98063	0.447107	2.74205	1.45525	0.00106519	0.0153086
AEF34220	GH3	8.33442	0.245069	9.78925	0.639659	2.74125	1.45484	0.00432386	0.0313499
AGK81690	GH78	7.25961	0.144643	8.71407	0.454977	2.74055	1.45446	0.00101208	0.0149434
ACZ90136	GH35	7.24916	0.217477	8.70334	0.408206	2.74002	1.45419	0.000894509	0.0141131
ABO89265	GH13	7.62196	0.0103579	9.07603	0.181897	2.7398	1.45407	5.15e-05	0.00656092
ACS55969	GH3	6.8055	0.0342178	8.25928	0.382021	2.73925	1.45378	0.000439811	0.0106171
AAY32974	GH3	6.61981	0.028579	8.07331	0.432885	2.7387	1.45349	0.000699443	0.0126455
BAL88816	GH3	7.23423	0.130305	8.68756	0.374671	2.7384	1.45333	0.000498838	0.0111661
AAW75121	GH3	7.0694	0.407429	8.52161	0.130363	2.73627	1.45221	0.000665701	0.0123993
AAK22367	GH16	7.06069	0	8.51272	0.0111797	2.73594	1.45204	1.49e-05	0.00646442
AGL19369	GH51	8.53628	0.301657	9.98827	0.0954575	2.73584	1.45198	0.000225753	0.00855147
AEW84137	GH33	7.367	0.0447867	8.81874	0.161186	2.73538	1.45174	4.43e-05	0.00648845
AGF61620	GH2	6.86587	0.185693	8.31672	0.193116	2.73368	1.45084	0.000134705	0.00753505
AFR08829	GH13	6.99565	0.0259776	8.44578	0.116935	2.73233	1.45013	2.77e-05	0.00646442
AGL14242	GH3	7.53144	0.181731	8.98129	0.191151	2.73181	1.44986	0.000129148	0.00750488
ACN78885	GH36	7.88986	0.214678	9.33945	0.0929985	2.73131	1.44959	9.29e-05	0.00713755
CCA94337	GH3	7.12273	0.0201413	8.57209	0.0951344	2.73086	1.44936	2.28e-05	0.00646442
AEB07485	GH36	6.66312	0.271135	8.11232	0.132505	2.73057	1.4492	0.000195397	0.00822616
ADG98286	GH13	7.49925	0.142249	8.94825	0.222296	2.73019	1.449	0.000129774	0.00750488
AEK61296	GH23	6.69806	0.0516216	8.14687	0.000933339	2.72983	1.44881	1.7e-05	0.00646442
AEB51306	GH23	6.83574	0.040217	8.2835	0.0923704	2.72785	1.44777	2.36e-05	0.00646442
ABC91636	GH25	7.01898	0.0589769	8.46599	0.145508	2.72641	1.447	4.04e-05	0.00646442
BAJ74569	GH31	8.17148	0.481102	9.6184	0.0225151	2.72626	1.44692	0.00107468	0.0153737
AJD67863	GH43	6.56028	0.0972734	8.00621	0.39502	2.72439	1.44593	0.000562347	0.0117164
BAF40386	GH2	6.7344	0.143718	8.18012	0.290267	2.724	1.44573	0.000249544	0.00875421
AGI86613	GH25	6.82927	0.049367	8.27405	0.0790046	2.72222	1.44478	2.25e-05	0.00646442
CBS90245	GH8	7.11886	0.0183489	8.5636	0.0181869	2.72213	1.44474	1.57e-05	0.00646442
AFC84838	GH32	6.63454	0.0077504	8.07784	0.310019	2.71942	1.4433	0.000217936	0.00847807
CAQ02652	GH42	6.76145	0.00470174	8.20388	0.125263	2.71779	1.44243	3e-05	0.00646442
ADV09228	GH103	6.7787	0.155605	8.22103	0.418132	2.71758	1.44233	0.000809454	0.0135156
AGL35485	GH13	6.69698	0.13771	8.13918	0.0614797	2.71734	1.44219	3.86e-05	0.00646442
AGL18901	GH6	6.87713	0.177742	8.31864	0.00959238	2.71605	1.44151	5.15e-05	0.00656092
AEG95713	GH63	6.7015	0.230056	8.1426	0.288494	2.71529	1.44111	0.000399351	0.0102438
CAE33974	GH24	7.19872	0.072878	8.63966	0.0575336	2.71497	1.44094	2.28e-05	0.00646442
CDN55595	GH5	7.58439	0.0531501	9.02527	0.0550988	2.71485	1.44087	2.02e-05	0.00646442
ACU74482	GH18	6.73599	0.0407052	8.17623	0.0695886	2.71366	1.44024	2.08e-05	0.00646442
BAC14867	GH73	6.72836	0.161157	8.16746	0.425871	2.71151	1.43909	0.000885825	0.0140555
ACA66406	GH8	7.20146	0.214429	8.64018	0.381098	2.71081	1.43872	0.000758487	0.0131314
ACR74405	GH5	7.15753	0.238777	8.59618	0.595386	2.71067	1.43865	0.00349037	0.0276691
BAF87402	GH13	7.25128	0.0284425	8.68933	0.46758	2.70954	1.43805	0.000993018	0.0148552
AAT89029	GH13	6.68123	0.0944999	8.11914	0.0257001	2.70929	1.43791	2.4e-05	0.00646442
CAP52633	GH15	7.03007	0.0585256	8.46794	0.0633642	2.7092	1.43787	2.19e-05	0.00646442
ACZ84544	GH8	7.54207	0.0711459	8.97963	0.0590099	2.70861	1.43755	2.3e-05	0.00646442
CAA04607	GH13	7.09782	0.0335122	8.53523	0.0663086	2.70836	1.43742	2.02e-05	0.00646442
CAJ49304	GH73	7.72612	0.297701	9.16288	0.102624	2.70712	1.43676	0.00023454	0.0086017
ADC61706	GH23	7.09799	0.0111699	8.5336	0.0977065	2.70497	1.43561	2.42e-05	0.00646442
ADU14859	GH3	6.93684	0.0853286	8.37194	0.0753634	2.70402	1.4351	2.77e-05	0.00646442
CAC33926	GH13	6.7729	0.0303422	8.2076	0.199712	2.70325	1.4347	6.87e-05	0.00670835
ADU44434	GH17	6.6937	0.241089	8.12828	0.536657	2.70305	1.43459	0.00249375	0.0231288
ABX38109	GH23	7.26671	0.00662493	8.70088	0.192064	2.70226	1.43417	6.18e-05	0.00668052
ACT19486	GH57	6.99684	0.0439192	8.43005	0.204376	2.70047	1.43321	7.47e-05	0.00680519
AAQ24634	GH19	7.86604	0.397619	9.29835	0.180628	2.69878	1.43231	0.000771627	0.0132292
ABD26035	GH18	7.01365	0.100601	8.44272	0.748519	2.69273	1.42907	0.00691257	0.0410811
BAG68847	GH8	7.57316	0.0482099	9.00204	0.15724	2.69238	1.42888	4.67e-05	0.00648845
AGB81603	GH3	6.63651	0.0999867	8.0649	0.235483	2.69146	1.42839	0.000127874	0.00750488
AAK24765	GH35	6.63899	0.0768527	8.06734	0.424449	2.69139	1.42835	0.000746032	0.0130527
ACB76501	GH31	7.01324	0.0671055	8.44141	0.0527983	2.69107	1.42818	2.25e-05	0.00646442
AEG53201	GH23	7.64332	0.222827	9.07137	0.589359	2.69082	1.42805	0.00335864	0.0270934
AEE48160	GH13	6.98562	0.132711	8.41324	0.0725184	2.69001	1.42761	4.09e-05	0.00646442
AIC11558	GH3	6.85782	0.212991	8.28406	0.288898	2.68747	1.42625	0.000381214	0.0100328
AEE46883	GH13	7.45206	0.219474	8.87814	0.266058	2.68716	1.42608	0.000331621	0.00963885
BAK82765	GH32	6.76151	0.0964182	8.18759	0.188551	2.68715	1.42607	7.91e-05	0.00687119
AGE67231	GH23	7.01898	0.0589769	8.44487	0.027775	2.6868	1.42589	1.99e-05	0.00646442
CCH10763	GH23	6.81532	0.0113407	8.24113	0.297101	2.68665	1.42581	0.000202571	0.00833252
CAB69688	GH64	6.76476	0.0093819	8.19017	0.308535	2.6859	1.42541	0.000228826	0.0085517
AEB52011	GH18	7.5767	0.415291	9.00207	0.242836	2.68584	1.42537	0.00115094	0.0158792
ADP83636	GH1	6.69676	0.174457	8.12199	0.478611	2.68557	1.42523	0.00144389	0.0176675
CAN93615	GH1	6.93288	0.114751	8.3563	0.198758	2.68222	1.42343	9.72e-05	0.0072109
ADL01824	GH23	6.85362	0.083806	8.2764	0.553853	2.68102	1.42278	0.00212779	0.0212751
ABY37141	GH103	7.77293	0.511232	9.19535	0.474087	2.68035	1.42242	0.00513448	0.0346015
AEU37726	GH27	6.9475	0.216575	8.36989	0.294812	2.68028	1.42239	0.000413544	0.0103449
AGF61743	GH42	7.64947	0.0597063	9.0696	0.458249	2.6761	1.42013	0.00100128	0.0149173
ADW67421	GH43	6.86551	0.137723	8.28562	0.120336	2.67606	1.42011	5.88e-05	0.00661165
AGW11890	GH8	6.98934	0.0662251	8.40916	0.244598	2.67552	1.41982	0.00012844	0.00750488
ADV65903	GH3	6.94532	0.132351	8.36514	0.0498169	2.67552	1.41982	3.81e-05	0.00646442
ABC83331	GH23	6.8055	0.0342178	8.22521	0.284302	2.67533	1.41972	0.000184118	0.00808324
AGA59278	GH95	7.18976	0.0139754	8.6091	0.155931	2.67464	1.41934	4.45e-05	0.00648845
CCH01422	GH13	9.01703	0.454132	10.4362	0.0907547	2.67426	1.41914	0.00101311	0.0149504
CAJ89775	GH13	7.11186	0.057143	8.5305	0.0703331	2.67334	1.41864	2.43e-05	0.00646442
ACZ38596	GH39	6.64154	0.0383692	8.05994	0.345045	2.67289	1.4184	0.000348704	0.00975834
ACI90330	GH65	7.53128	0.0110299	8.94948	0.0520751	2.67253	1.41821	1.92e-05	0.00646442
ACU76359	GH130	7.19278	0.260714	8.61095	0.155731	2.67247	1.41818	0.000222801	0.00853906
CBA30649	GH36	7.45505	0.309836	8.87297	0.14005	2.672	1.41792	0.000324997	0.00960238
CCK32700	GH13	6.87491	0.0956129	8.29212	0.158334	2.67069	1.41722	6.08e-05	0.00662689
AGE25553	GH13	6.59935	0.152533	8.01578	0.0176764	2.66924	1.41643	4.36e-05	0.00648845
ABB65438	GH24	6.6524	0.038073	8.06868	0.26876	2.66897	1.41628	0.0001586	0.00768146
AEG91581	GH1	8.0438	0.106262	9.45958	0.16166	2.66804	1.41578	6.71e-05	0.00669524
CAJ22084	GH13	7.25312	0.103585	8.66889	0.266043	2.66802	1.41577	0.000185058	0.00808543
CCE74801	GH1	7.54466	0.0355145	8.96	0.137917	2.66722	1.41534	3.91e-05	0.00646442
ABN99274	GH15	7.61358	0.195067	9.02846	0.0515771	2.66638	1.41488	7.37e-05	0.00680519
AGM09002	GH18	7.39056	0.386003	8.80492	0.516272	2.66541	1.41436	0.00384698	0.0293058
ACL67140	GH13	7.06174	0.181092	8.47401	0.368659	2.66156	1.41227	0.000655525	0.0123529
ABQ07233	GH2	6.63058	0.0438098	8.04271	0.0637236	2.66128	1.41212	2.26e-05	0.00646442
ABP73026	GH8	6.66659	0.180689	8.07777	0.153649	2.65954	1.41118	0.000110777	0.0073627
ADV67959	GH13	7.04158	0.090939	8.45228	0.154107	2.65866	1.4107	5.83e-05	0.00661165
ABY31102	GH13	6.72776	0.00962596	8.13827	0.317958	2.6583	1.41051	0.000266506	0.00889857
ACU73773	GH12	7.02837	0.0722541	8.43868	0.306624	2.65793	1.41031	0.000258268	0.00883317
AGK75214	GH16	7.12499	0.15694	8.53419	0.389565	2.6559	1.4092	0.000720636	0.0128267
AEI63147	GH13	7.3527	0.230392	8.7617	0.346503	2.65553	1.409	0.000696298	0.0126455
CAL93899	GH17	7.15858	0.00177416	8.56664	0.0874257	2.65379	1.40805	2.47e-05	0.00646442
CAP57810	GH23	7.3788	0.0964931	8.78645	0.028257	2.65305	1.40765	2.74e-05	0.00646442
ACD04752	GH109	6.95854	0.00614956	8.36598	0.156618	2.65265	1.40743	4.66e-05	0.00648845
CCK26267	GH74	7.01784	0.0452542	8.4252	0.0555931	2.65252	1.40736	2.22e-05	0.00646442
ADI12268	GH5	7.65635	0.0101138	9.06337	0.0390056	2.65188	1.40702	1.89e-05	0.00646442
BAG20040	GH81	7.3068	0.28413	8.71347	0.04188	2.65124	1.40667	0.000194837	0.00822616
ACF50724	GH97	7.34621	0.119057	8.75281	0.182283	2.65112	1.4066	9.07e-05	0.00712671
AEW81422	GH13	7.86329	0.341264	9.2698	0.213183	2.65096	1.40651	0.000619524	0.0120572
CCE75600	GH10	7.02656	0.177774	8.43306	0.00514096	2.65094	1.4065	5.85e-05	0.00661165
ABQ90130	GH2	6.66709	0.0954314	8.07324	0.593409	2.6503	1.40615	0.00298278	0.0253439
ADB38289	GH18	6.59768	0.0236526	8.00367	0.133889	2.64998	1.40598	3.8e-05	0.00646442
CAN00304	GH95	7.11965	0.201346	8.52522	0.0401233	2.64921	1.40556	7.94e-05	0.00687119
AEI63887	GH102	8.10066	0.00185818	9.50585	0.0726193	2.64853	1.40519	2.25e-05	0.00646442
AGI80118	GH23	6.70543	0.0122584	8.11034	0.159367	2.648	1.40491	4.86e-05	0.00650912
CCH87622	GH78	7.40587	0.0871714	8.81038	0.0170123	2.64727	1.40451	2.53e-05	0.00646442
ABF63559	GH108	8.64892	0.122754	10.0532	0.715778	2.64689	1.4043	0.00638828	0.0391819
ADW68894	GH3	7.73602	0.322884	9.14003	0.302648	2.64635	1.40401	0.000895784	0.0141141
AFL87997	GH77	6.64637	0.12473	8.05029	0.257905	2.6462	1.40392	0.000195293	0.00822616
AII76759	GH5	6.94544	0.0041385	8.34924	0.101518	2.64598	1.4038	2.8e-05	0.00646442
ADU62968	GH102	6.92743	0.230032	8.33117	0.194352	2.64585	1.40373	0.000228561	0.0085517
AGS69239	GH54	7.57133	0.333763	8.9747	0.145591	2.64518	1.40337	0.000435367	0.0105799
ACB79485	GH8	7.31564	0.280048	8.71808	0.623134	2.64349	1.40244	0.00504141	0.0342782
ADB16853	GH13	6.80969	0.339625	8.21138	0.314281	2.64211	1.40169	0.00107273	0.0153642
CBG72974	GH77	8.05521	0.188612	9.45658	0.00148425	2.64153	1.40137	6.71e-05	0.00669524
ABM13591	GH13	6.77699	0.229928	8.17787	0.325924	2.64063	1.40088	0.000611782	0.0119876
CAN95254	GH13	6.99205	0.14612	8.39267	0.297015	2.64014	1.40062	0.000315595	0.00951743
AGM06088	GH13	7.28125	0.101587	8.68065	0.0292072	2.6379	1.39939	2.95e-05	0.00646442
AGA91411	GH13	7.05828	0.192959	8.45683	0.0565937	2.63636	1.39855	7.78e-05	0.00687119
ADW16252	GH103	6.97119	0.0447146	8.36956	0.323076	2.63603	1.39836	0.000302714	0.00933868
AER65313	GH23	6.96859	0.130236	8.3666	0.0710065	2.63537	1.39801	4.43e-05	0.00648845
AEJ18465	GH36	6.69238	0.0740432	8.08975	0.108477	2.63421	1.39737	3.75e-05	0.00646442
ACV08178	GH27	6.62568	0.270497	8.02266	0.0274055	2.6335	1.39698	0.000171046	0.00783599
EAT09373	GH115	7.63295	0.177117	9.02894	0.00484878	2.6317	1.39599	6.05e-05	0.00662689
ADU14973	GH67	7.06977	0.0436513	8.46481	0.114657	2.62995	1.39503	3.49e-05	0.00646442
ABR40948	GH13	6.84109	0.126777	8.23491	0.55656	2.62773	1.39382	0.00252727	0.0232984
AEM81943	GH130	7.73408	0.114955	9.12783	0.514513	2.62761	1.39375	0.00184131	0.0198378
ACB83370	GH103	6.93218	0.0146206	8.32552	0.103612	2.62686	1.39334	2.99e-05	0.00646442
CCB72039	GH18	9.94931	0.484565	11.3424	0.521632	2.62638	1.39308	0.00611759	0.0381968
AEL09344	GH103	6.72573	0.0458146	8.11827	0.113693	2.6254	1.39254	3.52e-05	0.00646442
BAC70589	GH18	7.06069	0	8.4532	0.268375	2.62536	1.39252	0.000167369	0.00780029
CBX80485	GH32	6.63675	0.304036	8.02914	0.152991	2.62512	1.39239	0.000357593	0.00984971
AEY93660	GH2	6.76468	0.0235097	8.15683	0.0294754	2.6247	1.39215	1.98e-05	0.00646442
CBG75923	GH3	7.35495	0.144754	8.7471	0.0598731	2.62469	1.39215	4.93e-05	0.00650912
CAG76241	GH23	6.87491	0.0956129	8.26663	0.527119	2.62391	1.39172	0.0019761	0.0205018
ADB33792	GH23	6.99861	0.155391	8.38998	0.116927	2.62329	1.39138	7.43e-05	0.00680519
AJE41211	GH5	6.79412	0.0367687	8.18515	0.145239	2.62265	1.39102	4.62e-05	0.00648845
ACT19700	GH19	7.50299	0.224509	8.89246	0.575038	2.61984	1.38948	0.00350699	0.0277519
ABK98053	GH13	6.86527	0.0503197	8.25414	0.647043	2.61872	1.38886	0.00429169	0.0312432
ADW07592	GH10	7.03004	0.107262	8.41855	0.0461848	2.61808	1.38851	3.39e-05	0.00646442
AFH38689	GH77	8.08211	0.205752	9.47027	0.602886	2.61743	1.38815	0.00399371	0.0299545
AFR49388	GH16	7.13641	0.180997	8.52455	0.00554417	2.6174	1.38814	6.5e-05	0.00669071
ADR59429	GH13	7.55687	0.0920748	8.94493	0.0382803	2.61727	1.38806	2.93e-05	0.00646442
CBG67925	GH42	6.7677	0.0468638	8.15563	0.172292	2.61702	1.38793	6.33e-05	0.00668052
AFU05090	GH23	6.66328	0.0226889	8.05082	0.0201746	2.61632	1.38754	1.97e-05	0.00646442
BAB40957	GH10	7.1198	0.157505	8.50709	0.145678	2.61587	1.38729	9.42e-05	0.0071475
AEM81070	GH18	7.37702	0.13947	8.76421	0.281628	2.61568	1.38719	0.000278793	0.00901655
AHJ23176	GH3	6.87844	0.0101249	8.26554	0.191722	2.61552	1.3871	7.35e-05	0.00680519
BAG28508	GH13	7.06659	0.142563	8.45344	0.325854	2.61507	1.38685	0.000425227	0.0104648
EAR16068	GH109	7.37856	0.400479	8.76515	0.334715	2.6146	1.38659	0.00181339	0.0197164
CAK00673	GH103	6.70992	0.119413	8.09616	0.0726607	2.61396	1.38624	4.25e-05	0.00648159
ABI91143	GH13	7.49802	0.310588	8.88399	0.00756241	2.61347	1.38597	0.000269727	0.00893889
ADW68273	GH106	7.0737	0.0491991	8.45925	0.676913	2.61272	1.38555	0.0051833	0.0348
BAE51868	GH13	7.29667	0.415577	8.68202	0.317684	2.61235	1.38535	0.00183718	0.0198052
CCD09930	GH102	6.65116	0.13703	8.03524	0.689222	2.61005	1.38408	0.00597653	0.0377333
BAD59130	GH57	7.04796	0.104016	8.4315	0.73266	2.60908	1.38354	0.00733748	0.042608
CAN01116	GH15	6.98941	0.142383	8.3727	0.198052	2.60862	1.38329	0.000132388	0.00752554
AGF61237	GH27	7.86459	0.496289	9.24776	0.222664	2.60841	1.38317	0.00216163	0.0214118
ACQ79698	GH33	7.10193	0.00927106	8.48406	0.114562	2.60653	1.38213	3.41e-05	0.00646442
AFN47155	GH13	6.77957	0.020917	8.16136	0.557409	2.60592	1.38179	0.00240036	0.0227088
ADW22651	GH23	6.88338	0.0669758	8.26515	0.15384	2.60588	1.38177	5.77e-05	0.00661165
ADJ50076	GH18	7.40371	0.274763	8.78543	0.423667	2.60579	1.38172	0.00161832	0.0186882
BAJ75835	GH2	7.43096	0.163841	8.81263	0.17716	2.6057	1.38167	0.000129398	0.00750488
ABJ85019	GH2	6.71971	0.164492	8.10093	0.108535	2.60488	1.38122	7.94e-05	0.00687119
ABE58261	GH103	6.78878	0.115358	8.16956	0.119428	2.60408	1.38078	5.69e-05	0.00661165
ADB51293	GH23	7.48248	0.25601	8.86311	0.613313	2.60382	1.38063	0.00484498	0.0334719
ACF44417	GH13	6.79598	0.236054	8.17646	0.132946	2.60355	1.38048	0.000179945	0.00802287
AGT84610	GH54	7.54514	0.0982825	8.9256	0.115752	2.60351	1.38046	4.91e-05	0.00650912
ABB33676	GH13	7.30168	0.158237	8.68176	0.0676588	2.60282	1.38008	6.08e-05	0.00662689
ADB53848	GH4	7.05758	0.133906	8.4374	0.0441133	2.60236	1.37982	4.41e-05	0.00648845
AGF66575	GH13	7.06134	0.0629959	8.44101	0.0733102	2.60208	1.37966	2.95e-05	0.00646442
ACT02898	GH95	6.62616	0.0800795	8.00561	0.433091	2.6017	1.37945	0.000958995	0.0145906
AHD16183	GH3	6.64102	0.122693	8.02043	0.147088	2.60163	1.37941	7.52e-05	0.00680519
CCF20536	GH1	7.21131	0.228358	8.58968	0.146833	2.59974	1.37837	0.000182504	0.00808324
AEO44007	GH3	7.13016	0.0982547	8.50841	0.0283697	2.59952	1.37824	3.11e-05	0.00646442
CAE36458	GH23	7.41877	0.191955	8.79689	0.0383388	2.59929	1.37812	7.92e-05	0.00687119
ABO67125	GH10	6.77946	0.323806	8.15717	0.681913	2.59856	1.37771	0.00807583	0.0450056
AFE59799	GH23	6.66006	0.171456	8.03743	0.410458	2.59794	1.37737	0.00100354	0.0149189
ADV81653	GH125	6.63231	0.0514193	8.00931	0.55684	2.59727	1.377	0.00246435	0.023016
ABO89664	GH104	7.18339	0.124465	8.56036	0.173358	2.59723	1.37698	9.67e-05	0.0072109
CCK25876	GH2	6.99282	0.13006	8.3695	0.102445	2.59669	1.37668	5.75e-05	0.00661165
CAH06328	GH35	6.7024	0.088214	8.07878	0.431271	2.59616	1.37638	0.000967585	0.0146477
CBL55756	GH2	7.66709	0.214215	9.04342	0.0588183	2.59607	1.37633	0.000106754	0.00730058
ABM33552	GH13	6.67029	0.0325954	8.04635	0.119498	2.59559	1.37606	3.79e-05	0.00646442
BAG19955	GH3	7.69294	0.0542259	9.06883	0.276537	2.59529	1.37589	0.000205959	0.00833597
AGF62925	GH35	7.6414	0.155713	9.01716	0.140427	2.59504	1.37576	9.32e-05	0.00713755
BAL98072	GH1	6.71257	0.19681	8.08831	0.482412	2.59501	1.37574	0.00186926	0.0200033
AEF88162	GH23	6.73617	0.262579	8.11153	0.056247	2.59433	1.37536	0.000178721	0.00799811
CAP58416	GH23	7.1457	0.0342081	8.5206	0.0111187	2.59351	1.3749	2.11e-05	0.00646442
ADL55225	GH3	6.75769	0.244721	8.1324	0.0481652	2.59315	1.3747	0.000145275	0.0075457
ADB32637	GH78	7.55089	0.19419	8.92552	0.0738549	2.59302	1.37463	9.16e-05	0.00712671
BAJ62112	GH2	6.90882	0.152704	8.28332	0.382221	2.59278	1.3745	0.000755716	0.0131246
ABM00657	GH13	6.90786	0.142219	8.28148	0.0122726	2.59119	1.37362	4.59e-05	0.00648845
AFN46772	GH13	6.82629	0.0359872	8.19898	0.110982	2.58954	1.37269	3.6e-05	0.00646442
ACU37591	GH13	7.79779	0.150039	9.16987	0.116253	2.58844	1.37208	7.59e-05	0.00681164
ADE15420	GH73	6.72585	0.264495	8.09752	0.309535	2.58769	1.37167	0.000733147	0.0129553
AGM09740	GH16	7.20615	0.0690513	8.57768	0.0974349	2.58744	1.37153	3.7e-05	0.00646442
AAY38028	GH77	7.23642	0.0659385	8.60768	0.0765003	2.58697	1.37127	3.16e-05	0.00646442
ABK68875	GH23	7.15004	0.141712	8.52096	0.515611	2.58635	1.37092	0.0021064	0.0211857
AEV64282	GH19	6.9221	0.180652	8.29283	0.105563	2.58602	1.37073	9.45e-05	0.00715131
AGK80928	GH13	8.72669	0.430944	10.0974	0.104165	2.58602	1.37073	0.00101454	0.0149548
ABI86986	GH18	6.84831	0.0398677	8.21899	0.217649	2.58591	1.37067	0.000108013	0.00730131
ADH70941	GH74	7.99656	0.392048	9.36722	0.212335	2.58589	1.37066	0.00103688	0.0151049
ADG99372	GH15	7.02904	0.0370948	8.39921	0.546123	2.58501	1.37017	0.00231695	0.0222596
AGB82129	GH3	7.07889	0.184592	8.44902	0.264055	2.58493	1.37012	0.000322306	0.00958004
ABC60088	GH23	6.69198	0.194758	8.06208	0.400751	2.58488	1.3701	0.0010364	0.015102
ACZ84908	GH19	7.22465	0.175381	8.59472	0.355547	2.58483	1.37007	0.000668176	0.0124329
AGJ52773	GH51	7.26631	0.0496952	8.63617	0.783081	2.58445	1.36986	0.00961069	0.0499971
ABC24094	GH3	7.40339	0.492314	8.77319	0.039057	2.58435	1.3698	0.00154583	0.018313
ABK76085	GH23	8.84356	0.331667	10.2133	0.117385	2.5842	1.36972	0.000435768	0.0105848
ADV84208	GH2	7.27099	0.0495343	8.64038	0.286528	2.58362	1.36939	0.00023236	0.00855383
AGK77345	GH1	6.93443	0.064634	8.30375	0.34516	2.58348	1.36931	0.000433531	0.0105496
AGF61900	GH15	7.53696	0.35255	8.90605	0.336616	2.58309	1.3691	0.00147237	0.0177935
BAI33878	GH24	7.16405	0.138555	8.53312	0.0970259	2.58304	1.36907	6.14e-05	0.0066685
ACZ31136	GH36	6.91663	0.172924	8.28549	0.0163588	2.58266	1.36886	6.46e-05	0.00669071
CCA83107	GH23	7.05713	0.112918	8.42577	0.0948505	2.58229	1.36865	4.91e-05	0.00650912
AGA58937	GH43	6.75654	0.414787	8.12388	0.119612	2.57994	1.36734	0.000927798	0.0143577
ABF53376	GH31	6.7024	0.088214	8.06973	0.0142126	2.57993	1.36733	2.93e-05	0.00646442
ACD28780	GH23	7.55525	0.200364	8.92244	0.0619405	2.57968	1.36719	9.63e-05	0.0072109
ADP81456	GH2	7.63264	0.110494	8.99958	0.169915	2.57924	1.36695	8.92e-05	0.00712671
ACV35357	GH13	6.75278	0.174968	8.11793	0.0615076	2.57602	1.36515	7.44e-05	0.00680519
ABG32391	GH36	7.03185	0.0331254	8.39692	0.0370702	2.57589	1.36507	2.31e-05	0.00646442
BAI72032	GH23	7.00776	0.108929	8.37273	0.141326	2.57571	1.36497	6.89e-05	0.00670835
ACO33409	GH10	7.7201	0.42157	9.08469	0.227507	2.57503	1.36459	0.00139788	0.0173526
CAH05935	GH2	7.35006	0.0687415	8.71382	0.221173	2.57355	1.36376	0.000124354	0.00749712
CAY47580	GH50	6.70481	0.0611575	8.06744	0.245429	2.57154	1.36263	0.000158053	0.00768146
AFU70662	GH36	7.33078	0.140875	8.69312	0.298829	2.57101	1.36234	0.000360843	0.0098793
ABM18518	GH57	7.28013	0.173671	8.64116	0.238288	2.56868	1.36103	0.000250421	0.00876293
ADL46519	GH87	8.44545	0.154169	9.80636	0.19962	2.56847	1.36091	0.000157848	0.00768146
ABF52637	GH16	6.66378	0.221096	8.02466	0.070402	2.5684	1.36087	0.000126321	0.00749712
AFL89846	GH43	7.91637	0.100258	9.27644	0.190729	2.56698	1.36007	0.000105466	0.00730058
ACI97975	GH17	7.71777	0.241773	9.07778	0.233515	2.56687	1.36001	0.000385925	0.0100846
AER05489	GH125	7.07501	0.0510573	8.43444	0.466092	2.56583	1.35943	0.00131004	0.016829
BAH52435	GH13	8.37799	0.628351	9.73719	0.430455	2.56543	1.3592	0.00885488	0.0476202
ADU64958	GH57	7.17356	0.0229553	8.53128	0.32321	2.56281	1.35772	0.000343994	0.00974675
AEF43913	GH1	6.88208	0.056228	8.23891	0.10958	2.56121	1.35683	4.06e-05	0.00646442
AAM40377	GH15	7.22505	0.205885	8.58158	0.0559502	2.56069	1.35653	0.000104422	0.0073004
AFU70620	GH3	6.90876	0.222479	8.26529	0.0529563	2.56069	1.35653	0.000123767	0.00749712
ABE45811	GH15	6.85602	0.105668	8.21131	0.13576	2.55848	1.35529	6.68e-05	0.00669318
ADH89851	GH13	7.14965	0.17218	8.50458	0.100366	2.55785	1.35493	9e-05	0.00712671
ACY14617	GH3	6.88021	0.0714503	8.23511	0.114942	2.55779	1.3549	4.59e-05	0.00648845
AFP68087	GH73	6.71395	0.0291548	8.06841	0.534115	2.557	1.35445	0.00223274	0.0218504
ABM13486	GH16	7.69773	0.0184364	9.05207	0.463275	2.5568	1.35434	0.00127734	0.0166611
ADB74258	GH13	7.43503	0.182455	8.78917	0.0616533	2.55644	1.35414	8.38e-05	0.00701546
AEI12923	GH13	7.46742	0.155463	8.82152	0.1204	2.55638	1.3541	8.77e-05	0.00706747
AEM87400	GH65	6.76845	0.0866071	8.12252	0.479363	2.55633	1.35407	0.00154851	0.0183328
ADY26284	GH1	6.83754	0.0200818	8.19092	0.665893	2.55511	1.35338	0.00534456	0.0353898
AGA74328	GH13	7.58904	0.0927154	8.94233	0.041961	2.55495	1.35329	3.41e-05	0.00646442
AEE44714	GH10	7.63708	0.0474136	8.99003	0.0423248	2.55435	1.35296	2.6e-05	0.00646442
ACL42220	GH65	6.88251	0.0259376	8.23528	0.171436	2.55401	1.35277	6.85e-05	0.00670835
AFZ66406	GH43	7.05249	0.126709	8.40521	0.135237	2.55393	1.35272	7.79e-05	0.00687119
ABE39843	GH17	7.01804	0.0295089	8.37039	0.222119	2.55327	1.35235	0.000119486	0.00744448
ADO53205	GH112	7.40345	0.288228	8.75561	0.621149	2.55295	1.35216	0.00597918	0.0377435
ADK68811	GH3	7.91253	0.0793794	9.26464	0.0429839	2.55285	1.35211	3.13e-05	0.00646442
ABE58900	GH103	6.66529	0.140692	8.01733	0.0845402	2.55273	1.35204	6.22e-05	0.00668052
ACB96576	GH13	6.98859	0.256392	8.34056	0.186823	2.5526	1.35197	0.000327712	0.0096214
ADG98113	GH20	7.90072	0.230047	9.25233	0.376212	2.55195	1.3516	0.00106451	0.0153079
ADJ48164	GH10	7.15509	0.280005	8.50663	0.626418	2.55184	1.35154	0.00603916	0.0378889
AEV65129	GH103	7.20228	0.114218	8.55354	0.0163018	2.55136	1.35126	3.86e-05	0.00646442
AEO41858	GH108	7.57995	0.268505	8.93103	0.0344687	2.55102	1.35108	0.000200555	0.00832206
CDI90497	GH39	9.23988	0.05857	10.5908	0.0862988	2.55068	1.35088	3.51e-05	0.00646442
ACL67597	GH13	7.97617	0.0476062	9.32701	0.0265778	2.55061	1.35085	2.5e-05	0.00646442
CAQ02272	GH28	7.16604	0.148994	8.51687	0.465645	2.55059	1.35083	0.0015888	0.01852
CAJ88479	GH65	6.80861	0.274642	8.15784	0.196882	2.54776	1.34923	0.000409087	0.0103194
AEF47817	GH77	7.28108	0.429641	8.63025	0.0128805	2.54765	1.34917	0.000974661	0.0147136
CBG69119	GH13	7.75058	0.231647	9.09973	0.0654538	2.54763	1.34916	0.000145421	0.0075457
ACZ21324	GH13	7.27072	0.240526	8.61933	0.250876	2.54667	1.34861	0.000451577	0.0107957
CCH00096	GH23	6.88007	0.121217	8.22833	0.750428	2.54605	1.34826	0.00909304	0.0484325
ADC45590	GH2	7.11274	0.207826	8.46097	0.307738	2.546	1.34823	0.000570838	0.0117823
ADO10853	GH24	6.90334	0.0553959	8.25104	0.184599	2.54505	1.3477	8.61e-05	0.00706146
BAC74607	GH6	7.55156	0.017658	8.89876	0.0877816	2.54418	1.3472	3.17e-05	0.00646442
CAW27891	GH13	7.95069	0.600035	9.29748	0.420113	2.54345	1.34679	0.00791497	0.0444889
AEI43558	GH10	6.85326	0.211504	8.19982	0.230901	2.54306	1.34657	0.000320466	0.00957645
ADV26959	GH13	6.76798	0.170761	8.11433	0.0450895	2.54268	1.34635	7.26e-05	0.00680519
ABJ10406	GH102	6.93807	0.014561	8.28428	0.08499	2.54244	1.34621	3.1e-05	0.00646442
BAL97430	GH3	6.81351	0.583865	8.15941	0.331	2.5419	1.34591	0.00563963	0.0364532
ADB17876	GH57	6.82687	0.208657	8.17204	0.104235	2.54061	1.34518	0.000135955	0.00753505
AGK81778	GH87	6.82503	0.251429	8.17006	0.29446	2.54037	1.34504	0.000671624	0.0124329
AAB17021	GH17	6.85602	0.105668	8.20096	0.135904	2.5402	1.34494	6.96e-05	0.00671152
ADO38908	GH3	7.24305	0.566721	8.58758	0.0318413	2.53948	1.34453	0.00292161	0.0250359
ABM41852	GH23	7.42445	0.43393	8.76821	0.4732	2.53813	1.34376	0.00476884	0.033226
ABA74276	GH13	7.0498	0.0153988	8.39283	0.0159165	2.53683	1.34303	2.3e-05	0.00646442
AEW99135	GH3	8.01781	0.047228	9.36018	0.377009	2.53567	1.34237	0.000633451	0.0121744
ABD13017	GH13	6.71465	0.162695	8.05696	0.140584	2.53558	1.34231	0.000112356	0.00736388
ACS39698	GH15	7.14845	0.242077	8.49034	0.00919922	2.53483	1.34189	0.000152093	0.00759589
CCK51160	GH23	7.28713	0.151681	8.629	0.0438297	2.5348	1.34187	6.06e-05	0.00662689
AEQ96872	GH104	7.13286	0.0944411	8.47469	0.00286969	2.53473	1.34183	3.36e-05	0.00646442
ADN01795	GH78	6.87645	0.0173648	8.21704	0.306277	2.53254	1.34059	0.00030674	0.00938636
CAN00377	GH2	8.53163	0.418927	9.87193	0.153227	2.53205	1.3403	0.00115855	0.0159196
CAZ94173	GH15	6.97598	0.220415	8.316	0.278236	2.53155	1.34002	0.000501812	0.011193
ADB29857	GH13	6.99655	0.0599006	8.3365	0.604592	2.53143	1.33995	0.00388367	0.0294863
BAJ79768	GH23	8.62656	0.0683359	9.96645	0.113436	2.53133	1.3399	4.73e-05	0.00648845
AGF60548	GH43	7.67173	0.309047	9.01145	0.274122	2.53103	1.33972	0.000869265	0.0139506
AEH29436	GH13	7.39405	0.0454854	8.73292	0.627009	2.52953	1.33887	0.00446075	0.0319489
CAJ24248	GH28	6.80493	0.0661912	8.14348	0.0324901	2.52897	1.33855	2.93e-05	0.00646442
ADU13043	GH3	7.19678	0.128537	8.5352	0.0178351	2.52875	1.33843	4.64e-05	0.00648845
AFR07507	GH81	6.92426	0.192929	8.26258	0.179025	2.52855	1.33831	0.000194045	0.00822616
AEB06663	GH78	6.71794	0.258685	8.05555	0.258874	2.52732	1.33761	0.000563823	0.0117203
ADX74757	GH13	7.01898	0.0589769	8.35549	0.158564	2.5254	1.33651	6.97e-05	0.00671152
AEL06909	GH5	7.1563	0.253178	8.49266	0.345828	2.52513	1.33636	0.00101019	0.0149316
ADH91451	GH13	7.02319	0.273653	8.35923	0.643187	2.52456	1.33603	0.00682846	0.0407576
CBJ34556	GH13	7.44874	0.160396	8.78461	0.117822	2.52427	1.33587	9.66e-05	0.0072109
AGJ85828	GH2	6.7404	0.157454	8.07571	0.474122	2.5233	1.33531	0.00182645	0.0197301
AFN45166	GH13	7.75834	0.167112	9.09341	0.113658	2.52289	1.33508	0.000100204	0.00724123
ABJ06719	GH17	6.79433	0.361341	8.12935	0.400539	2.5228	1.33502	0.00247012	0.0230336
CBJ41949	GH23	6.66668	0.0376977	8.00152	0.0417495	2.52248	1.33484	2.69e-05	0.00646442
ADL46676	GH42	7.74124	0.0333737	9.07572	0.539345	2.52185	1.33448	0.00249171	0.0231212
AIJ12409	GH5	7.25612	0.382236	8.59023	0.292032	2.5212	1.33411	0.00158336	0.0184962
CAP51113	GH35	8.07409	0.108778	9.40796	0.259273	2.52077	1.33387	0.000239802	0.00865813
BAJ75896	GH53	6.87863	0.119173	8.21222	0.0523914	2.5203	1.3336	4.75e-05	0.00648845
AGW84728	GH43	7.49375	0.311881	8.82635	0.218233	2.51856	1.3326	0.000661217	0.0123788
CAR15042	GH13	7.01438	0.194992	8.34597	0.731509	2.51679	1.33159	0.00943272	0.0494687
ACQ79512	GH10	7.36363	0.0944181	8.69502	0.13583	2.51644	1.33138	6.84e-05	0.00670835
ABR75796	GH13	6.84858	0.00885197	8.17995	0.137893	2.51642	1.33138	5.18e-05	0.0065637
ABU79335	GH31	6.88568	0.00431357	8.21681	0.222208	2.51599	1.33113	0.000127113	0.00750325
BAJ82523	GH17	7.04288	0.0927771	8.37322	0.0676044	2.51462	1.33034	4.17e-05	0.0064748
AEM84739	GH84	6.84496	0.0532683	8.17456	0.254191	2.51332	1.3296	0.000193189	0.00822616
ACZ18480	GH18	7.36178	0.0248091	8.69076	0.13381	2.51226	1.32898	5.12e-05	0.00656092
ABP46106	GH13	7.28565	0.107808	8.61455	0.0592179	2.5121	1.32889	4.52e-05	0.00648845
ABS05198	GH125	7.32681	0.221915	8.6556	0.174267	2.51192	1.32879	0.00024715	0.00874896
ADW69903	GH13	7.26938	0.0710585	8.59789	0.302857	2.51142	1.3285	0.00033597	0.00966964
AAW74331	GH12	7.62926	0.0103056	8.95726	0.276862	2.51054	1.328	0.000234649	0.0086017
AEM85615	GH16	6.99901	0.173247	8.32661	0.240752	2.50985	1.3276	0.000289611	0.00919514
AFC32423	GH43	6.93937	0.186786	8.26566	0.407186	2.50757	1.32629	0.00123923	0.0163836
ACQ81244	GH38	7.73658	0.11594	9.06283	0.0823014	2.50751	1.32626	5.49e-05	0.00661165
ACB67266	GH74	6.83574	0.040217	8.16121	0.137916	2.50615	1.32547	5.59e-05	0.00661165
AFA73759	GH13	6.79256	0.101271	8.11739	0.472097	2.50502	1.32482	0.00166116	0.0188946
CAM00182	GH23	6.98228	0.110879	8.30631	0.284891	2.50364	1.32403	0.000323125	0.00959241
ABF87230	GH13	7.04044	0.121967	8.36408	0.0200798	2.50297	1.32364	4.64e-05	0.00648845
AEE47384	GH39	7.17679	0.083687	8.50032	0.228336	2.50278	1.32353	0.000164998	0.00780029
CCH34503	GH13	6.87727	0.413828	8.20062	0.45534	2.50246	1.32335	0.00431943	0.0313313
CBX81732	GH43	7.69565	0.444321	9.01832	0.321381	2.50129	1.32267	0.00275144	0.0243079
AGE31227	GH73	6.83502	0.0759647	8.15751	0.0651374	2.50098	1.32249	3.79e-05	0.00646442
AEG84801	GH76	7.29757	0.285942	8.62	0.459959	2.50088	1.32243	0.00262254	0.0237166
ADH65230	GH13	7.00988	0.268359	8.33227	0.168206	2.5008	1.32239	0.000364625	0.00992798
AGJ59064	GH92	7.72822	0.267491	9.05039	0.0100902	2.50041	1.32217	0.000216855	0.00847807
ADU10869	GH87	8.51648	0.0577574	9.8384	0.132961	2.49999	1.32192	5.75e-05	0.00661165
BAK45232	GH2	7.63335	0.0899116	8.95467	0.198344	2.49893	1.32131	0.000125705	0.00749712
AFJ58897	GH13	7.23804	0.150188	8.55853	0.239519	2.49752	1.3205	0.000256692	0.00882915
CAB55650	GH3	6.98383	0.0584229	8.30375	0.201285	2.49653	1.31993	0.000115479	0.00736388
AGI70455	GH103	6.76645	0.00236692	8.08601	0.363875	2.49591	1.31956	0.000591297	0.0118483
ACK46521	GH97	7.02646	0.0176004	8.34577	0.0383482	2.49546	1.31931	2.68e-05	0.00646442
AAM42430	GH6	7.1698	0.380341	8.48815	0.3294	2.49382	1.31836	0.00199522	0.0206113
AFM33236	GH13	7.74175	0.113147	9.06	0.144874	2.49364	1.31825	8.77e-05	0.00706747
ADB36131	GH97	6.68297	0.139053	8.00077	0.119277	2.49284	1.31779	8.72e-05	0.00706747
AFI63153	GH13	8.04329	0.101472	9.36052	0.0748138	2.49188	1.31723	4.87e-05	0.00650912
CBL57652	GH77	6.75979	0.0117922	8.07686	0.116022	2.4916	1.31707	4.47e-05	0.00648845
AAO55461	GH73	7.10075	0.0835655	8.41751	0.347957	2.49107	1.31677	0.000563507	0.0117193
CAP49774	GH77	8.14819	0.112308	9.46486	0.361085	2.49091	1.31667	0.000685437	0.0125613
ACL41635	GH15	6.82964	0.0179378	8.14589	0.154629	2.49019	1.31626	6.56e-05	0.00669071
ADH68708	GH81	7.06689	0.0551485	8.38299	0.219407	2.48992	1.3161	0.000140878	0.00753505
BAD39939	GH1	7.12399	0.025597	8.4396	0.193549	2.48908	1.31561	0.000100315	0.00724123
AFE12509	GH23	7.38641	0.146186	8.70159	0.0562986	2.48832	1.31517	6.65e-05	0.00669318
CAA20078	GH35	7.07426	0.121022	8.3892	0.248718	2.48792	1.31494	0.000245609	0.0087233
CAB53318	GH78	6.69148	0.022249	8.0062	0.390188	2.48754	1.31472	0.000777796	0.013286
AFR27821	GH32	6.70512	0.319071	8.01967	0.240995	2.48725	1.31455	0.000846025	0.0138006
ABZ70067	GH43	6.93095	0.125348	8.24522	0.625274	2.48676	1.31427	0.00512678	0.0345653
AAG05550	GH13	8.20015	0.253385	9.5133	0.267603	2.48483	1.31315	0.000633648	0.0121744
ABK36999	GH23	6.89865	0.270737	8.21092	0.364407	2.48332	1.31227	0.00137224	0.017183
CCE76318	GH51	7.68292	0.0124115	8.99509	0.0164495	2.48315	1.31217	2.59e-05	0.00646442
ACO33437	GH39	6.85735	0.173644	8.16951	0.255076	2.48314	1.31216	0.000348493	0.00975834
CAJ96351	GH13	7.05253	0.0115273	8.36439	0.0919789	2.4826	1.31185	3.74e-05	0.00646442
AGT83883	GH43	8.60593	0.207315	9.91756	0.591016	2.48221	1.31162	0.00482019	0.0333908
ACT05542	GH105	7.08329	0.0319622	8.39475	0.104427	2.48194	1.31147	4.28e-05	0.00648159
ADC62686	GH23	6.91205	0.148139	8.22347	0.683088	2.48187	1.31143	0.00739905	0.0427922
CAB76326	GH42	7.14649	0.106126	8.4579	0.303391	2.48183	1.31141	0.000399188	0.0102438
CAK17473	GH103	6.99071	0.0681609	8.30157	0.570193	2.4809	1.31086	0.00343739	0.0274407
BAF39489	GH13	6.77348	0.12826	8.08434	0.0272332	2.4809	1.31086	5.24e-05	0.0065637
AAM40581	GH3	7.061	0.260922	8.36909	0.00228629	2.47613	1.30809	0.00021288	0.00839369
AER05490	GH20	6.85365	0.12568	8.16152	0.188428	2.47577	1.30788	0.000145947	0.00754599
ADG76075	GH26	7.04437	0.00772848	8.35215	0.068194	2.47559	1.30777	3.21e-05	0.00646442
ACZ20239	GH1	6.84631	0.0643033	8.15389	0.346335	2.47525	1.30758	0.000552399	0.0116454
ADX47965	GH23	6.87127	0.145868	8.17857	0.28402	2.47479	1.3073	0.000396775	0.0102219
ADW03330	GH13	7.32999	0.251336	8.63646	0.163808	2.47336	1.30647	0.000325692	0.0096119
AGL16775	GH27	7.0934	0.0616119	8.39984	0.351486	2.4733	1.30644	0.000580378	0.0118089
AAQ59571	GH19	6.94858	0.0846375	8.25433	0.108415	2.47213	1.30575	5.7e-05	0.00661165
AFL53836	GH13	6.82724	0.0696644	8.13278	0.211177	2.47176	1.30554	0.000140746	0.00753505
ABM41500	GH23	7.36092	0.156507	8.66582	0.131729	2.47067	1.3049	0.000115952	0.00736388
CCB71822	GH3	8.1669	0.206362	9.47157	0.152671	2.47028	1.30467	0.000206013	0.00833597
CAL19510	GH105	7.16062	0.156664	8.46523	0.422537	2.47018	1.30462	0.00137255	0.017183
AFE04176	GH128	6.94326	0.0642353	8.24751	0.00248787	2.46955	1.30425	3.18e-05	0.00646442
ACL65399	GH23	6.74472	0.00951315	8.04896	0.151902	2.46953	1.30424	6.64e-05	0.00669318
ACU84064	GH39	7.70413	0.230711	9.00773	0.344672	2.46845	1.3036	0.00100884	0.0149199
AGB26661	GH5	7.12855	0.279752	8.43024	0.408886	2.46516	1.30168	0.0019956	0.0206113
ADG87080	GH115	7.05838	0.274656	8.35993	0.631445	2.46494	1.30155	0.0072143	0.0421554
BAL88716	GH15	7.54179	0.134012	8.84324	0.366614	2.46476	1.30145	0.000814089	0.0135432
AEG69735	GH103	6.80083	0.00915003	8.10194	0.0769776	2.46419	1.30111	3.49e-05	0.00646442
ACS58473	GH103	6.83286	0.0044745	8.13395	0.163091	2.46415	1.30109	7.53e-05	0.00680519
ADU12617	GH13	7.13896	0.2903	8.43997	0.142993	2.46401	1.30101	0.000424967	0.0104648
AAM42162	GH20	7.41074	0.414543	8.71166	0.384381	2.46386	1.30092	0.00334742	0.027059
ABP85198	GH23	7.16595	0.210935	8.4666	0.0764012	2.4634	1.30065	0.000146663	0.00754599
AEK93182	GH76	6.82274	0.0585999	8.12324	0.147944	2.46314	1.3005	7.24e-05	0.00680519
AFV89713	GH13	7.946	0.284543	9.24619	0.152509	2.46261	1.30019	0.000422974	0.010442
AEM83089	GH38	6.9351	0.0187591	8.23524	0.212319	2.46253	1.30014	0.000129882	0.00750488
ACM29624	GH42	7.06221	0.173429	8.36179	0.117683	2.46158	1.29958	0.000125165	0.00749712
CCM67691	GH43	6.87103	0.150263	8.17027	0.131749	2.461	1.29924	0.000112605	0.00736388
ABE31699	GH23	6.91427	0.133151	8.21333	0.621556	2.46068	1.29906	0.0053309	0.035338
AEQ07391	GH76	6.81371	0.00906868	8.11268	0.0110644	2.46054	1.29897	2.7e-05	0.00646442
AFJ36893	GH13	6.73599	0.0407052	8.0346	0.273288	2.45992	1.29861	0.000260967	0.00887832
AEJ60667	GH95	7.66805	0.266378	8.9656	0.26062	2.45811	1.29755	0.000699562	0.0126455
ACO34414	GH27	8.76227	0.440037	10.0587	0.322538	2.45628	1.29647	0.00295923	0.0252431
ADN60563	GH23	7.27904	0.0984622	8.57494	0.174978	2.45529	1.29589	0.000115305	0.00736388
AEO42070	GH74	6.97589	0.0891178	8.27095	0.552714	2.45386	1.29505	0.00328986	0.0267913
CCM69127	GH94	6.85634	0.0198216	8.15137	0.158486	2.45382	1.29503	7.44e-05	0.00680519
CBL35819	GH77	6.71064	0.199545	8.00536	0.00294336	2.45331	1.29473	0.000114316	0.00736388
ABE39841	GH17	7.30943	0.0803747	8.60325	0.0865943	2.45176	1.29382	4.98e-05	0.00651166
CAJ22717	GH23	6.89486	0.160602	8.1886	0.196676	2.45162	1.29374	0.000208679	0.00836293
AEL06437	GH3	7.72324	0.109801	9.01684	0.633513	2.45138	1.29359	0.00567829	0.0366032
CCH02705	GH95	6.8109	0.127209	8.10391	0.550031	2.45038	1.29301	0.00342383	0.0274122
AGI88098	GH65	7.51139	0.114538	8.80432	0.696449	2.45025	1.29293	0.00816426	0.0453257
AFR29932	GH13	6.8271	0.280067	8.11981	0.0211359	2.44987	1.29271	0.000280506	0.00905056
ACV34691	GH103	7.46826	0.0863607	8.76068	0.271257	2.4494	1.29243	0.000292486	0.00922927
AAK00768	GH32	6.85138	0.0441996	8.143	0.201573	2.44804	1.29163	0.000124712	0.00749712
AFH63261	GH29	6.99706	0.17049	8.28722	0.0203932	2.44555	1.29016	8.61e-05	0.00706146
ACU73792	GH29	7.16651	0.0709737	8.4566	0.115311	2.44543	1.29009	5.94e-05	0.00661165
AEW71899	GH13	6.71819	0.188858	8.00782	0.0751913	2.44464	1.28962	0.000121529	0.00746478
AEB58485	GH13	6.81204	0.167868	8.10126	0.099297	2.44396	1.28922	0.000111226	0.00736388
ABS27327	GH16	7.13686	0.17372	8.42608	0.255018	2.44396	1.28922	0.000381017	0.0100328
ACQ94289	GH13	6.97182	0.152233	8.261	0.155143	2.4439	1.28919	0.000142145	0.00753505
CBA31224	GH65	6.9228	0.324512	8.21189	0.617281	2.44375	1.28909	0.00789571	0.0444633
ACY14442	GH23	6.75157	0.193974	8.0406	0.443644	2.44363	1.28903	0.00191321	0.0201969
BAL87452	GH25	6.74365	0.187886	8.03249	0.235	2.44332	1.28884	0.000352124	0.00978316
ADW07660	GH51	6.93187	0.0438681	8.2203	0.476763	2.44262	1.28843	0.00183629	0.0198034
AAC26524	GH62	6.71348	0.1822	8.00167	0.182681	2.44221	1.28819	0.000223071	0.00853906
ABA73348	GH17	6.89334	0.263222	8.1815	0.230346	2.44217	1.28817	0.000580901	0.0118089
ABM96839	GH23	6.93511	0.131222	8.22278	0.108283	2.44134	1.28767	8.56e-05	0.00706146
BAH49031	GH13	7.28804	0.0668824	8.57541	0.369509	2.44083	1.28737	0.000747363	0.0130624
AAN24356	GH13	6.82538	0.0809683	8.11254	0.497763	2.44048	1.28717	0.0022537	0.021916
ACZ90820	GH13	7.63737	0.205917	8.92402	0.208786	2.43961	1.28665	0.000327759	0.0096214
ACQ79208	GH20	7.02865	0.0605377	8.31524	0.0112175	2.43951	1.28659	3.36e-05	0.00646442
AAW39696	GH25	6.86025	0.116341	8.14679	0.353351	2.43942	1.28654	0.000725205	0.0128701
ABF44212	GH3	7.20497	0.136446	8.49124	0.526064	2.43897	1.28627	0.0030231	0.0255543
BAO63658	GH39	7.31597	0.282341	8.6018	0.656873	2.43822	1.28583	0.00878184	0.0474287
ABY97589	GH3	6.74662	0.166248	8.03241	0.0895053	2.43817	1.2858	0.000105381	0.00730058
ACZ90042	GH13	9.63036	0.30526	10.9158	0.15357	2.43753	1.28542	0.000542023	0.0115227
CCG08496	GH17	6.80759	0.161576	8.09294	0.0261718	2.43742	1.28536	8.07e-05	0.00687119
BAL98933	GH4	6.92601	0.100649	8.21013	0.451522	2.43535	1.28413	0.00163612	0.0187942
ACU73743	GH3	8.23231	0.145696	9.5162	0.182455	2.43495	1.28389	0.000173448	0.00789473
AFC27948	GH32	6.71701	0.318918	8.00062	0.198688	2.43447	1.28361	0.000759938	0.0131439
ADG07339	GH3	7.66531	0.416742	8.94854	0.547709	2.43384	1.28323	0.00765247	0.0436571
ABD65933	GH2	7.46405	0.329341	8.74667	0.256825	2.43281	1.28262	0.00112033	0.0156766
BAI97813	GH23	7.03786	0.172506	8.32041	0.179137	2.43269	1.28255	0.000206067	0.00833597
ACX95089	GH100	7.04036	0.197297	8.32282	0.0922474	2.43253	1.28246	0.000146756	0.00754599
ACS40657	GH13	7.3187	0.210451	8.60114	0.366256	2.4325	1.28244	0.00116938	0.0159878
ADC59829	GH42	6.75423	0.282796	8.03621	0.389817	2.43173	1.28198	0.00192333	0.0202373
CCK30636	GH114	7.73401	0.259296	9.01596	0.157736	2.43167	1.28195	0.000371921	0.00995634
AGH86188	GH77	7.08916	0.114173	8.37082	0.17687	2.43118	1.28166	0.000135892	0.00753505
AAZ54906	GH18	7.18191	0.22956	8.46317	0.160215	2.43051	1.28126	0.000290619	0.00920557
ACZ38527	GH13	6.79559	0.144608	8.07629	0.305709	2.42957	1.2807	0.000532984	0.011419
BAI35370	GH24	7.21304	0.0120198	8.49366	0.0325684	2.42944	1.28062	3.06e-05	0.00646442
AIQ28332	GH43	7.867	0.308019	9.14754	0.0503644	2.42929	1.28053	0.000409007	0.0103194
AAM86788	GH53	6.94338	0.19245	8.2237	0.403175	2.42892	1.28032	0.00145408	0.0177232
AGK75896	GH31	9.48785	0.608016	10.7665	0.138423	2.42605	1.27861	0.00530743	0.0352683
CAI10241	GH19	7.10831	0.0332693	8.38661	0.133156	2.42554	1.2783	6.35e-05	0.00668052
AHB89704	GH5	6.94603	0.115769	8.2242	0.408056	2.42531	1.27817	0.00120686	0.0162153
AAW89709	GH23	7.24571	0.139335	8.52385	0.111499	2.42526	1.27814	9.72e-05	0.0072109
CCK32463	GH75	7.2711	0.0429276	8.54893	0.102118	2.42475	1.27784	4.98e-05	0.00651166
AFD24814	GH13	7.16875	0.16817	8.44541	0.264013	2.42277	1.27666	0.00041925	0.0104112
CBG75942	GH12	7.20291	0.174587	8.47934	0.601156	2.42239	1.27643	0.00542871	0.0357021
AER06275	GH13	7.72178	0.594432	8.99755	0.168161	2.42129	1.27577	0.00516837	0.0347425
CBT76664	GH13	7.6042	0.367652	8.87992	0.146422	2.42119	1.27572	0.000943965	0.0144706
ACU37208	GH43	7.29636	0.150716	8.57196	0.0657079	2.42099	1.2756	8.46e-05	0.00701709
AAY94982	GH102	6.9542	0	8.22956	0.0195242	2.42061	1.27537	3e-05	0.00646442
CCK59851	GH77	7.40161	0.141647	8.67638	0.133303	2.4196	1.27477	0.000117253	0.00742827
BAL70278	GH32	7.03193	0.0253289	8.30655	0.0345697	2.41935	1.27462	3.23e-05	0.00646442
CAK31206	GH13	7.20741	0.0672771	8.48201	0.717201	2.41932	1.2746	0.00937647	0.0493079
ACB75036	GH31	6.75324	0.238428	8.02687	0.156193	2.41769	1.27363	0.000316329	0.00952839
ACS17183	GH102	7.0134	0.351609	8.28687	0.110896	2.41742	1.27347	0.000738917	0.0130025
ABN76220	GH13	6.84154	0.0667319	8.11493	0.0781278	2.41728	1.27338	4.74e-05	0.00648845
ADP96912	GH13	7.29883	0.272856	8.57195	0.036858	2.41684	1.27312	0.000285739	0.00910704
ACB23592	GH13	7.1092	0.252387	8.38184	0.333227	2.41603	1.27264	0.00116761	0.0159716
AJC77512	GH5	6.7901	0.122191	8.06252	0.277472	2.41567	1.27242	0.000384924	0.0100791
AJC77512	GH5	6.7901	0.122191	8.06252	0.277472	2.41567	1.27242	0.000384924	0.0100791
ADF61484	GH32	6.85925	0.269526	8.13135	0.213196	2.41512	1.2721	0.000582097	0.0118108
AFN34691	GH13	6.73767	0.0430721	8.00927	0.0731358	2.4143	1.2716	4.15e-05	0.00646442
CBA27775	GH23	7.00967	0.0296842	8.28112	0.0753393	2.41403	1.27145	4.04e-05	0.00646442
BAP23374	GH39	7.11377	0.121441	8.38474	0.301607	2.41324	1.27097	0.00048546	0.0110759
ACH83961	GH13	10.5031	0.30968	11.7737	0.221778	2.41264	1.27061	0.000838914	0.0137562
AEM83538	GH2	7.70564	0.434134	8.97596	0.168223	2.41215	1.27032	0.00176542	0.0194708
AEJ04672	GH5	6.82771	0.0471637	8.0979	0.682126	2.41194	1.27019	0.00779724	0.0441552
ADI06180	GH13	6.9399	0.0809967	8.20916	0.45014	2.41037	1.26925	0.00165666	0.0188815
BAC69471	GH2	8.58479	0.324591	9.85391	0.142126	2.41015	1.26912	0.000654286	0.0123446
AEH04391	GH9	6.98749	0.122517	8.2565	0.398287	2.40998	1.26902	0.00117019	0.0159897
ABI89119	GH31	6.98043	0.323836	8.24943	0.0510578	2.40994	1.269	0.000502844	0.0111991
BAL86062	GH30	6.77299	0.0210127	8.04154	0.271915	2.4092	1.26855	0.000282973	0.00910107
ACU90272	GH94	6.83282	0.0962216	8.10094	0.421221	2.40847	1.26812	0.00134323	0.0170352
CCC98651	GH23	8.39016	0.166241	9.65827	0.328371	2.40846	1.26811	0.000749971	0.0130796
CCI74911	GH77	7.5675	0.290785	8.83537	0.617431	2.40806	1.26787	0.00780243	0.0441708
ABA87814	GH77	7.35745	0.178583	8.62494	0.395256	2.40742	1.26749	0.00136583	0.0171467
ABW16319	GH18	8.01675	0.127935	9.28404	0.0244982	2.40709	1.26729	6.21e-05	0.00668052
ADC45568	GH78	7.92216	0.222488	9.18944	0.190398	2.40708	1.26728	0.000352424	0.0097865
AEM51830	GH23	7.00744	0.0752994	8.27458	0.51074	2.40684	1.26714	0.00265514	0.0238571
AEJ61826	GH65	6.91498	0.0718501	8.18093	0.237426	2.40486	1.26595	0.000218787	0.00847807
AEF20571	GH104	7.82062	0.0439997	9.08642	0.693353	2.4046	1.2658	0.00841152	0.0461981
AFZ66638	GH3	7.45287	0.0436399	8.71864	0.438839	2.40456	1.26577	0.00146313	0.0177305
ACA12873	GH20	7.90799	0.566086	9.17284	0.198653	2.40302	1.26485	0.00479312	0.0332667
ACQ80961	GH3	7.75723	0.0271196	9.02191	0.050358	2.40274	1.26468	3.6e-05	0.00646442
AAK84116	GH23	6.8581	0.0901424	8.12198	0.226455	2.40141	1.26388	0.000210438	0.00838271
ACQ78807	GH16	7.8407	0.330137	9.10445	0.098045	2.4012	1.26376	0.000605914	0.0119511
AFH55134	GH43	6.89439	0.105035	8.15801	0.490457	2.40097	1.26362	0.00240679	0.0227252
CBN87045	GH23	7.19853	0.0798278	8.46171	0.28041	2.40024	1.26318	0.000353437	0.00980463
AEZ64595	GH113	6.98828	0.102396	8.25039	0.0250796	2.39846	1.26211	5.07e-05	0.00654251
ACL38734	GH76	6.88007	0.121217	8.1417	0.172159	2.39766	1.26163	0.000147484	0.00756626
ACL72041	GH23	7.14768	0.0665263	8.40921	0.0652175	2.3975	1.26153	4.61e-05	0.00648845
CCO73518	GH1	6.74976	0.196531	8.01116	0.0819008	2.39728	1.2614	0.000151502	0.00759589
AEA80115	GH18	8.33111	0.175531	9.59209	0.232584	2.39658	1.26097	0.00035596	0.00983456
AEJ14007	GH13	7.37159	0.026166	8.6321	0	2.3958	1.26051	3.24e-05	0.00646442
CCK64587	GH15	6.87051	0.2955	8.13091	0.192458	2.39561	1.26039	0.000665974	0.0123993
ADU10724	GH3	6.82491	0.00676624	8.08511	0.00375932	2.39529	1.2602	3.15e-05	0.00646442
ACZ86281	GH13	7.57389	0.0602415	8.83395	0.0480497	2.39505	1.26005	4.13e-05	0.00646442
ABM61720	GH23	8.17547	0.0202863	9.43537	0.268425	2.39479	1.2599	0.000282066	0.00907726
AGL19678	GH13	6.91986	0.141043	8.17866	0.0386875	2.39297	1.2588	7.52e-05	0.00680519
AGK79760	GH18	6.93704	0.15181	8.19549	0.106035	2.39238	1.25845	0.000113289	0.00736388
ADI12214	GH2	6.92689	0.0712594	8.18511	0.0105223	2.392	1.25822	4.02e-05	0.00646442
AGI07640	GH73	7.07993	0.257517	8.33779	0.0787449	2.39139	1.25785	0.000284712	0.00910704
CAK14884	GH13	6.94821	0.185623	8.20511	0.293402	2.38983	1.25691	0.000639997	0.0122028
AAM40172	GH30	6.88223	0.0475769	8.1386	0.513631	2.38894	1.25637	0.0027538	0.0243209
CAA19790	GH3	8.00037	0.419317	9.2566	0.238908	2.3887	1.25623	0.00213411	0.0213032
AII62335	GH43	7.36007	0.118364	8.61621	0.0193257	2.38855	1.25614	5.91e-05	0.00661165
ADX48467	GH102	7.1674	0.224818	8.42343	0.0378814	2.38838	1.25603	0.000182786	0.00808324
CCG44311	GH43	7.03713	0.0485359	8.29286	0.395716	2.38787	1.25573	0.00104761	0.0152003
ADX72855	GH78	7.00022	0.309597	8.25594	0.34351	2.38787	1.25573	0.00181783	0.0197265
AGE15854	GH13	6.76971	0.0163858	8.02518	0.0997412	2.38744	1.25546	5.03e-05	0.00654084
ADH62373	GH57	7.14522	0.0630385	8.4006	0.119087	2.3873	1.25538	6.81e-05	0.00670835
BAL89099	GH16	6.96119	0.0388888	8.21629	0.468847	2.38684	1.2551	0.0019449	0.0203453
AGT84960	GH3	6.78604	0.030067	8.04103	0.20379	2.38666	1.25499	0.000144168	0.00753505
AIT83597	GH5	7.28295	0.117821	8.53771	0.159058	2.38627	1.25475	0.000132142	0.00752554
ABV96984	GH15	6.97798	0.143513	8.23262	0.143931	2.38607	1.25464	0.000140109	0.00753505
AHC84298	GH3	6.93332	0.0459125	8.18792	0.365098	2.38601	1.2546	0.000790132	0.0133733
ADD41070	GH25	7.36678	0.0571516	8.62128	0.0420978	2.38584	1.2545	4.06e-05	0.00646442
BAI98710	GH67	7.18646	0.344986	8.44085	0.0564622	2.38566	1.25439	0.000661749	0.0123788
CAL13581	GH23	6.83593	0.0223538	8.08989	0.503736	2.38495	1.25396	0.00254582	0.0233784
BAL91467	GH20	7.49839	0.116995	8.75218	0.0572964	2.38466	1.25379	6.57e-05	0.00669071
ADB48740	GH15	7.37503	0.417999	8.62867	0.435235	2.38442	1.25364	0.00510148	0.0344715
ABP53653	GH15	7.3016	0.137269	8.5551	0.148335	2.38419	1.2535	0.000139007	0.00753505
AEG94818	GH102	7.05733	0.0612517	8.31062	0.375956	2.38384	1.25329	0.00089759	0.014122
ABW12695	GH3	6.89511	0.0835638	8.14808	0.368064	2.38331	1.25297	0.000869818	0.0139506
AGJ76696	GH51	7.09654	0.409051	8.34909	0.570206	2.38262	1.25255	0.00913708	0.0485579
ACL40866	GH91	6.84831	0.0398677	8.10028	0.00647484	2.38166	1.25197	3.52e-05	0.00646442
ADH68342	GH13	7.81614	0.0124424	9.068	0.354094	2.38149	1.25186	0.000700095	0.0126455
AGB79906	GH13	6.82298	0.218219	8.07452	0.0869326	2.38096	1.25154	0.000200867	0.00832381
ABW00637	GH64	7.76814	0.425157	9.01932	0.15933	2.38035	1.25117	0.00172569	0.0192407
AEN08468	GH115	7.8238	0.402661	9.07482	0.341244	2.3801	1.25102	0.00306857	0.0257049
BAJ80372	GH23	7.63653	0.0102538	8.88701	0.0150543	2.37921	1.25048	3.33e-05	0.00646442
CBG70726	GH10	7.13263	0.05269	8.38304	0.170754	2.37909	1.25041	0.000109242	0.00732082
AFD27167	GH1	7.6155	0.0754371	8.86537	0.403234	2.37819	1.24986	0.00118939	0.0161118
AFT76958	GH103	6.77699	0.229928	8.02683	0.220362	2.37814	1.24984	0.000493383	0.0111447
ACS18614	GH13	7.21755	0.0462508	8.46611	0.131843	2.37605	1.24857	7.36e-05	0.00680519
AFG38379	GH13	6.90184	0.193841	8.15005	0.362259	2.37547	1.24821	0.00120379	0.016202
AEI93267	GH23	8.17165	0.107835	9.41931	0.554017	2.37457	1.24767	0.00402449	0.0301066
AFC30266	GH78	6.93663	0.00832771	8.18428	0.226417	2.37455	1.24765	0.000186267	0.00811339
AAZ66337	GH13	6.94979	0.183381	8.19715	0.0434113	2.37406	1.24736	0.000122891	0.00748933
CAX23827	GH102	6.75665	0.134473	8.00396	0.00493453	2.37398	1.24731	7.03e-05	0.00673553
BAJ64883	GH8	7.15128	0.57025	8.39858	0.335388	2.37396	1.2473	0.00742999	0.0428927
ADX46936	GH37	7.12888	0.198269	8.37558	0.257165	2.37298	1.2467	0.000532459	0.0114167
BAJ64667	GH94	7.1783	0.0440073	8.42304	0.0586496	2.36976	1.24474	4.29e-05	0.00648159
ACV07780	GH35	6.98013	0.0908685	8.22457	0.665634	2.36927	1.24444	0.00795676	0.0446349
ACZ22038	GH43	6.9754	0.188209	8.21984	0.296404	2.36926	1.24444	0.000698863	0.0126455
ACU71446	GH128	7.52243	0.077666	8.76678	0.466811	2.36912	1.24435	0.00207138	0.0210002
CCB72046	GH13	7.67003	0.0576196	8.91393	0.13621	2.36839	1.24391	8.14e-05	0.00689742
CCH87244	GH13	7.59734	0.280969	8.84107	0.0661103	2.36809	1.24373	0.000370746	0.00995042
AAW88066	GH105	6.78409	0.0509612	8.02731	0.041952	2.36727	1.24322	4.13e-05	0.00646442
CAB72418	GH13	7.35819	0.1661	8.6009	0.230683	2.36642	1.2427	0.000355398	0.00983057
BAA13597	GH15	7.70321	0.397683	8.94591	0.263154	2.3664	1.24269	0.00214598	0.0213367
AGH73645	GH13	6.89775	0.0213877	8.14026	0.0370512	2.36609	1.2425	3.69e-05	0.00646442
ABA05048	GH17	6.88021	0.0714503	8.1216	0.352289	2.36426	1.24139	0.000767198	0.0132135
ABV98441	GH3	7.0917	0.145691	8.33302	0.328167	2.36414	1.24132	0.000764398	0.0131919
AFK00311	GH20	7.15039	0.24887	8.39159	0.47321	2.36394	1.2412	0.00334408	0.027036
ACY97307	GH1	7.21891	0.0342098	8.45983	0.14613	2.36349	1.24092	8.43e-05	0.00701709
ABE42272	GH23	7.51162	0.0167718	8.75204	0.144051	2.36267	1.24042	8.03e-05	0.00687119
AEC02289	GH36	6.81367	0.215117	8.05385	0.501313	2.36228	1.24018	0.00362683	0.0282812
ACR69190	GH108	7.43688	0.377578	8.67703	0.277556	2.36224	1.24015	0.00202807	0.0207312
ADW21430	GH77	7.73631	0.362921	8.97646	0.153501	2.36223	1.24015	0.00106729	0.0153145
ABF91930	GH15	6.86775	0.122256	8.10744	0.195605	2.36148	1.23969	0.000201361	0.00832381
AAT88274	GH13	7.2851	0.348171	8.52469	0.294584	2.36132	1.23959	0.00183459	0.0197968
AFJ99747	GH1	6.83574	0.236273	8.07512	0.215992	2.36097	1.23938	0.000523331	0.0113448
AEH11072	GH13	7.81721	0.437697	9.05629	0.123279	2.36049	1.23909	0.00181779	0.0197265
AGT83317	GH5	7.22835	0.0968981	8.46725	0.432513	2.36019	1.2389	0.00165262	0.0188723
AAF83517	GH24	7.02633	0.0332524	8.26497	0.46571	2.35977	1.23865	0.00201156	0.0206785
ACY14028	GH20	6.8055	0.0342178	8.04406	0.331663	2.35963	1.23856	0.000600594	0.0119189
CAJ48846	GH103	7.43266	0.336498	8.67111	0.00436052	2.35945	1.23845	0.000619788	0.0120572
ABM95333	GH23	8.79661	0.0464272	10.0348	0.192759	2.35898	1.23816	0.000142076	0.00753505
ACU39159	GH9	6.93615	0.191351	8.174	0.1446	2.35848	1.23786	0.000224354	0.00854648
AGF72257	GH13	6.817	0.286505	8.05442	0.15133	2.35776	1.23742	0.000548794	0.0116071
ABP69729	GH103	7.16473	0.0666262	8.40172	0.624046	2.35708	1.237	0.0062935	0.0388093
ACU84289	GH35	8.30618	0.477318	9.54316	0.0434616	2.35705	1.23698	0.00223572	0.021853
AJB61310	GH43	6.82377	0.184456	8.0607	0.355193	2.35696	1.23693	0.00114349	0.0158393
AGI90426	GH18	6.87629	0.0347321	8.113	0.0469744	2.3566	1.2367	4.07e-05	0.00646442
ACR28626	GH55	6.90091	0.293556	8.13755	0.197858	2.35649	1.23664	0.000741633	0.0130041
ADX74462	GH15	7.45854	0.102894	8.69484	0.562546	2.35593	1.2363	0.00441238	0.0317477
BAL91703	GH36	7.04274	0.0406124	8.27877	0.236621	2.3555	1.23603	0.000226649	0.0085517
ACB73632	GH13	6.81585	0.228298	8.05187	0.583567	2.35548	1.23602	0.00627837	0.0387696
AEF37100	GH15	6.76711	0.0749704	8.00304	0.436735	2.35533	1.23593	0.00167015	0.0189467
CCF22327	GH23	6.91878	0.0210781	8.1541	0.154613	2.35434	1.23532	9.17e-05	0.00712671
ABD69483	GH3	6.89629	0.0941878	8.13138	0.0281798	2.35395	1.23508	5.36e-05	0.00658139
AGM06248	GH18	6.9166	0.113956	8.15119	0.483171	2.35315	1.23459	0.00257888	0.0235233
CCF62708	GH13	7.95874	0.124995	9.19302	0.244735	2.35264	1.23428	0.0003326	0.00963885
AIA49223	GH3	7.0166	0.127154	8.25086	0.134612	2.3526	1.23425	0.000125293	0.00749712
BAC72694	GH3	7.14118	0.293435	8.37496	0.460237	2.35183	1.23379	0.00372126	0.0287033
CCK32265	GH15	6.82166	0.0203094	8.05541	0.0344635	2.35178	1.23376	3.79e-05	0.00646442
ADJ50732	GH25	7.52319	0.203462	8.75694	0.419336	2.35177	1.23375	0.00203628	0.0207854
ABS04934	GH36	7.09638	0.234256	8.33004	0.0941936	2.35162	1.23366	0.000262056	0.00887912
ACL11837	GH32	7.09453	0.0326407	8.32806	0.249972	2.35141	1.23353	0.000261087	0.00887832
ACU95259	GH3	6.91677	0.427606	8.15015	0.247874	2.35116	1.23337	0.00254782	0.023381
ACZ88693	GH15	9.20113	0.259563	10.4336	0.180167	2.34973	1.2325	0.000515751	0.0112986
AAY50215	GH15	7.41226	0.0374445	8.64464	0.0910851	2.34955	1.23238	5.43e-05	0.00661165
AGE20374	GH77	7.11131	0.117965	8.34335	0.0509822	2.349	1.23205	7.08e-05	0.00676844
AEM84933	GH43	7.16229	0.209693	8.39431	0.0288239	2.34896	1.23202	0.000168764	0.00780029
ADY55085	GH65	7.47694	0.33069	8.70889	0.509223	2.34885	1.23195	0.00564356	0.03647
CAM05071	GH93	6.80825	0.113812	8.03989	0.668711	2.34834	1.23164	0.00862587	0.0469135
ACP26639	GH13	7.34651	0.347712	8.57767	0.331439	2.34756	1.23116	0.00230536	0.022193
CCE36750	GH23	7.0016	0.0835597	8.23259	0.0118788	2.34727	1.23099	4.91e-05	0.00650912
ACA19868	GH23	6.98662	0.190761	8.21731	0.149708	2.34678	1.23068	0.000237924	0.00864296
AFM24066	GH23	7.15131	0.112938	8.38048	0.158901	2.34432	1.22917	0.000142293	0.00753505
AGA80437	GH43	7.4312	0.085656	8.66025	0.191904	2.34413	1.22905	0.00016807	0.00780029
ABV93468	GH3	7.04992	0.151895	8.27878	0.125435	2.34381	1.22886	0.000145686	0.00754599
CAQ62767	GH102	6.90837	0.0106222	8.13705	0.205144	2.34353	1.22868	0.000159835	0.00768604
ADU49701	GH13	7.10049	0.0297338	8.32805	0.0634035	2.34172	1.22757	4.53e-05	0.00648845
AGB23722	GH2	6.7976	0.00458527	8.02491	0.259576	2.3413	1.22731	0.000290682	0.00920557
AFR28996	GH32	6.82491	0.00676624	8.05171	0.249096	2.34048	1.2268	0.000260117	0.0088741
ABJ66854	GH32	6.90898	0.199202	8.13564	0.372141	2.34024	1.22666	0.00144596	0.0176717
ABO23991	GH23	8.92955	0.0229267	10.1561	0.669745	2.34001	1.22652	0.00838489	0.0460917
BAJ75005	GH2	6.81115	0.0749857	8.03752	0.0484176	2.33978	1.22637	5.19e-05	0.0065637
AAF37730	GH1	6.82522	0.186509	8.05157	0.242471	2.33975	1.22635	0.000476803	0.0109749
ACZ00312	GH65	6.95397	0.207425	8.17997	0.0333732	2.33918	1.226	0.000170127	0.00781535
ABG09188	GH13	7.22191	0.160401	8.44782	0.160413	2.33904	1.22592	0.000204505	0.00833252
AER57532	GH13	7.02656	0.177774	8.25228	0.116122	2.33873	1.22572	0.000174567	0.00791775
ADD99373	GH31	6.80461	0.15736	8.03028	0.339668	2.33865	1.22568	0.000941437	0.0144567
AAL52291	GH108	6.99216	0.11213	8.21767	0.115515	2.33837	1.2255	0.000100602	0.00724123
AAK62524	GH23	7.81927	0.245602	9.04429	0.381213	2.33759	1.22502	0.00189942	0.020134
ADZ77817	GH37	6.9142	0.444898	8.13907	0.466024	2.33734	1.22487	0.00726227	0.0423391
ADP83644	GH2	9.11155	0.403448	10.3359	0.0560466	2.33653	1.22437	0.00128065	0.0166763
AEM87264	GH84	8.95935	0.0367992	10.1836	0.249056	2.33629	1.22422	0.000270392	0.00893917
AFE08342	GH18	6.77937	0.0394922	8.00357	0.350819	2.33626	1.2242	0.000772298	0.0132358
ADJ45711	GH39	6.85162	0.165532	8.07578	0.0632601	2.33619	1.22416	0.000120039	0.00744448
AIG02117	GH3	7.00033	0.119437	8.22423	0.155802	2.33576	1.22389	0.000147673	0.00756885
EAR16134	GH67	7.6647	0.376223	8.88858	0.263676	2.33575	1.22389	0.00200333	0.0206484
ACB92481	GH24	7.16584	0.426626	8.38915	0.157951	2.33481	1.2233	0.0019351	0.0203102
AIJ16568	GH43	6.98708	0.204719	8.20971	0.0826056	2.33373	1.22263	0.000193942	0.00822616
CCH00350	GH43	7.22517	0.263416	8.44712	0.20419	2.33262	1.22195	0.000641493	0.0122119
AEM45646	GH5	6.93227	0.31828	8.15373	0.459643	2.33183	1.22146	0.00427069	0.0311616
AAL02053	GH42	6.94375	0.134574	8.16515	0.0852619	2.33173	1.2214	0.000100611	0.00724123
AGJ67279	GH23	7.07108	0.181814	8.29231	0.289263	2.33145	1.22123	0.000699171	0.0126455
ADI15206	GH1	7.07659	0.317997	8.29705	0.146107	2.33021	1.22046	0.000760898	0.0131446
AGL16462	GH95	6.83466	0.160806	8.05493	0.217115	2.32991	1.22027	0.000335382	0.00966964
AEI68823	GH13	6.94922	0.142302	8.16906	0.177768	2.32921	1.21984	0.000211768	0.00838271
CAB61915	GH5	6.92952	0.154705	8.14882	0.282843	2.32834	1.2193	0.000581079	0.0118089
CAQ44118	GH23	6.79933	0.303609	8.01855	0.0098419	2.32821	1.21922	0.000480228	0.0109934
ACO74736	GH24	7.93733	0.243947	9.1565	0.180385	2.32812	1.21917	0.000478484	0.0109866
AEZ40494	GH24	7.32971	0.331401	8.54813	0.144317	2.32691	1.21842	0.000857559	0.0138657
BAD56660	GH13	7.08302	0.182179	8.30121	0.588938	2.32655	1.21819	0.00628414	0.038783
BAJ75231	GH18	7.08924	0.142203	8.3073	0.115773	2.32634	1.21807	0.000131594	0.00752321
CCK26155	GH38	7.5627	0.0890085	8.78076	0.155705	2.32634	1.21806	0.00012604	0.00749712
ACG78889	GH43	6.92776	0.00837905	8.14525	0.186969	2.32542	1.21749	0.000137403	0.00753505
BAH54290	GH23	7.28013	0.224312	8.4976	0.0846029	2.3254	1.21748	0.00024397	0.00869441
CCC26321	GH23	7.04412	0.0386468	8.26072	0.0851265	2.32397	1.21659	5.59e-05	0.00661165
AFL75673	GH103	6.85002	0.0287511	8.06655	0.334023	2.32387	1.21653	0.000668846	0.0124329
ACL08225	GH23	7.76552	0.0293081	8.98201	0.46929	2.32381	1.21649	0.00224945	0.0219008
ADP16564	GH13	7.18339	0.124465	8.39981	0.236399	2.32371	1.21643	0.000329926	0.00963181
ADH65695	GH13	6.92168	0.0294583	8.13792	0.00999951	2.32339	1.21623	3.97e-05	0.00646442
ABC36653	GH2	7.51834	0.0834466	8.73448	0.134519	2.32323	1.21613	0.000101831	0.0072692
CCH33435	GH77	7.43554	0.0191391	8.65076	0.441089	2.32175	1.21521	0.00178583	0.0195557
AEM47732	GH8	6.96928	0.11392	8.18445	0.458674	2.32168	1.21517	0.00230488	0.022193
ACZ21255	GH35	7.11486	0.0919497	8.32952	0.135357	2.32087	1.21467	0.000108304	0.00730376
ADX47037	GH13	8.86048	0.113375	10.075	0.0209975	2.32067	1.21454	6.76e-05	0.00670835
ADG05355	GH23	6.97111	0.10362	8.18509	0.315713	2.31977	1.21398	0.000656085	0.0123529
ADB77418	GH13	7.06454	0.156055	8.27844	0.357687	2.31963	1.21389	0.00114401	0.0158393
CCB72993	GH6	7.05758	0.133906	8.27104	0.437265	2.31894	1.21346	0.00205025	0.0208793
CAZ89375	GH3	7.84171	0.321126	9.05489	0.176963	2.31848	1.21318	0.000920472	0.0143041
ACL62755	GH23	7.08853	0.129187	8.30077	0.638532	2.31699	1.21225	0.00791901	0.0444979
ADW69333	GH2	6.95598	0.270404	8.16789	0.291387	2.31644	1.21191	0.00123215	0.0163606
AEJ20299	GH30	7.19693	0.092058	8.40835	0.506458	2.31566	1.21142	0.00323289	0.0265249
ACL59706	GH103	7.44391	0.00731033	8.65447	0.178189	2.31427	1.21056	0.000128745	0.00750488
ACQ78460	GH51	6.80825	0.113812	8.01863	0.346206	2.31398	1.21038	0.000911481	0.0142522
ABZ84603	GH57	8.04095	0.538833	9.2506	0.174098	2.31281	1.20965	0.00468469	0.0328743
AGI87767	GH25	6.80668	0.0592669	8.016	0.0541095	2.31228	1.20932	5.24e-05	0.0065637
CAK06996	GH23	7.54253	0.0492445	8.75137	0.0561449	2.31151	1.20884	5.05e-05	0.00654084
AFL05286	GH129	6.79709	0.146738	8.00577	0.0396414	2.31125	1.20868	9.86e-05	0.00722803
ADG97319	GH15	6.84259	0.0866762	8.05104	0.083515	2.31089	1.20845	7.27e-05	0.00680519
BAH65799	GH31	6.80625	0.0775059	8.0145	0.543462	2.31056	1.20825	0.00418251	0.0307502
ABW67054	GH13	7.04114	0.0542	8.24843	0.575679	2.30903	1.20729	0.00511885	0.0345264
AEE43708	GH5	6.82009	0.097074	8.02736	0.358558	2.30901	1.20727	0.000986678	0.0148041
AEM84758	GH3	7.13942	0.0253246	8.34668	0.111094	2.30899	1.20726	6.9e-05	0.00670835
ACU36282	GH23	7.0854	0.108856	8.29247	0.23032	2.30868	1.20707	0.000300118	0.00930109
ADU07737	GH13	7.02197	0.312726	8.22871	0.0441732	2.30816	1.20674	0.000572423	0.0117823
CAN97272	GH81	6.79989	0.073315	8.00631	0.356969	2.30764	1.20642	0.000926124	0.0143479
CAP53535	GH39	6.9442	0.179959	8.15036	0.186309	2.30723	1.20616	0.000315541	0.00951743
CBK43416	GH23	6.80159	0.0709147	8.00766	0.217454	2.30708	1.20607	0.000226976	0.0085517
ACM32255	GH23	8.6311	0.132922	9.837	0.00331471	2.3068	1.2059	8.26e-05	0.00694853
AEI41762	GH78	6.90785	0.283745	8.11373	0.332463	2.30678	1.20588	0.00178475	0.0195509
ABL80445	GH23	7.42986	0.406977	8.63536	0.046202	2.30617	1.2055	0.00140853	0.0174186
ADO75074	GH6	7.15728	0.121375	8.36222	0.0712224	2.30528	1.20494	8.95e-05	0.00712671
ACA18860	GH23	6.96781	0.146569	8.17191	0.166378	2.30393	1.2041	0.000212018	0.00838271
ACB74377	GH5	7.21525	0.402358	8.41891	0.228144	2.30324	1.20367	0.00222282	0.0217817
AGA72581	GH3	6.96143	0.0102301	8.16478	0.475261	2.30273	1.20335	0.0024665	0.0230225
AIJ18165	GH3	6.85325	0.13452	8.05658	0.0478533	2.30271	1.20333	9.2e-05	0.00712671
AAM40539	GH23	7.63582	0.158873	8.83883	0.287231	2.30221	1.20302	0.000659103	0.0123529
AGK75627	GH18	7.2576	0.109922	8.45999	0.416961	2.3012	1.20239	0.00172136	0.0192332
AFI63190	GH13	7.16201	0.245114	8.36399	0.0866164	2.30055	1.20198	0.000324423	0.00959818
ADB75689	GH13	7.56784	0.0134423	8.76926	0.296865	2.29964	1.20141	0.000482756	0.011035
ADU37697	GH23	8.00612	0.159556	9.20687	0.0672636	2.2986	1.20075	0.000127084	0.00750325
ADU48473	GH23	6.92153	0.264401	8.12223	0.247238	2.29852	1.20071	0.000926188	0.0143479
ACD25809	GH23	7.12999	0.0564269	8.33047	0.212562	2.29815	1.20048	0.000211107	0.00838271
CBV44257	GH73	6.93218	0.0146206	8.1326	0.146519	2.29808	1.20043	9.74e-05	0.0072109
CCD02633	GH24	7.11471	0.178231	8.31501	0.217204	2.29787	1.20029	0.000409054	0.0103194
ADR36941	GH13	8.30541	0.0104731	9.50524	0.226228	2.29712	1.19983	0.00022741	0.0085517
ACS20824	GH23	7.36924	0.0894145	8.56879	0.167686	2.29667	1.19954	0.000153052	0.00761529
CCK31611	GH10	7.10437	0.127778	8.30387	0.43307	2.2966	1.1995	0.00206499	0.0209638
AFA73769	GH13	6.89251	0.148021	8.09115	0.33766	2.29524	1.19864	0.000995387	0.0148743
ACG74944	GH13	6.84831	0.0398677	8.0469	0.404934	2.29515	1.19859	0.00141377	0.0174444
BAD41812	GH23	7.16098	0.0267202	8.35956	0.618251	2.29513	1.19858	0.00684284	0.0408031
ADM68098	GH51	7.94428	0.104544	9.14257	0.127955	2.29468	1.19829	0.000118171	0.00744448
CAM03008	GH38	6.86255	0.0197364	8.0607	0.355193	2.29445	1.19815	0.000881456	0.0140257
AAZ66341	GH91	7.88453	0.169269	9.08232	0.176452	2.29389	1.1978	0.000279311	0.00902593
AGA60131	GH43	6.83122	0.0156957	8.02854	0.0516877	2.29312	1.19731	4.72e-05	0.00648845
BAC69464	GH38	7.16591	0.092299	8.36314	0.194735	2.29299	1.19723	0.000203953	0.00833252
CBY97859	GH127	7.32163	0.491039	8.51886	0.392969	2.29299	1.19723	0.00731114	0.042507
CBG75140	GH78	6.95657	0.247867	8.15342	0.196625	2.2924	1.19686	0.000599776	0.0119136
CAM03122	GH20	7.0724	0.047361	8.26898	0.0925083	2.29196	1.19658	6.63e-05	0.00669318
ACU86718	GH27	7.03874	0.0310337	8.23513	0.29833	2.29165	1.19639	0.000507425	0.0112234
ADP10416	GH37	8.46582	0.0829115	9.66201	0.388673	2.29135	1.1962	0.00131126	0.016829
AGK13558	GH13	7.19704	0.20817	8.3928	0.0826001	2.29066	1.19576	0.000225124	0.00854944
ABF10045	GH102	6.83216	0.114148	8.02676	0.0331987	2.28881	1.1946	7.61e-05	0.00681164
ADB47833	GH3	7.89353	0.085778	9.08703	0.20052	2.28707	1.1935	0.00021321	0.00839369
ACQ81818	GH94	7.01517	0.0374568	8.20861	0.0525232	2.28697	1.19344	5.08e-05	0.00654251
CCB71892	GH15	7.86069	0.183014	9.05391	0.123981	2.28662	1.19321	0.000220488	0.00850768
ABJ11339	GH13	6.88007	0.121217	8.07327	0.553297	2.2866	1.1932	0.00498541	0.0340931
AEL04966	GH5	6.99889	0.0797318	8.19164	0.0427365	2.28588	1.19275	6.06e-05	0.00662689
AEY85525	GH36	7.09747	0.202618	8.28991	0.203219	2.28539	1.19244	0.000450474	0.0107882
AAB00822	GH48	6.83574	0.040217	8.02795	0.09955	2.28503	1.19221	6.96e-05	0.00671152
CCC96748	GH17	7.48523	0.162075	8.67678	0.471595	2.28398	1.19155	0.00309273	0.0258199
ADJ45074	GH43	6.93982	0.124564	8.13116	0.167035	2.28365	1.19134	0.000193504	0.00822616
AGE20028	GH24	7.00331	0.115222	8.19459	0.455514	2.28355	1.19128	0.00247474	0.0230459
AFI62715	GH2	7.23114	0.118738	8.42208	0.0542261	2.283	1.19093	8.62e-05	0.00706146
CAX27391	GH103	6.86049	0.0570859	8.05106	0.163194	2.28243	1.19057	0.000132448	0.00752554
CBG74399	GH51	6.91855	0.0421696	8.10888	0.244971	2.28206	1.19034	0.000301341	0.0093337
CBK71374	GH3	6.97535	0.105348	8.16446	0.361291	2.28013	1.18912	0.0011121	0.0156233
AAS81449	GH23	7.35783	0.17234	8.54683	0.218457	2.27994	1.189	0.000416846	0.0103894
BAH34861	GH23	7.19805	0.152683	8.38661	0.133156	2.27925	1.18856	0.000183895	0.00808324
CAA90745	GH10	7.70305	0.0685279	8.89146	0.0278655	2.27901	1.1884	5.5e-05	0.00661165
ADH66838	GH15	7.03456	0.0369533	8.22214	0.0716495	2.2777	1.18758	5.77e-05	0.00661165
ABP69216	GH23	6.84101	0.208843	8.02844	0.0838922	2.27747	1.18743	0.000236163	0.00861815
AGF67614	GH65	6.83574	0.040217	8.02255	0.203514	2.27649	1.18681	0.000195364	0.00822616
AEX05194	GH3	7.02837	0.0722541	8.21475	0.516875	2.27581	1.18638	0.00374838	0.0288247
ADI05218	GH29	6.89002	0.0365598	8.07524	0.596239	2.27397	1.18522	0.00628481	0.038783
AAU92511	GH77	7.2792	0.228525	8.46366	0.20187	2.27277	1.18445	0.000561743	0.0117158
ABM07562	GH32	6.86104	0.0131635	8.04531	0.288435	2.27249	1.18427	0.000475049	0.0109562
AGI87783	GH13	6.93907	0.0540412	8.12302	0.139781	2.27198	1.18395	0.000107415	0.00730131
ADU10438	GH43	7.962	0.0715867	9.14586	0.0305658	2.27182	1.18385	5.76e-05	0.00661165
ACD38948	GH19	6.82231	0.0766364	8.00552	0.138708	2.2708	1.1832	0.000117655	0.00743685
ABY99545	GH13	7.04984	0	8.23115	0.0390037	2.26782	1.18131	4.75e-05	0.00648845
AEV25896	GH24	7.67348	0.274057	8.85456	0.604187	2.26746	1.18108	0.00947047	0.0495753
CAP51120	GH43	7.22968	0.238988	8.41043	0.207884	2.26695	1.18075	0.000644017	0.0122268
ADU67445	GH8	6.90139	0.151369	8.08191	0.105305	2.26658	1.18052	0.000156438	0.00767638
ACB74393	GH13	6.92331	0.0105083	8.10376	0.18228	2.26649	1.18046	0.000153466	0.00762196
CCA55996	GH20	8.62483	0.0819665	9.80483	0.0753696	2.26577	1.18	7.6e-05	0.00681164
CAI55845	GH25	6.99376	0.245561	8.17352	0.367818	2.26539	1.17976	0.00206805	0.020974
AEF84550	GH1	7.11187	0.10319	8.29163	0.194871	2.26539	1.17976	0.00023228	0.00855383
ACM40011	GH88	6.85186	0.0905329	8.03152	0.0720175	2.26524	1.17966	7.9e-05	0.00687119
BAL87847	GH9	7.40398	0.0135676	8.58279	0.560563	2.26391	1.17881	0.00506405	0.0343379
CAZ97883	GH3	6.96052	0.23499	8.13922	0.120155	2.26373	1.1787	0.000373808	0.00997313
AEM87647	GH31	7.21346	0.108175	8.39206	0.0409641	2.26357	1.1786	7.94e-05	0.00687119
ADU48919	GH15	7.82059	0.126294	8.99899	0.586881	2.26326	1.1784	0.00656634	0.039801
AAK22560	GH92	7.342	0.00943205	8.52014	0.1686	2.26285	1.17814	0.000134035	0.00753505
ABZ73213	GH13	7.20267	0.0605762	8.37978	0.171197	2.26124	1.17711	0.000154102	0.00762262
ACB25857	GH23	7.08818	0.308062	8.26482	0.293937	2.26049	1.17664	0.00182192	0.0197265
ADI05235	GH9	7.14065	0.364893	8.31704	0.241581	2.26011	1.17639	0.00201632	0.0206956
CAJ88420	GH10	7.54067	0.188761	8.71697	0.0805734	2.25997	1.1763	0.000199636	0.00829655
CAJ88378	GH65	6.90223	0.0277241	8.07845	0.00188837	2.25983	1.17621	4.69e-05	0.00648845
CBG69078	GH43	7.45755	0.101498	8.6334	0.0526904	2.25926	1.17585	7.94e-05	0.00687119
CBL16563	GH42	7.36223	0.171815	8.53803	0.10975	2.25917	1.17579	0.000197139	0.00825575
CAA49759	GH13	7.72454	0.389562	8.90004	0.310699	2.25871	1.1755	0.00328248	0.0267484
ADA66795	GH10	6.90223	0.0277241	8.0774	0.0481476	2.25819	1.17517	5.25e-05	0.0065637
AEA83670	GH39	6.88381	0.0453544	8.05895	0.0649226	2.25816	1.17515	6.04e-05	0.00662689
ABL03672	GH3	6.83757	0.269165	8.01237	0.167548	2.25762	1.1748	0.000662412	0.012384
AEH81545	GH103	7.33473	0.316236	8.50921	0.506162	2.25712	1.17449	0.00651731	0.0396165
CAR03493	GH104	6.93663	0.00832771	8.11074	0.0138143	2.25654	1.17411	4.62e-05	0.00648845
AFR50650	GH15	7.06119	0.167839	8.23525	0.0743866	2.25645	1.17405	0.000159541	0.00768146
CAW98804	GH13	6.99751	0.250859	8.17109	0.347506	2.25571	1.17358	0.00188926	0.0200761
ACG79530	GH103	6.9522	0.10705	8.12573	0.0054822	2.25563	1.17353	7.54e-05	0.00680519
AIZ15992	GH43	7.04474	0.246628	8.21803	0.479972	2.25525	1.17329	0.00447255	0.0319923
AIZ15992	GH43	7.04474	0.246628	8.21803	0.479972	2.25525	1.17329	0.00447255	0.0319923
BAH53493	GH3	7.7216	0.214717	8.89453	0.214187	2.25469	1.17293	0.00057997	0.0118089
ADM99560	GH23	7.1548	0.00357954	8.32766	0.0563046	2.25459	1.17286	5.33e-05	0.0065637
CCD02250	GH1	7.19904	0.102326	8.37183	0.210436	2.25447	1.17279	0.000277376	0.00901655
AEO40730	GH13	6.94526	0.097237	8.11799	0.40013	2.25437	1.17273	0.00163904	0.0188078
ADL02389	GH13	7.92508	0.155166	9.09761	0.493105	2.25407	1.17253	0.0038138	0.0291632
ADQ60268	GH73	7.10157	0.131732	8.27377	0.422708	2.25355	1.1722	0.00214073	0.021334
ABY31577	GH23	7.29271	0.131624	8.46477	0.274785	2.25332	1.17205	0.000590604	0.0118453
ACU70516	GH38	7.81121	0.169022	8.98315	0.470893	2.25314	1.17194	0.00337949	0.0271891
CBV42579	GH23	7.09364	0.25139	8.26497	0.146444	2.2522	1.17134	0.000513647	0.0112807
ABM32683	GH5	6.9405	0.0560612	8.11166	0.0488627	2.25194	1.17117	5.96e-05	0.00661165
AAG05548	GH13	6.92502	0.125864	8.09591	0.377864	2.2515	1.17089	0.00146492	0.0177363
AEN08309	GH78	8.16106	0.019597	9.3319	0.0464122	2.25142	1.17084	5.22e-05	0.0065637
AEO48224	GH103	7.25818	0.397249	8.42896	0.245691	2.25134	1.17078	0.00262487	0.0237166
ADB30161	GH13	8.77654	0.381607	9.94728	0.429125	2.25127	1.17074	0.00571355	0.036737
ABZ70907	GH15	7.23293	0.103365	8.40335	0.2179	2.25077	1.17042	0.000302998	0.00933868
ADL02235	GH2	7.06451	0.21867	8.23342	0.441891	2.24841	1.16891	0.0032369	0.0265356
CAM10613	GH23	7.23287	0.157488	8.40115	0.157817	2.24743	1.16828	0.000250807	0.00877068
BAC71795	GH23	7.50418	0.444607	8.6722	0.270721	2.24704	1.16802	0.00398404	0.0299067
AAN67758	GH3	7.10662	0.182918	8.27383	0.202207	2.24576	1.16721	0.000431203	0.0105224
ACL66431	GH13	7.49167	0.0226735	8.65852	0.116051	2.2452	1.16684	8.56e-05	0.00706146
AEL07472	GH23	7.25702	0.206348	8.42383	0.0705594	2.24513	1.1668	0.000239362	0.00864798
ADV11923	GH5	7.14026	0.0560269	8.30618	0.0804878	2.24377	1.16592	7.24e-05	0.00680519
ABK36929	GH23	6.9656	0.0326472	8.13141	0.251968	2.2436	1.16581	0.000355455	0.00983057
AGV63155	GH39	7.15532	0.107274	8.32096	0.266974	2.24333	1.16564	0.000508932	0.0112289
ADU09000	GH20	6.93663	0.00832771	8.10225	0.342423	2.2433	1.16563	0.000887544	0.0140588
ACU35924	GH42	9.81972	0.170586	10.9853	0.525803	2.24328	1.16561	0.00504471	0.0342922
AII64711	GH3	7.6789	0.28757	8.84431	0.574742	2.24297	1.16541	0.00889692	0.0477865
AFV89490	GH81	7.06607	0.00761312	8.23144	0.0584894	2.24291	1.16537	5.58e-05	0.00661165
CBK98932	GH13	6.88132	0.0865442	8.04658	0.0731999	2.24274	1.16526	8.25e-05	0.00694853
BAL87856	GH1	7.19312	0.153205	8.35786	0.10713	2.24193	1.16474	0.000172332	0.00786363
AAK23313	GH23	6.8813	0.226771	8.04518	0.513573	2.24059	1.16388	0.00538371	0.0355432
CAJ23324	GH108	7.40795	0.11853	8.57106	0.323722	2.2394	1.16311	0.000916611	0.0142673
ADB30989	GH31	7.04959	0.130806	8.21256	0.522644	2.23917	1.16296	0.00462552	0.0326154
AEM52206	GH23	8.04765	0.0298774	9.21024	0.0339545	2.23859	1.16259	5.3e-05	0.0065637
BAJ52728	GH13	7.63644	0.193293	8.79889	0.185067	2.23838	1.16246	0.000417042	0.0103894
ADI10133	GH4	7.54777	0.2691	8.70967	0.152657	2.23752	1.1619	0.000647236	0.0122673
AGJ58517	GH95	7.17017	0.11325	8.33199	0.52346	2.2374	1.16182	0.00454298	0.0323422
BAA88834	GH19	7.4379	0.186506	8.5997	0.270631	2.23737	1.1618	0.0007867	0.0133526
ADO53666	GH84	6.99959	0.384397	8.16106	0.291912	2.23686	1.16148	0.00307856	0.025753
CCB77563	GH47	7.96687	0.136501	9.12813	0.178622	2.23652	1.16126	0.000263923	0.00889808
ADJ47322	GH18	6.89314	0.31745	8.0543	0.536428	2.23636	1.16116	0.00806046	0.0449588
ABD54974	GH38	7.04036	0.197297	8.20054	0.144533	2.23485	1.16018	0.000328744	0.00963181
ABP68963	GH103	7.23112	0.0169474	8.39114	0.382735	2.23461	1.16002	0.00133518	0.0169776
AIV28386	GH43	6.91812	0.235707	8.07811	0.170489	2.23456	1.15999	0.000539116	0.0114916
ABQ32027	GH17	6.98142	0.13109	8.14139	0.451184	2.23451	1.15996	0.00280131	0.0244825
AGE68402	GH15	7.07786	0.0396325	8.23779	0.562778	2.23446	1.15992	0.00556734	0.0362159
ABO91117	GH13	7.0747	0.0661973	8.23452	0.192593	2.23429	1.15982	0.000210967	0.00838271
CBL34898	GH5	6.92077	0.239457	8.08017	0.293698	2.23365	1.1594	0.00128823	0.016716
AGK81319	GH4	6.91906	0.126384	8.07819	0.352814	2.23323	1.15913	0.0012407	0.0163949
AEU39110	GH3	7.01118	0.156029	8.17029	0.156425	2.23319	1.15911	0.000255432	0.00879692
ACZ91443	GH13	7.6584	0.171532	8.81743	0.11346	2.23307	1.15903	0.000216379	0.00847807
CCH12966	GH13	7.30117	0.474304	8.45939	0.28873	2.23183	1.15823	0.00527788	0.0351405
CBA16666	GH18	7.1019	0.12429	8.26005	0.283364	2.23171	1.15815	0.000657988	0.0123529
BAM01747	GH13	7.0138	0.0355136	8.17155	0.245934	2.23109	1.15775	0.000346615	0.00975834
ADX71609	GH13	6.88262	0.00864546	8.0396	0.278046	2.2299	1.15698	0.000477852	0.0109866
ADG77909	GH13	7.39583	0.330156	8.5526	0.337248	2.22957	1.15677	0.00288503	0.0248907
ABP72578	GH24	7.36606	0.117404	8.52234	0.155223	2.22882	1.15628	0.000194342	0.00822616
CBH50632	GH25	6.97398	0.137849	8.13014	0.490139	2.22864	1.15616	0.00383978	0.0292796
ABM07693	GH13	6.97713	0.159748	8.13275	0.086255	2.22779	1.15562	0.000169384	0.00780096
CAJ88231	GH20	6.84712	0.188118	8.00234	0.183625	2.22718	1.15522	0.000409189	0.0103194
ACD98372	GH42	7.89361	0.106139	9.04832	0.184491	2.22639	1.15471	0.000238473	0.00864296
AER57125	GH23	7.32355	0.189164	8.47807	0.125728	2.2261	1.15452	0.000278855	0.00901655
BAJ75819	GH3	8.14969	0.122049	9.30416	0.562149	2.22601	1.15446	0.00611548	0.0381879
AEW59196	GH13	6.91864	0.0990602	8.07256	0.185276	2.22518	1.15392	0.000232259	0.00855383
ABD13322	GH15	7.39744	0.178249	8.55107	0.380381	2.22474	1.15364	0.00190498	0.0201545
CCI74857	GH13	6.88266	0.0929248	8.03428	0.0718801	2.22164	1.15162	9.1e-05	0.00712671
ACI99655	GH13	7.43715	0.0544304	8.58837	0.185247	2.22101	1.15122	0.000195489	0.00822616
ADU49215	GH13	7.7983	0.291215	8.94868	0.32188	2.21972	1.15038	0.0021749	0.0214937
ADO69223	GH23	6.90093	0.159929	8.05089	0.499486	2.21908	1.14996	0.00439692	0.0316707
ACU73375	GH3	6.95883	0.0819843	8.10811	0.0175393	2.21803	1.14928	7.01e-05	0.00672651
CAP55103	GH16	7.06714	0.039928	8.21617	0.0317201	2.21764	1.14903	5.78e-05	0.00661165
ACV09406	GH31	7.64467	0.0114825	8.79324	0.625377	2.21693	1.14857	0.00855318	0.0466762
AEV86290	GH4	6.97978	0.243929	8.12815	0.0255407	2.21664	1.14837	0.000348832	0.00975834
BAI24789	GH24	7.20817	0.0120604	8.3561	0.632305	2.21596	1.14793	0.00893237	0.047914
BAC72917	GH30	6.99867	0.359111	8.14615	0.172494	2.21528	1.14749	0.00161556	0.0186721
ACZ20248	GH27	8.53471	0.138763	9.68208	0.0611345	2.2151	1.14737	0.0001287	0.00750488
ABE61979	GH103	6.99284	0.271529	8.14011	0.515767	2.21495	1.14727	0.00660307	0.0399366
AEY01583	GH3	8.3791	0.0337051	9.52564	0.0228275	2.21383	1.14654	5.59e-05	0.00661165
ABK12325	GH94	6.96437	0.0898317	8.11091	0.243677	2.21382	1.14654	0.000410854	0.0103267
ADP14438	GH23	7.09737	0.295066	8.24323	0.234932	2.21278	1.14586	0.00134133	0.017019
CCD03587	GH23	7.32865	0.19638	8.47314	0.0179815	2.21067	1.14448	0.000210635	0.00838271
AAS04532	GH15	7.11987	0.130066	8.26388	0.0646272	2.20996	1.14402	0.000122558	0.00748933
AHF91565	GH5	7.11077	0.0442819	8.25462	0.00420925	2.20969	1.14384	5.75e-05	0.00661165
CBL08766	GH43	6.90047	0.191905	8.0438	0.192847	2.2089	1.14332	0.000475388	0.0109562
AEI12950	GH95	8.24291	0.39397	9.38614	0.106209	2.20874	1.14323	0.00179111	0.0195757
BAD69981	GH57	7.67289	0.406026	8.81596	0.254877	2.2085	1.14307	0.00323051	0.0265152
ADB36422	GH106	7.7194	0.555837	8.86244	0.134509	2.20846	1.14304	0.00624839	0.0386691
ADB39123	GH13	7.69693	0	8.83909	0.0461875	2.20712	1.14216	5.84e-05	0.00661165
AEJ61671	GH3	7.68974	0.334525	8.83179	0.393438	2.20694	1.14205	0.00428092	0.0312024
ADW06870	GH31	7.10139	0.0575591	8.24322	0.195664	2.20661	1.14183	0.000229319	0.0085517
ADP18430	GH23	7.13242	0.183292	8.27412	0.594288	2.20641	1.1417	0.00858869	0.0468078
ADN01965	GH31	6.91749	0.0885995	8.05858	0.102206	2.20547	1.14109	0.000112657	0.00736388
ACS42792	GH103	7.08367	0.228866	8.22453	0.0928125	2.20512	1.14086	0.000367343	0.00993247
AAF73829	GH32	7.96573	0.233122	9.1061	0.0859388	2.20438	1.14037	0.000374095	0.00997313
ACO32486	GH28	6.98077	0.113018	8.12007	0.544115	2.20274	1.1393	0.00569414	0.036662
AAK90085	GH8	8.72166	0.196841	9.86082	0.0944446	2.20253	1.13916	0.000271272	0.00896283
AGH42066	GH36	6.91498	0.0718501	8.05391	0.586453	2.20218	1.13893	0.00716998	0.0419894
CCA59907	GH43	7.95334	0.20648	9.09199	0.0969891	2.20174	1.13865	0.000302457	0.00933868
AGK13219	GH13	6.88653	0.0625208	8.02485	0.0009437	2.20124	1.13832	6.44e-05	0.00669071
ACX62929	GH13	7.39883	0.153976	8.53709	0.367179	2.20116	1.13826	0.0016756	0.0189665
AFJ34547	GH15	6.90865	0.125196	8.04663	0.113692	2.20073	1.13798	0.00016078	0.00771106
ABJ11420	GH39	7.29665	0.119944	8.43453	0.157483	2.20057	1.13788	0.000218765	0.00847807
AGC43397	GH45	7.46538	0.0259478	8.60324	0.262212	2.20054	1.13786	0.00044453	0.010695
CCK55209	GH23	7.22425	0.246659	8.36208	0.427654	2.2005	1.13783	0.00367998	0.02852
ABG99355	GH15	7.75978	0.156377	8.89752	0.309629	2.20036	1.13774	0.00104253	0.0151507
ADB29390	GH78	6.98013	0.0908685	8.11779	0.185944	2.20023	1.13766	0.000241393	0.00869254
AFR10532	GH77	7.00822	0.203712	8.14545	0.0891011	2.19959	1.13723	0.000285847	0.00910704
ACT52001	GH13	7.05054	0.312332	8.1873	0.507114	2.19886	1.13676	0.0074481	0.0429353
ADH68908	GH92	7.3381	0.0583004	8.47424	0.223238	2.19794	1.13615	0.000314613	0.00951199
ABC63029	GH15	7.15309	0.130686	8.28885	0.0293152	2.19734	1.13576	0.000113969	0.00736388
ACZ20668	GH51	6.95335	0.0699566	8.08853	0.525937	2.19646	1.13518	0.00486561	0.0335476
ABD68267	GH13	6.89466	0.34991	8.02977	0.266455	2.19635	1.13511	0.00242958	0.0228147
ADI10071	GH3	7.74795	0.104378	8.88278	0.344255	2.19594	1.13484	0.00119387	0.0161482
ADB32761	GH16	6.99501	0.247323	8.12984	0.503479	2.19593	1.13483	0.00599942	0.0377912
AGA84650	GH13	7.27099	0.0495343	8.40562	0.338224	2.19562	1.13463	0.0010061	0.0149189
CBK63996	GH3	7.04967	0.0307994	8.1841	0.212551	2.19531	1.13442	0.000266604	0.00889857
CAQ88065	GH23	7.64432	0.232816	8.77855	0.0620259	2.19502	1.13423	0.000354451	0.00982277
ABG92884	GH13	7.80736	0.346768	8.94157	0.224319	2.19498	1.13421	0.00194215	0.0203449
AFD25107	GH13	7.82656	0.134743	8.96074	0.121488	2.19493	1.13418	0.00018629	0.00811339
ADX46886	GH103	7.00135	0.0179132	8.13537	0.0598278	2.19469	1.13402	6.56e-05	0.00669071
ABS04538	GH13	7.5565	0.102925	8.69039	0.193462	2.19448	1.13388	0.000280236	0.00905044
AIQ31336	GH43	6.91147	0.129181	8.04525	0.421519	2.19434	1.13379	0.00246437	0.023016
AFL79098	GH29	6.88381	0.0453544	8.01721	0.00985072	2.19376	1.13341	6.08e-05	0.00662689
ACH82837	GH23	7.7132	0.315968	8.84617	0.0813537	2.1931	1.13297	0.000869387	0.0139506
CBG68191	GH54	7.22976	0.0356681	8.3626	0.0959364	2.1929	1.13284	8.71e-05	0.00706747
AFN31926	GH3	7.04579	0.459389	8.17832	0.188853	2.19242	1.13253	0.00384484	0.029295
CDO82392	GH3	7.8752	0.128952	9.00707	0.0781497	2.19142	1.13187	0.000136922	0.00753505
AAG04611	GH102	7.17488	0.00706016	8.30674	0.0104476	2.1914	1.13185	5.58e-05	0.00661165
AGM05800	GH5	6.88716	0.0948045	8.01891	0.101121	2.19125	1.13175	0.000121437	0.00746478
AGK46493	GH102	8.25229	0.244393	9.384	0.300401	2.19117	1.1317	0.00156179	0.0184095
CCD02556	GH13	6.89469	0.0257196	8.02616	0.373341	2.19082	1.13147	0.00138734	0.017269
ACQ96025	GH24	6.95668	0.049272	8.08759	0.177823	2.18997	1.13091	0.000195422	0.00822616
CCE74059	GH18	6.94394	0.0145018	8.07413	0.158792	2.18888	1.13019	0.000150698	0.00759589
ABK99350	GH77	6.87306	0.234546	8.00308	0.158711	2.18863	1.13003	0.000566891	0.0117571
CCF21937	GH25	6.95984	0.0962478	8.08959	0.339871	2.18821	1.12975	0.00114701	0.0158442
ACE82722	GH23	7.99427	0.192759	9.12334	0.313858	2.18718	1.12907	0.00132676	0.0169209
CCA56674	GH19	7.14863	0.116738	8.27728	0.185347	2.18654	1.12865	0.000286635	0.00911661
BAG86620	GH13	7.01948	0.180598	8.14765	0.198273	2.1858	1.12816	0.000487889	0.0111005
ADW02621	GH13	7.19494	0.263777	8.32247	0.0636499	2.18483	1.12752	0.000505931	0.0112097
CAW27794	GH39	7.4048	0.0391294	8.53168	0.110896	2.18387	1.12689	0.00010205	0.0072692
CBG74693	GH3	7.09334	0.108253	8.21974	0.123832	2.18313	1.1264	0.0001615	0.00773164
ACJ00687	GH13	7.11435	0.10669	8.23991	0.279829	2.18186	1.12556	0.000684674	0.0125557
CAD14585	GH24	6.99684	0.0439192	8.1217	0.175436	2.1808	1.12486	0.000193179	0.00822616
CAP53698	GH2	8.00046	0.147271	9.12507	0.140793	2.18042	1.12461	0.000247295	0.00874896
ACT14951	GH13	7.12371	0.0475434	8.24793	0.120631	2.17984	1.12423	0.0001154	0.00736388
ABX22947	GH23	7.06026	0.101223	8.18439	0.199448	2.1797	1.12413	0.000307589	0.00938723
ABW14036	GH78	6.9855	0.0442658	8.1093	0.378921	2.1792	1.1238	0.00153266	0.0182167
BAK76358	GH73	7.26289	0.236897	8.38644	0.0099435	2.17882	1.12355	0.000356759	0.00984667
ADN02472	GH65	6.94774	0.10945	8.07129	0.289864	2.17881	1.12354	0.000767961	0.0132135
AEN13791	GH27	7.16353	0.0231154	8.28686	0.319442	2.1785	1.12333	0.000854006	0.0138328
ADB34695	GH92	7.98311	0.292323	9.10578	0.206013	2.17749	1.12267	0.00123305	0.0163606
AFD27193	GH38	7.00674	0.184178	8.12935	0.491254	2.17742	1.12262	0.0049037	0.033695
AGF63226	GH54	7.83155	0.0873137	8.95413	0.208867	2.17735	1.12257	0.000319036	0.00954532
BAK18809	GH13	7.59553	0.0580143	8.71795	0.205452	2.17712	1.12242	0.000277569	0.00901655
AEM81751	GH42	9.74674	0.278536	10.8691	0.375655	2.17704	1.12237	0.00320607	0.0264181
ACB75293	GH13	7.03887	0.015516	8.16094	0.322762	2.17659	1.12207	0.000883627	0.0140358
AFP69606	GH3	6.93349	0.0980329	8.05551	0.375342	2.17651	1.12201	0.0016374	0.0187999
ABI62715	GH23	7.58676	0.232991	8.7087	0.0663643	2.1764	1.12194	0.00037993	0.0100241
ADP85104	GH23	7.32703	0.187111	8.44722	0.462047	2.17376	1.12019	0.00409519	0.0304038
AGL26719	GH23	7.19011	0.300984	8.31003	0.492399	2.17335	1.11992	0.00706439	0.0416375
AFU42119	GH31	6.97139	0.0954805	8.09127	0.211735	2.17328	1.11987	0.000344224	0.00974675
BAI94829	GH20	7.15982	0.30732	8.27924	0.331574	2.17259	1.11941	0.00286658	0.0248457
CCG09636	GH3	8.64963	0.295396	9.76745	0.0747489	2.1702	1.11783	0.000747463	0.0130624
CBL00656	GH28	7.0737	0.0491991	8.19147	0.290153	2.17012	1.11778	0.000671786	0.0124329
CCK56449	GH15	7.24134	0.0589748	8.35911	0.45429	2.17011	1.11777	0.00302901	0.0255662
ABL79742	GH13	7.0876	0.172277	8.20432	0.434721	2.16853	1.11672	0.00328025	0.0267389
CAQ67877	GH29	6.97598	0.220415	8.09255	0.0541525	2.16832	1.11657	0.000329924	0.00963181
ACF03370	GH103	7.22364	0.0937804	8.34013	0.281452	2.16818	1.11649	0.000692379	0.0126137
AEG54985	GH94	7.15866	0.240379	8.27513	0.00329531	2.16816	1.11647	0.000381707	0.0100328
ABV34451	GH23	6.94341	0.280969	8.05961	0.166964	2.16775	1.1162	0.000940683	0.0144492
ADI12896	GH36	7.58489	0.275493	8.70058	0.154254	2.16698	1.11569	0.000843855	0.0137821
AJD64202	GH39	7.19794	0.295929	8.31274	0.293991	2.16566	1.11481	0.00218384	0.0215317
ABY33104	GH103	7.15318	0.0447801	8.26769	0.171793	2.16522	1.11451	0.000195575	0.00822616
CBH49031	GH13	6.92073	0.0799788	8.03365	0.113711	2.16284	1.11292	0.000132997	0.00752613
AAA61708	GH51	8.06321	0.0548218	9.17604	0.0369923	2.1627	1.11283	7.4e-05	0.00680519
CCJ58087	GH23	7.17093	0.0919787	8.28309	0.0277941	2.16169	1.11216	9.12e-05	0.00712671
ACU97810	GH57	7.48898	0.198425	8.60092	0.561942	2.16137	1.11195	0.00820497	0.0454716
ADO27118	GH76	7.01995	0.0766043	8.13123	0.268251	2.16037	1.11128	0.000589558	0.0118309
ADB31316	GH77	7.8781	0.0639539	8.98927	0.308057	2.1602	1.11117	0.000851304	0.01383
AHJ16102	GH3	7.60056	0.0287816	8.71135	0.0184178	2.15963	1.11078	6.46e-05	0.00669071
CCD02272	GH10	6.93038	0.210833	8.04065	0.00969209	2.15887	1.11027	0.000285768	0.00910704
ADR36759	GH77	7.45759	0.263319	8.56737	0.33581	2.15812	1.10978	0.00242057	0.0227934
ABM08551	GH51	7.22888	0.115529	8.33817	0.0613845	2.15739	1.10929	0.000125056	0.00749712
ACA72167	GH3	7.04301	0.0889189	8.15167	0.35171	2.15645	1.10866	0.00137555	0.0171969
CCK26156	GH4	7.32152	0.0446421	8.43009	0.527665	2.15632	1.10857	0.00536829	0.0354952
ABM33558	GH23	7.00402	0.0337705	8.11245	0.309074	2.15611	1.10843	0.000830019	0.0136912
ADW05439	GH5	6.95526	0.0472678	8.06306	0.153317	2.15516	1.1078	0.000168795	0.00780029
ACK81925	GH23	7.71417	0.0145744	8.82196	0.180474	2.15515	1.10779	0.000209434	0.00836553
ABD56029	GH13	6.89775	0.0213877	8.00525	0.0674578	2.15472	1.1075	7.8e-05	0.00687119
AEH89869	GH13	7.24488	0.211432	8.35229	0.446522	2.15459	1.10741	0.00417266	0.0307322
ACM00081	GH23	7.42748	0.0681103	8.53443	0.0433346	2.15389	1.10695	8.35e-05	0.00700524
ACU83965	GH4	7.14798	0.0521327	8.25426	0.3669	2.1529	1.10628	0.00149485	0.0179629
BAK89994	GH13	8.47744	0.419024	9.58372	0.307799	2.15289	1.10627	0.00506217	0.0343324
AEE44723	GH3	7.33248	0.0996377	8.43861	0.100596	2.15267	1.10613	0.000140766	0.00753505
AEN13267	GH46	7.08249	0.407485	8.18837	0.212828	2.15229	1.10587	0.00322328	0.0264798
CCE74301	GH2	7.78084	0.0869724	8.88659	0.435917	2.15211	1.10575	0.00285314	0.0247804
ACV09177	GH13	7.8278	0.207342	8.93295	0.140603	2.15121	1.10515	0.000448063	0.0107446
AEE12975	GH57	7.53659	0.176991	8.64127	0.281899	2.15052	1.10468	0.00105021	0.0152177
AEV16804	GH13	8.14074	0.0885225	9.24537	0.105693	2.15043	1.10463	0.000136715	0.00753505
AAT27430	GH19	6.97376	0.230822	8.07822	0.416715	2.1502	1.10447	0.00369335	0.0285871
AFN45508	GH13	7.00057	0.192897	8.10466	0.11381	2.14962	1.10408	0.00033813	0.00968579
ABF11555	GH23	7.94461	0.389983	9.04863	0.319927	2.14954	1.10403	0.00456764	0.0323908
AGL16685	GH9	7.16009	0.186945	8.26396	0.560077	2.14931	1.10387	0.00817963	0.0453774
CCE76582	GH26	7.18507	0.277737	8.28885	0.252804	2.14917	1.10378	0.00158219	0.0184957
AET95629	GH23	7.00698	0.0911729	8.11055	0.0719399	2.14886	1.10357	0.000112305	0.00736388
ACS31164	GH13	8.49409	0.0813193	9.59763	0.249338	2.14881	1.10354	0.000511684	0.0112548
AAY32973	GH31	7.2286	0.122342	8.33146	0.427741	2.1478	1.10286	0.00289704	0.0249343
AEJ44817	GH3	7.01306	0.116417	8.11558	0.0790461	2.1473	1.10252	0.000141948	0.00753505
ACL63428	GH102	7.11956	0.00275721	8.22174	0.295138	2.14678	1.10218	0.000726667	0.0128877
ABM20668	GH103	6.97377	0.0608537	8.07529	0.121816	2.1458	1.10152	0.000136472	0.00753505
ACZ22640	GH13	7.06134	0.0629959	8.16256	0.3951	2.14535	1.10122	0.00199504	0.0206113
ADB29780	GH38	7.22057	0.140089	8.32023	0.558432	2.14305	1.09966	0.00757579	0.0433836
AGI81779	GH77	7.09134	0.125202	8.19045	0.209883	2.14222	1.09911	0.000431263	0.0105224
ACT19467	GH77	6.90182	0.339782	8.00087	0.279714	2.14214	1.09905	0.00283073	0.0246605
AGJ53170	GH42	7.19004	0.0750471	8.28891	0.316542	2.14188	1.09888	0.0010004	0.0149166
ADI06306	GH92	7.08295	0.253248	8.18179	0.1088	2.14183	1.09884	0.000602071	0.01192
ABQ30101	GH23	7.58852	0.0265015	8.6872	0.188957	2.1416	1.09869	0.000242393	0.00869441
ABJ15648	GH3	6.97516	0.378933	8.07383	0.248111	2.14157	1.09867	0.00314657	0.0261094
AFN45466	GH32	7.41929	0.147341	8.51776	0.224938	2.14127	1.09847	0.000561781	0.0117158
ABC81801	GH8	6.90984	0.0169674	8.00721	0.223366	2.13964	1.09737	0.000348907	0.00975834
ABN76319	GH16	7.64551	0.0229495	8.7428	0.0440357	2.13953	1.09729	7.31e-05	0.00680519
CAJ64298	GH23	7.57875	0.215719	8.6755	0.0872657	2.13872	1.09675	0.000384368	0.0100769
ACZ31428	GH13	7.25375	0.0150555	8.35021	0.0881986	2.1383	1.09646	9.34e-05	0.00713755
ACZ30226	GH3	7.58998	0.1389	8.68603	0.472256	2.13768	1.09605	0.00431337	0.0313253
BAL99322	GH29	7.12999	0.0564269	8.2252	0.378506	2.13644	1.09521	0.00175258	0.0193959
ABA05563	GH15	7.02736	0.371356	8.12235	0.0265251	2.13612	1.09499	0.00159534	0.0185559
BAL93836	GH23	7.24365	0.0622447	8.33819	0.140842	2.13544	1.09454	0.000168167	0.00780029
CCB71109	GH5	7.25741	0.141538	8.35157	0.0982336	2.13488	1.09416	0.00020345	0.00833252
BAK78649	GH23	6.96519	0.345398	8.05911	0.123187	2.13453	1.09392	0.00152193	0.0181424
ADW70327	GH38	6.93955	0.0124662	8.0328	0.183609	2.13354	1.09325	0.000231287	0.00855383
ACY98358	GH43	8.08324	0.0723945	9.17647	0.170142	2.13352	1.09324	0.000233454	0.00858252
AEJ60645	GH53	7.24749	0.0956223	8.33988	0.266696	2.13228	1.09239	0.000671899	0.0124329
CAQ71969	GH13	7.46648	0.0129634	8.5586	0.437455	2.13187	1.09212	0.00285665	0.0247911
ADH70310	GH31	7.14011	0.063262	8.23205	0.402543	2.13161	1.09194	0.00221502	0.0217312
AIC25419	GH5	6.91543	0.213053	8.0072	0.160238	2.13136	1.09177	0.000565201	0.0117399
CAA40798	GH13	7.55281	0.534455	8.6441	0.101007	2.13064	1.09129	0.00635038	0.0390153
ADJ49093	GH3	6.97794	0.0667506	8.06851	0.150845	2.12959	1.09058	0.000191696	0.00822616
ACG78888	GH115	7.0245	0.107674	8.11504	0.590202	2.12953	1.09053	0.00913174	0.0485437
CAL94416	GH13	7.03785	0.11831	8.12838	0.20093	2.12952	1.09053	0.000397593	0.0102276
CAD17388	GH13	7.59682	0.286289	8.68686	0.040525	2.1288	1.09004	0.000721452	0.0128328
CCA55178	GH13	7.44001	0.326105	8.52991	0.199045	2.1286	1.0899	0.00178328	0.0195492
ABD81545	GH5	6.98298	0.00806439	8.07118	0.124057	2.12608	1.08819	0.000130026	0.00750488
ADW01544	GH42	7.01122	0.00395405	8.09939	0.114225	2.12604	1.08817	0.000118864	0.00744448
AGL18716	GH13	7.0747	0.0661973	8.16273	0.168819	2.12583	1.08803	0.00023034	0.00855383
AGT83912	GH43	7.12963	0.112842	8.21749	0.146269	2.12558	1.08786	0.000239005	0.00864296
ADJ63998	GH13	7.03035	0.183128	8.11797	0.0967947	2.12524	1.08763	0.000304209	0.0093534
AGI81782	GH13	6.93259	0.0793238	8.02007	0.288662	2.12502	1.08748	0.000810806	0.013523
ADL00521	GH10	7.50036	0.297562	8.58776	0	2.12491	1.0874	0.000796291	0.013422
CAP54490	GH77	7.36566	0.0587284	8.45284	0.287899	2.12458	1.08718	0.000767095	0.0132135
AFR09097	GH3	6.92546	0.0692313	8.01185	0.122314	2.12342	1.08639	0.000152932	0.00761529
CBA28072	GH43	7.6186	0.14007	8.70457	0.0769255	2.12281	1.08598	0.000185795	0.0081111
CAN00101	GH3	6.95883	0.0819843	8.04361	0.0511499	2.12106	1.08479	0.000104313	0.0073004
ADO70970	GH3	7.11622	0.124905	8.20079	0.473008	2.12075	1.08457	0.00442111	0.0317778
AEA27818	GH16	6.9405	0.0560612	8.02466	0.070402	2.12014	1.08416	9.95e-05	0.00724123
BAL88049	GH10	7.29906	0.200443	8.38293	0.0373727	2.11971	1.08387	0.000298994	0.00929269
ADH90431	GH23	7.74055	0.209552	8.8237	0.149983	2.11865	1.08315	0.000535125	0.0114424
CCK26794	GH39	7.54072	0.43099	8.62367	0.14017	2.11836	1.08295	0.00336954	0.0271436
ABS05298	GH13	8.37372	0.327554	9.45646	0.267543	2.11806	1.08274	0.00263023	0.0237571
ACV08597	GH77	7.79815	0.322969	8.88058	0.103758	2.1176	1.08243	0.00123375	0.0163606
ACD29038	GH13	7.26671	0.00662493	8.34898	0.0460888	2.11737	1.08227	7.75e-05	0.00687119
CCK63367	GH23	7.25773	0.134856	8.33986	0.0204204	2.11716	1.08213	0.00014992	0.00759589
AAT88275	GH13	7.34641	0.015672	8.42803	0.119806	2.11641	1.08162	0.000129978	0.00750488
AGJ56975	GH18	7.34971	0.374659	8.43054	0.121841	2.11525	1.08083	0.00206467	0.0209638
ABQ72978	GH23	7.26105	0.283354	8.34157	0.247653	2.11481	1.08053	0.00176389	0.0194665
ADN01368	GH36	7.08916	0.114173	8.16921	0.368004	2.11411	1.08005	0.00191745	0.0202057
BAG23757	GH6	8.20095	0.0563187	9.2809	0.327433	2.11396	1.07995	0.0011656	0.0159603
AAY92154	GH13	6.95079	0.14008	8.0303	0.458204	2.11332	1.07951	0.00418447	0.0307544
ADY66221	GH23	7.43929	0.0514119	8.51862	0.238633	2.11306	1.07933	0.000471078	0.0109403
ABS68622	GH103	7.1214	0.151865	8.19966	0.0398645	2.11148	1.07826	0.000187321	0.0081451
AEO75286	GH39	7.27758	0.0689994	8.35535	0.23373	2.11078	1.07778	0.000472436	0.0109547
ADQ02462	GH43	7.00135	0.0179132	8.0784	0.19769	2.10971	1.07705	0.000291354	0.00920757
AGF60135	GH3	7.74829	0.152899	8.825	0.112325	2.10922	1.07671	0.000265656	0.00889857
ACL08883	GH23	7.36925	0.198642	8.44524	0.169457	2.10818	1.076	0.000573517	0.0117823
ACB77584	GH52	7.07781	0.0981173	8.15373	0.0250914	2.10807	1.07592	0.000112962	0.00736388
AGA90825	GH3	7.13953	0.00361762	8.21494	0.0899984	2.10732	1.07541	0.000103791	0.00728719
BAC69435	GH13	7.62927	0.0734233	8.70435	0.0677875	2.10685	1.07508	0.000112199	0.00736388
BAC69435	GH13	7.62927	0.0734233	8.70435	0.0677875	2.10685	1.07508	0.000112199	0.00736388
ACO32076	GH29	7.17549	0.0617302	8.25036	0.203844	2.10654	1.07487	0.000344022	0.00974675
BAM89584	GH3	7.0519	0.0614825	8.12676	0.112081	2.10652	1.07486	0.000143173	0.00753505
CAX65500	GH23	7.43771	0.218735	8.51227	0.0502682	2.10608	1.07456	0.000389823	0.0101572
ADP78166	GH15	7.62921	0.0206117	8.70375	0.286958	2.10605	1.07454	0.000762946	0.013171
AGC43109	GH18	7.67408	0.25784	8.74859	0.212954	2.106	1.07451	0.00122011	0.016277
AEG45660	GH43	7.32134	0.0972235	8.39566	0.271665	2.10573	1.07432	0.000770372	0.0132237
ADG31376	GH23	7.0934	0.0616119	8.16751	0.319554	2.10541	1.0741	0.00111949	0.0156754
ACL25360	GH13	7.14529	0.104428	8.21811	0.0205684	2.10354	1.07282	0.000119642	0.00744448
AEM81494	GH13	7.33973	0.3307	8.41253	0.254384	2.10352	1.0728	0.00261618	0.0236851
AHK29242	GH43	7.89643	0.0898833	8.96842	0.109691	2.10233	1.07199	0.000165875	0.00780029
AGJ88612	GH13	8.16636	0.0984871	9.23669	0.507403	2.09992	1.07034	0.00573368	0.0368078
AFD24621	GH43	8.83586	0.387135	9.90573	0.284622	2.09925	1.06987	0.0044025	0.0317067
ADB74504	GH13	7.93157	0.0605859	9.00135	0.1811	2.09911	1.06978	0.000278215	0.00901655
AEN09979	GH77	7.06322	0.0304974	8.13275	0.086255	2.09874	1.06953	0.000107936	0.00730131
AEN66130	GH103	6.98584	0.09051	8.05474	0.301767	2.09784	1.0689	0.00103396	0.015079
AEW96866	GH20	7.51338	0.0851137	8.58204	0.148942	2.09748	1.06866	0.000227831	0.0085517
ACU71175	GH5	7.35021	0.101545	8.41885	0.0804621	2.09746	1.06865	0.00014992	0.00759589
AGJ78931	GH20	7.45034	0.253065	8.51896	0.0312804	2.09743	1.06862	0.000556255	0.0116608
CAA20079	GH101	7.15494	0.2072	8.22333	0.297383	2.09709	1.06839	0.001638	0.0187999
AGJ53648	GH31	7.15578	0.272783	8.22393	0.272777	2.09674	1.06815	0.00202918	0.0207383
ABS27515	GH66	8.11514	0.227625	9.18325	0.165426	2.09668	1.06811	0.000736152	0.0129967
ABP79817	GH13	6.97932	0.0687011	8.04678	0.0105802	2.09575	1.06746	9.38e-05	0.00713988
ACI11213	GH78	6.9901	0.00200421	8.0574	0.332417	2.09551	1.0673	0.00123637	0.0163764
AAT81165	GH68	7.00202	0.0676291	8.06864	0.183885	2.09452	1.06662	0.000297819	0.00928983
ACB74568	GH2	6.96243	0.138956	8.02873	0.247256	2.09406	1.0663	0.000759807	0.0131439
ABC92043	GH13	7.41337	0.177773	8.47908	0.303245	2.09319	1.06571	0.00149606	0.0179655
AGT84550	GH39	6.97009	0.010173	8.0357	0.356583	2.09307	1.06562	0.00157211	0.0184476
ABP86852	GH13	7.20293	0.0467216	8.26821	0.172525	2.09258	1.06528	0.000249693	0.00875421
ADI03986	GH15	9.36074	0.29978	10.4259	0.0712756	2.09247	1.06521	0.000981182	0.0147592
ACK83576	GH3	7.20712	0.28894	8.27192	0.292505	2.09187	1.06479	0.00257247	0.0235043
CCE74346	GH32	9.74859	0.285161	10.8134	0.333748	2.09185	1.06478	0.00324664	0.0265755
BAG21708	GH77	7.78209	0.182854	8.84685	0.0962056	2.09182	1.06476	0.000336991	0.00967092
ADL45506	GH43	7.18223	0.306094	8.24691	0.330731	2.09171	1.06468	0.00356829	0.0280116
AFI65464	GH103	6.99856	0.0139591	8.06282	0.0352773	2.0911	1.06426	8.18e-05	0.00690355
AAG05625	GH39	7.25138	0.01505	8.31537	0.284704	2.0907	1.06399	0.000779831	0.013286
ADB31731	GH76	7.20858	0.216807	8.27212	0.0626093	2.09006	1.06354	0.000416108	0.0103804
ADQ85847	GH13	7.31635	0.137487	8.37953	0.315596	2.08953	1.06318	0.00141209	0.0174298
CBG75393	GH43	7.24041	0.0438227	8.30322	0.0250156	2.08901	1.06282	8.67e-05	0.00706747
BAL87089	GH13	7.20773	0.270022	8.27044	0.422054	2.08885	1.06271	0.00528294	0.0351613
ABZ71144	GH23	7.3019	0.130789	8.36448	0.0680149	2.08867	1.06258	0.000183424	0.00808324
AGF61079	GH2	7.85614	0.193463	8.91841	0.188132	2.08822	1.06227	0.000670543	0.0124329
AFC48203	GH15	7.12067	0.069606	8.18186	0.209384	2.08665	1.06119	0.000398666	0.0102429
ACL39011	GH13	7.94477	0.377738	9.00574	0.135875	2.08633	1.06097	0.00240543	0.0227178
ADG73997	GH13	7.41685	0.189238	8.4772	0.0164448	2.08544	1.06035	0.000287924	0.00915226
AGJ57510	GH64	7.09626	0.050311	8.1564	0.48146	2.08513	1.06014	0.00471203	0.0329726
BAC70284	GH42	7.85882	0.199659	8.91854	0.106841	2.08452	1.05972	0.00042731	0.010496
ABP70676	GH13	7.34168	0.20088	8.40134	0.41929	2.08444	1.05966	0.00407981	0.0303465
AAZ55642	GH3	8.55929	0.0898358	9.61887	0.29954	2.08432	1.05958	0.00105435	0.0152408
ACG80387	GH13	7.09799	0.0111699	8.15741	0.124931	2.0841	1.05942	0.000150896	0.00759589
AIL99350	GH3	7.7727	0.0489911	8.83194	0.00672027	2.08383	1.05924	8.78e-05	0.00706747
AEK42492	GH39	7.002	0.212506	8.06033	0.000919873	2.08252	1.05833	0.000370216	0.009946
CBY91087	GH23	7.51092	0.125742	8.56913	0.112081	2.08234	1.0582	0.000231986	0.00855383
ABC64190	GH102	7.24664	0.413572	8.30448	0.329119	2.08182	1.05784	0.00654856	0.0397398
AEO75359	GH13	8.05247	0.266297	9.10992	0.207281	2.08125	1.05745	0.00135787	0.0171162
ACZ84595	GH13	7.86959	0.26644	8.92687	0.511667	2.08101	1.05728	0.00902151	0.0481598
AFL54379	GH102	7.086	0.153756	8.14324	0.168378	2.08095	1.05724	0.00043974	0.0106171
BAC70516	GH13	8.10163	0.37115	9.15854	0.0686613	2.08047	1.05691	0.00197917	0.0205119
ADV83433	GH29	7.02451	0.226747	8.08072	0.050829	2.07946	1.05621	0.000463076	0.0108762
AEG44764	GH13	7.56208	0.0215935	8.61828	0.117409	2.07944	1.0562	0.000145106	0.0075457
CBI44053	GH13	7.02198	0.0470845	8.07766	0.0292489	2.0787	1.05568	9.2e-05	0.00712671
ADU09106	GH1	7.31224	0.0577643	8.36742	0.00772818	2.07798	1.05518	9.35e-05	0.00713755
ADB31660	GH13	8.09364	0.0504124	9.14878	0.315022	2.07792	1.05514	0.00114588	0.0158414
CCI70047	GH26	7.13309	0.0871657	8.18748	0.552774	2.07684	1.05439	0.00817381	0.0453543
CAM61923	GH16	6.94665	0.0992026	8.00086	0.314184	2.07658	1.05421	0.00127528	0.0166454
ADX47724	GH15	8.0279	0.00195429	9.08192	0.576603	2.0763	1.05401	0.0091244	0.0485379
ABP45153	GH15	7.12677	0.191277	8.18005	0.106329	2.07523	1.05327	0.000406046	0.0102995
AEW62174	GH23	7.8818	0.116726	8.93474	0.560889	2.07477	1.05295	0.00895229	0.0479925
AFI92350	GH13	6.96678	0.262312	8.01963	0.118747	2.07462	1.05285	0.000845781	0.0138006
BAL74125	GH17	7.22686	0.105491	8.27953	0.234017	2.07437	1.05267	0.000610548	0.0119859
BAL26553	GH5	6.97286	0.0263912	8.02485	0.252746	2.07339	1.05199	0.000596023	0.0118819
CBI41143	GH18	7.00235	0.0517067	8.05423	0.462927	2.07324	1.05189	0.00424665	0.0310564
CAK12418	GH13	7.17439	0.0802976	8.22606	0.143704	2.07292	1.05166	0.00023018	0.00855383
AAZ55023	GH13	7.16164	0.276979	8.21259	0.402002	2.07189	1.05095	0.00505084	0.0342922
CCK31515	GH6	7.53477	0.0495101	8.58528	0.108181	2.07127	1.05051	0.00014867	0.00758428
ACZ29951	GH2	7.91559	0.206161	8.96604	0.307038	2.07118	1.05045	0.00190092	0.020134
ADN01709	GH3	7.79337	0.300169	8.84378	0.473754	2.07111	1.05041	0.00837349	0.0460601
AEG98695	GH5	6.99547	0.13381	8.04555	0.186843	2.07065	1.05008	0.000463906	0.0108762
AEB43304	GH3	7.49851	0.218182	8.54849	0.0673929	2.0705	1.04998	0.000456902	0.0108416
BAK84923	GH3	7.64029	0.0677541	8.69008	0.139399	2.07023	1.04979	0.000210579	0.00838271
CCK26558	GH2	7.37496	0.00307305	8.4243	0.0496867	2.06959	1.04934	9.24e-05	0.00713312
ADU14325	GH43	7.18483	0.00701163	8.23339	0.0491169	2.06846	1.04856	9.27e-05	0.00713755
ABN98678	GH77	7.22425	0.246659	8.27277	0.0132028	2.0684	1.04852	0.000561816	0.0117158
ADN01390	GH95	7.95455	0.0462628	9.00284	0.291485	2.06808	1.04829	0.000930151	0.0143715
ABS04539	GH13	8.57851	0.42111	9.62661	0.190187	2.0678	1.0481	0.00419299	0.0308014
ACU34082	GH31	7.24447	0.349726	8.29251	0.243249	2.06772	1.04804	0.00313839	0.0260575
CBG68691	GH4	7.20293	0.0467216	8.25096	0.234547	2.06771	1.04803	0.000517802	0.0113091
ABK03410	GH13	6.96958	0.0549341	8.01693	0.286396	2.06672	1.04735	0.000901279	0.0141317
AGK76953	GH99	7.06856	0.129087	8.11562	0.145055	2.06631	1.04706	0.00032114	0.00957645
CAK08811	GH23	7.95634	0.0112988	9.00308	0.112093	2.06586	1.04674	0.000143297	0.00753505
AGL83787	GH3	6.98749	0.122517	8.03386	0.166082	2.06534	1.04638	0.000367145	0.00993205
ACM00620	GH13	7.10418	0.304691	8.15035	0.266587	2.06505	1.04618	0.00264569	0.0238352
ACL38059	GH27	7.4372	0.144071	8.48323	0.326656	2.06484	1.04603	0.00172256	0.0192332
AAA22482	GH13	7.30857	0.210345	8.35403	0.41627	2.06402	1.04546	0.0043855	0.0316219
ADI04449	GH51	7.19396	0.066155	8.2392	0.0092594	2.06371	1.04524	0.000103013	0.0072692
ACL08651	GH77	7.18219	0.031609	8.22738	0.431322	2.06364	1.04519	0.0033524	0.0270872
CCG11108	GH23	7.13081	0.295535	8.17524	0.0828381	2.06254	1.04442	0.00106726	0.0153145
ABW11083	GH23	8.11401	0.115915	9.15746	0.291927	2.06115	1.04345	0.00115186	0.0158838
ADV26082	GH23	7.56105	0.132287	8.60412	0.0498372	2.0606	1.04306	0.000190134	0.00820845
ACB75583	GH27	6.98015	0.221773	8.02294	0.32008	2.0602	1.04279	0.00234704	0.0224183
AEG43847	GH77	7.20162	0.0986829	8.24416	0.328895	2.05986	1.04254	0.00153884	0.018254
AFP72187	GH36	7.15743	0.11782	8.19982	0.230901	2.05964	1.04239	0.00065848	0.0123529
CCH29711	GH13	7.84446	0.225937	8.88564	0.0360899	2.05792	1.04118	0.000478923	0.0109866
ADG74058	GH13	7.11849	0.199698	8.1596	0.47694	2.05781	1.04111	0.00648159	0.0394942
ACS39691	GH13	7.07597	0.188731	8.11632	0.512547	2.05673	1.04036	0.00792716	0.0445207
CAJ88690	GH38	7.19348	0.146216	8.23361	0.0791148	2.05642	1.04013	0.000247662	0.00875214
ACZ29221	GH5	6.99366	0.110009	8.03374	0.54771	2.05633	1.04007	0.00860974	0.0468663
AGF67849	GH36	7.16845	0.31952	8.20822	0.385448	2.0559	1.03977	0.00580169	0.0370785
AAK89352	GH13	7.08638	0.0787874	8.12543	0.542141	2.05488	1.03906	0.00805668	0.0449423
AFN73891	GH13	7.04683	0.20217	8.08585	0.222768	2.05482	1.03901	0.00102939	0.0150562
ACD04318	GH110	8.38415	0.25571	9.42288	0.308617	2.05441	1.03873	0.00264086	0.023813
AGA06907	GH2	6.97398	0.137849	8.01252	0.548501	2.05415	1.03854	0.00905637	0.048275
CAJ23500	GH3	7.20162	0.0986829	8.23975	0.262317	2.05357	1.03813	0.000837433	0.0137498
AEN12301	GH3	7.73976	0.251167	8.77691	0.441796	2.05217	1.03715	0.00619149	0.0384519
ABK38145	GH63	7.2647	0.159004	8.30184	0.16856	2.05216	1.03714	0.000503887	0.0112097
AEM87553	GH6	7.22498	0.382948	8.26182	0.2072	2.05173	1.03684	0.00356207	0.0279951
CAP77974	GH37	6.99292	0.299274	8.02854	0.0516877	2.04999	1.03562	0.00107679	0.0153779
AGF72477	GH15	7.02262	0.0803827	8.05809	0.0735396	2.04978	1.03547	0.000146812	0.00754599
AEW03400	GH28	7.08635	0.118142	8.12181	0.13807	2.04977	1.03546	0.000297792	0.00928983
AAN24973	GH42	8.21542	0.024025	9.25001	0.205422	2.04854	1.03459	0.000390621	0.0101683
ACQ79737	GH13	7.06074	0.196435	8.0953	0.401778	2.0485	1.03457	0.00395691	0.0297892
ACZ20038	GH20	7.54828	0.2298	8.5814	0.258257	2.04645	1.03312	0.00164299	0.0188175
CAJ89978	GH3	7.24234	0.0673373	8.275	0.0279507	2.04579	1.03266	0.000113863	0.00736388
AAY51246	GH2	7.48019	0.0942148	8.51269	0.0167697	2.04557	1.0325	0.000133824	0.00753505
AGL16786	GH59	7.00999	0.295779	8.04204	0.00387313	2.04493	1.03205	0.00101094	0.0149353
CCI75419	GH42	7.13953	0.00361762	8.17114	0.0733739	2.04431	1.03161	0.000114866	0.00736388
AEI13136	GH5	7.10075	0.0835655	8.13229	0.241046	2.04422	1.03155	0.00066417	0.012384
AFH60457	GH30	7.12277	0.193646	8.15412	0.298629	2.04395	1.03136	0.00182367	0.0197301
ADG09482	GH43	6.97887	0.270148	8.01022	0.0137852	2.04393	1.03135	0.000781434	0.013288
CAQ31863	GH24	7.25204	0.130389	8.28314	0.522836	2.04358	1.0311	0.00784371	0.0442987
ABJ83668	GH3	7.12645	0.0365037	8.15746	0.138273	2.04345	1.031	0.000205103	0.00833597
CCD00050	GH13	7.28561	0.291541	8.31639	0.399637	2.04312	1.03077	0.00577209	0.0369586
AEI97986	GH51	7.33069	0.199258	8.3607	0.130918	2.04204	1.03001	0.000560306	0.0117097
ABS69232	GH23	7.05527	0	8.08502	0.0501907	2.04166	1.02975	0.000102083	0.0072692
ACU37151	GH25	7.51353	0.025124	8.54322	0.155018	2.04159	1.02969	0.000237364	0.00863426
ACD04355	GH36	7.11873	0.0330299	8.14815	0.0027317	2.0412	1.02942	9.58e-05	0.0072109
ACL28753	GH2	7.45229	0.229585	8.48142	0.207932	2.04079	1.02913	0.00117959	0.0160509
AGJ58092	GH1	9.53282	0.298102	10.5618	0.0069166	2.04062	1.02901	0.00105068	0.0152205
CAN00986	GH3	7.17795	0.247681	8.20645	0.067251	2.03991	1.0285	0.000684964	0.0125568
AGK75628	GH16	8.47817	0.269411	9.50595	0.419196	2.03889	1.02778	0.00600189	0.0377948
AGF67135	GH5	7.25142	0.00165877	8.27914	0.224345	2.0388	1.02772	0.00048744	0.0111005
AGL19717	GH128	7.45741	0.276312	8.48506	0.0391458	2.03871	1.02765	0.0008695	0.0139506
ADH85182	GH13	7.3068	0.28413	8.33374	0.0213281	2.03769	1.02694	0.000926827	0.0143537
AGJ54770	GH51	7.1405	0.128222	8.16677	0.466801	2.03674	1.02626	0.005445	0.0357766
AEM83548	GH3	7.28967	0.187159	8.31528	0.453193	2.03582	1.02561	0.00571658	0.036737
CBJ39863	GH77	7.22137	0.0307339	8.24665	0.124094	2.03535	1.02528	0.000182694	0.00808324
AEB49295	GH108	7.54738	0.189232	8.57235	0.0429048	2.03492	1.02497	0.000357262	0.00984899
CBG68977	GH89	7.07261	0.0321996	8.09631	0.0120879	2.03313	1.02371	9.9e-05	0.00724123
ACU85141	GH29	8.46286	0.282293	9.48648	0.279731	2.03301	1.02362	0.00274558	0.0242968
CDO81452	GH39	7.30804	0.271129	8.3315	0.359755	2.03278	1.02346	0.0042634	0.0311488
AGL14870	GH20	7.45847	0.24156	8.48074	0.421558	2.0311	1.02226	0.00561279	0.0363575
AAO29660	GH20	7.18795	0.245978	8.21009	0.207054	2.03093	1.02214	0.00136975	0.0171717
AFU06249	GH1	7.19996	0.110938	8.22094	0.458222	2.0293	1.02098	0.00506822	0.0343559
ADL44708	GH12	7.12668	0	8.14707	0.239463	2.02846	1.02038	0.000593772	0.011863
AFZ67396	GH2	7.05249	0.0192125	8.07253	0.248334	2.02797	1.02003	0.000658744	0.0123529
BAL90766	GH35	8.06693	0.269304	9.08639	0.123586	2.02717	1.01946	0.00107884	0.0153864
ACU35919	GH43	7.27099	0.0495343	8.28965	0.50478	2.02603	1.01865	0.00664976	0.0400874
CCB77344	GH25	7.20378	0.121862	8.22217	0.109151	2.02565	1.01839	0.000268474	0.00891907
CAZ87612	GH23	7.76773	0.46526	8.78586	0.297433	2.0253	1.01814	0.0090378	0.048209
CAC16463	GH9	8.05122	0.299853	9.06896	0.00760394	2.02474	1.01774	0.00112857	0.0157379
AEV63202	GH13	6.98723	0.0140692	8.0046	0.156563	2.02423	1.01738	0.000252818	0.00878242
CAB91121	GH3	7.09941	0.172715	8.11528	0.281215	2.02212	1.01587	0.00153269	0.0182167
ADI06183	GH10	7.48532	0.19326	8.50108	0.165949	2.02196	1.01575	0.00071407	0.0127766
AEV86219	GH13	7.09579	0.376317	8.11147	0.381986	2.02185	1.01568	0.00821941	0.0455192
ABZ74159	GH102	7.39614	0.0484469	8.41154	0.0531827	2.02146	1.0154	0.000123523	0.00749712
ABS05001	GH13	7.23389	0.181017	8.24815	0.0561377	2.01988	1.01427	0.000359164	0.00986824
AFK53422	GH23	7.54364	0.0847286	8.55762	0.33475	2.01947	1.01398	0.00178976	0.0195735
AAG05804	GH37	7.44351	0.0907838	8.45642	0.217336	2.01797	1.01291	0.000590709	0.0118453
ABF92945	GH23	7.02819	0.35385	8.04094	0.134417	2.01775	1.01275	0.00244313	0.022867
AGB43263	GH102	7.01541	0.00196559	8.02801	0.476984	2.01754	1.0126	0.00548014	0.0359209
AAV96319	GH23	7.23572	0.0371977	8.24793	0.548439	2.01699	1.0122	0.00911396	0.0484918
AEM85210	GH31	8.00317	0.0775228	9.01485	0.53872	2.01625	1.01168	0.00881597	0.0475095
AGN74864	GH10	7.24349	0.136191	8.254	0.00668799	2.01463	1.01051	0.00021322	0.00839369
CBJ34555	GH77	7.36723	0.0262452	8.37709	0.140901	2.01372	1.00987	0.000228788	0.0085517
ABG03675	GH31	7.30167	0.0727163	8.31139	0.0961906	2.01352	1.00972	0.000185006	0.00808543
AGJ58013	GH1	7.70776	0.131699	8.71696	0.0629765	2.0128	1.0092	0.000235608	0.00860942
ACZ38525	GH13	7.25614	0.00832701	8.26463	0.1531	2.01181	1.00849	0.000254319	0.00878242
ADO74893	GH13	7.55829	0.0162378	8.56678	0.454008	2.0118	1.00849	0.00469339	0.0329076
ABF44291	GH1	7.3239	0.0875097	8.3322	0.125623	2.01153	1.00829	0.000253992	0.00878242
CBL55785	GH3	7.08605	0.0206393	8.09393	0.0811395	2.01095	1.00788	0.000138795	0.00753505
AEE47427	GH42	7.44391	0.00731033	8.45062	0.123772	2.00932	1.00671	0.000193728	0.00822616
ABK75749	GH77	7.40238	0.215142	8.40894	0.398689	2.00912	1.00656	0.00468729	0.0328841
AEN14282	GH35	7.24041	0.0438227	8.24679	0.281834	2.00887	1.00639	0.00102631	0.0150415
ACD07054	GH24	7.06026	0.101223	8.06646	0.291807	2.00861	1.0062	0.00130413	0.0168173
CAB52948	GH33	7.36412	0.157718	8.37022	0.322139	2.00848	1.0061	0.00210412	0.0211797
AEN13628	GH4	7.01254	0.0217214	8.01859	0.268518	2.0084	1.00605	0.000873063	0.0139621
AFT85983	GH23	7.08612	0.262012	8.09208	0.157661	2.00828	1.00596	0.00126625	0.0165719
ABG03292	GH13	10.9702	0.385239	11.9757	0.25092	2.00761	1.00548	0.00496159	0.0339729
ADU14163	GH95	7.73955	0.077573	8.7446	0.296059	2.00702	1.00505	0.00127512	0.0166454
ADU61250	GH23	6.99999	0.00398494	8.0045	0.392594	2.00625	1.0045	0.00287402	0.0248664
ABR80002	GH13	7.08864	0.248561	8.09267	0.170644	2.00559	1.00403	0.00122436	0.0163107
AGA56670	GH2	7.00952	0.0415579	8.01284	0.0946753	2.0046	1.00331	0.000165003	0.00780029
ACR70802	GH13	8.70381	0.290003	9.70669	0.429763	2.00399	1.00288	0.00769398	0.0438026
AGG74512	GH2	6.99751	0.250859	8.00012	0.294627	2.00363	1.00262	0.0027592	0.024332
ADW01831	GH92	7.88153	0.123222	8.88309	0.0858186	2.00216	1.00156	0.000255262	0.0087966
ACF53049	GH92	7.01804	0.0295089	8.01937	0.413631	2.00185	1.00133	0.00352046	0.0278059
BAC73455	GH51	8.03182	0.202365	9.03236	0.390127	2.00074	1.00053	0.00432731	0.0313617
CBA17449	GH37	7.52123	0.173325	8.52172	0.148365	2.00069	1.00049	0.000580653	0.0118089
AEI41418	GH13	7.24429	0.274994	8.24441	0.104992	2.00017	1.00013	0.00116107	0.0159309
AAB36561	GH13	7.67665	0.0286797	8.67662	0.0336321	1.99996	0.999968	0.000115878	0.00736388
BAL66429	GH15	7.17974	0.191429	8.17943	0.105462	1.99957	0.999688	0.000526281	0.0113468
ADG73058	GH9	7.16602	0.283181	8.16542	0.422985	1.99916	0.999394	0.0073157	0.0425257
ADH90447	GH8	7.01683	0.0885766	8.01584	0.0620005	1.99863	0.999013	0.000175417	0.00792137
AFV91060	GH32	7.99853	0.4763	8.99738	0.218337	1.9984	0.998845	0.0081274	0.045198
ADU13777	GH105	7.42026	0.168026	8.41889	0.175546	1.9981	0.998626	0.00068627	0.0125681
ACB23590	GH13	7.15069	0.0412683	8.14893	0.482165	1.99756	0.998236	0.00614329	0.0382942
ADB33963	GH18	7.14352	0.117151	8.14157	0.0686039	1.9973	0.998048	0.000225941	0.00855147
CAQ62316	GH23	7.0928	0.288599	8.09041	0.00749101	1.99668	0.997606	0.00110981	0.0156091
AER23934	GH19	7.04036	0.197297	8.03791	0.00971056	1.9966	0.997546	0.000425254	0.0104648
BAL90984	GH42	7.79567	0.0814812	8.7932	0.0995922	1.99658	0.997532	0.000211979	0.00838271
CCC98482	GH17	7.03456	0.0369533	8.03204	0.305589	1.99652	0.997486	0.00134599	0.0170452
AEX73180	GH25	7.08341	0.0169161	8.07985	0.239589	1.99507	0.99644	0.000673388	0.0124493
AFV75762	GH23	8.2717	0.396683	9.26785	0.372075	1.99468	0.996155	0.00938568	0.0493257
CCI75484	GH103	7.06508	0.35998	8.06111	0.060086	1.9945	0.996027	0.00233702	0.0223593
CBG75590	GH43	7.09415	0.121233	8.0899	0.456343	1.99411	0.995745	0.00569274	0.0366573
CCG04714	GH13	7.05282	0.119011	8.04842	0.310709	1.99391	0.995602	0.00173228	0.0192677
AHF81543	GH5	7.00809	0.043578	8.00342	0.123029	1.99353	0.995327	0.000218098	0.00847807
AEO44474	GH92	7.07546	0.00566407	8.07057	0.174182	1.99324	0.995117	0.000337122	0.00967092
CAB54159	GH36	7.13769	0.159179	8.13239	0.198564	1.99267	0.994699	0.000790003	0.0133733
AEB84501	GH23	7.15565	0.0482799	8.15015	0.247874	1.99238	0.994495	0.000774681	0.0132606
ADI14158	GH13	7.01541	0.00196559	8.00965	0.12543	1.99203	0.994239	0.000209296	0.00836553
CAJ60958	GH13	8.78999	0.122033	9.78381	0.17332	1.99144	0.993815	0.00050528	0.0112097
ACU84604	GH36	7.94795	0.178465	8.94152	0.0471742	1.99111	0.993571	0.000378467	0.0100049
CAR52921	GH3	7.55384	0.456319	8.54714	0.17097	1.99073	0.9933	0.00643413	0.0393303
ABN88742	GH23	7.07899	0.0527971	8.07132	0.0530582	1.98939	0.992329	0.000141721	0.00753505
AJD34650	GH3	7.7709	0.255085	8.76281	0.044563	1.98882	0.99191	0.000839362	0.0137578
ADU99673	GH23	7.16821	0.286268	8.15944	0.0624071	1.98788	0.991233	0.00119593	0.0161482
CCK59285	GH23	7.2286	0.122342	8.21931	0.449573	1.98716	0.99071	0.00555384	0.0361647
AGK13702	GH4	7.47741	0.0400706	8.46789	0.137435	1.98684	0.990478	0.000252228	0.00878242
AEJ61591	GH78	7.04429	0.0231863	8.03458	0.425522	1.98658	0.99029	0.00407048	0.030305
AGZ33006	GH8	7.29971	0.100297	8.28963	0.161859	1.98608	0.989921	0.000409939	0.0103267
ADH67689	GH13	7.77563	0.227682	8.76554	0.305187	1.98606	0.98991	0.00277187	0.0243777
CBK70878	GH42	8.90816	0.0407817	9.89763	0.318054	1.98545	0.989469	0.00158779	0.0185122
ACL48776	GH103	7.12734	0.389757	8.11665	0.371591	1.98524	0.989315	0.00932817	0.0492075
CAQ71968	GH13	7.34232	0.174203	8.33009	0.12264	1.98312	0.987774	0.000526931	0.0113563
AGL17665	GH36	7.03974	0.137501	8.02669	0.277656	1.98199	0.98695	0.00144536	0.0176717
ACB22214	GH2	7.33982	0.226191	8.32675	0.0829083	1.98197	0.986932	0.000711604	0.012745
ADO72202	GH43	7.64955	0.223146	8.63591	0.120444	1.98117	0.986354	0.000815659	0.0135539
ACQ80041	GH13	7.63007	0.206959	8.61612	0.191419	1.98076	0.986056	0.00109599	0.0155138
AEJ46328	GH23	7.34353	0.102015	8.32904	0.106118	1.98002	0.985512	0.000269216	0.00892979
CAJ88153	GH93	7.30336	0.0452075	8.28829	0.131913	1.97922	0.984932	0.000250424	0.00876293
ACS57893	GH13	7.11065	0.0516652	8.09531	0.236155	1.97885	0.984663	0.000726134	0.0128824
ADB31087	GH36	7.13872	0.029856	8.12325	0.242555	1.97866	0.984523	0.000747243	0.0130624
AEN13597	GH42	7.41417	0.252023	8.39814	0.320553	1.97789	0.983965	0.00359826	0.0281592
AGF63732	GH1	7.20512	0.103638	8.18896	0.0549919	1.97773	0.983844	0.000205389	0.00833597
AAM43285	GH43	7.55467	0.163953	8.53727	0.128957	1.97602	0.982598	0.000515958	0.0112986
CBJ50918	GH23	7.42226	0.243256	8.4048	0.45211	1.97594	0.982542	0.00811142	0.0451276
AHF13127	GH43	7.10844	0.0184818	8.0901	0.0430091	1.97472	0.981651	0.000128933	0.00750488
ADO68923	GH5	7.03004	0.107262	8.01123	0.258111	1.97409	0.981186	0.00109551	0.0155135
AAU91881	GH23	7.06721	0.0712875	8.04809	0.0673417	1.97367	0.98088	0.000177665	0.00798
AFC27285	GH3	7.07929	0.128132	8.0598	0.223994	1.97316	0.98051	0.000880194	0.014018
CAB92878	GH13	7.14718	0.00719698	8.12737	0.128433	1.97273	0.980193	0.00023182	0.00855383
AEV15561	GH13	8.1557	0.222193	9.13574	0.266342	1.97252	0.980037	0.00213391	0.0213032
ABL68817	GH23	7.24522	0.0924141	8.22505	0.384383	1.97222	0.979824	0.00330027	0.0268324
ACI99508	GH77	7.33395	0.039504	8.31236	0.0825204	1.97029	0.978406	0.000171151	0.00783599
[truncated: 568 more rows]
